# Supplementary material for: The causality between gut microbiome and chronic regional pain: a Mendelian randomization analysis
Source: Front Microbiol. 2024 Feb 29;15:1329521. doi: 10.3389/fmicb.2024.1329521 (PMC10938595; doi:10.3389/fmicb.2024.1329521)
Supplement: Supplementary file 2 [file Table_2.XLSX]

## Sheet: Mendelian Randomization
Table S2: The detail GWAS information of eight subtypes of chronic pain
GWAS ID	Trait	Ncase	Ncontrol	Nsnp	Year	Author	Consortium	Sex	Population	Unit	Sample_Size	Build	Category	Note
ukb-a-341	Neck/shoulder pain for 3+ months	52253	23398	10894596	2017	Neale	Neale Lab	Males and Females	European	SD	75651	HG19/GRCh37	NA	NA
ukb-a-346	Back pain for 3+ months	57893	26596	10894596	2017	Neale	Neale Lab	Males and Females	European	SD	84489	HG19/GRCh37	NA	NA
ukb-a-353	Knee pain for 3+ months	55910	15082	10894596	2017	Neale	Neale Lab	Males and Females	European	SD	70992	HG19/GRCh37	NA	NA
ukb-a-354	Headaches for 3+ months	29979	35604	10894596	2017	Neale	Neale Lab	Males and Females	European	SD	65583	HG19/GRCh37	NA	NA
ukb-b-13092	Headaches for 3+ months	41719	49550	9851867	2018	Ben Elsworth	MRC-IEU	Males and Females	European	SD	91269	HG19/GRCh37	Binary	3799: Output from GWAS pipeline using Phesant derived variables from UKBiobank
ukb-b-133	Hip pain for 3+ months	40152	11364	9851867	2018	Ben Elsworth	MRC-IEU	Males and Females	European	SD	51516	HG19/GRCh37	Binary	3414: Output from GWAS pipeline using Phesant derived variables from UKBiobank
ukb-b-16118	Neck/shoulder pain for 3+ months	72887	32509	9851867	2018	Ben Elsworth	MRC-IEU	Males and Females	European	SD	105396	HG19/GRCh37	Binary	3404: Output from GWAS pipeline using Phesant derived variables from UKBiobank
ukb-b-19097	Stomach/abdominal pain for 3+ months	21711	17200	9851867	2018	Ben Elsworth	MRC-IEU	Males and Females	European	SD	38911	HG19/GRCh37	Binary	3741: Output from GWAS pipeline using Phesant derived variables from UKBiobank
ukb-b-8463	Back pain for 3+ months	80588	36816	9851867	2018	Ben Elsworth	MRC-IEU	Males and Females	European	SD	117404	HG19/GRCh37	Binary	3571: Output from GWAS pipeline using Phesant derived variables from UKBiobank
ukb-b-8906	Knee pain for 3+ months	76910	20979	9851867	2018	Ben Elsworth	MRC-IEU	Males and Females	European	SD	97889	HG19/GRCh37	Binary	3773: Output from GWAS pipeline using Phesant derived variables from UKBiobank
ukb-d-2956	General pain for 3+ months	4570	903	11884244	2018	Neale lab	NA	Males and Females	European	NA	5473	HG19/GRCh37	Binary	NA
ukb-d-4067	Facial pains for 3+ months	3107	3403	11208821	2018	Neale lab	NA	Males and Females	European	NA	6510	HG19/GRCh37	Binary	NA
