# Supplementary material for: The causality between gut microbiome and chronic regional pain: a Mendelian randomization analysis
Source: Front Microbiol. 2024 Feb 29;15:1329521. doi: 10.3389/fmicb.2024.1329521 (PMC10938595; doi:10.3389/fmicb.2024.1329521)
Supplement: Supplementary file 3 [file Table_3.XLSX]

## Sheet: Supplementary table 2
Table S3: The instrumental variable of gut microbiome (MC)
SNP	chr.exposure	pos.exposure	other_allele.exposure	effect_allele.exposure	beta.exposure	se.exposure	pval.exposure	samplesize.exposure	exposure	mr_keep.exposure	pval_origin.exposure	id.exposure	eaf.exposure
rs182549	2	136616754	T	C	0.111489	0.012066	3.79006e-20	16313	class.Actinobacteria.id.419.summary.txt.gz	TRUE	reported	D7XTjl	NA
rs6730157	2	135907088	A	G	0.107534	0.0119089	2.42687e-19	16313	class.Actinobacteria.id.419.summary.txt.gz	TRUE	reported	D7XTjl	NA
rs6660520	1	207003553	G	A	0.0711483	0.0134495	1.10652e-07	16308	class.Actinobacteria.id.419.summary.txt.gz	TRUE	reported	D7XTjl	NA
rs8047955	16	81776768	G	A	0.0575815	0.0116762	8.33727e-07	16306	class.Actinobacteria.id.419.summary.txt.gz	TRUE	reported	D7XTjl	NA
rs7322849	13	112859829	C	T	0.0944467	0.0192976	6.20794e-07	16313	class.Actinobacteria.id.419.summary.txt.gz	TRUE	reported	D7XTjl	NA
rs72767435	15	94852795	C	T	-0.126352	0.0273626	2.56804e-06	12898	class.Actinobacteria.id.419.summary.txt.gz	TRUE	reported	D7XTjl	NA
rs134366	22	35567355	A	G	0.111877	0.023501	1.50428e-06	14302	class.Actinobacteria.id.419.summary.txt.gz	TRUE	reported	D7XTjl	NA
rs10841473	12	20378911	C	G	-0.0583765	0.0123353	2.5936e-06	16311	class.Actinobacteria.id.419.summary.txt.gz	TRUE	reported	D7XTjl	NA
rs11745923	5	475408	T	G	0.0563759	0.0115529	1.58131e-06	16312	class.Actinobacteria.id.419.summary.txt.gz	TRUE	reported	D7XTjl	NA
rs1515761	10	126110032	C	T	0.0762317	0.0169884	4.96362e-06	15525	class.Actinobacteria.id.419.summary.txt.gz	TRUE	reported	D7XTjl	NA
rs1961273	2	137602926	T	C	0.0602969	0.0126047	1.75236e-06	16313	class.Actinobacteria.id.419.summary.txt.gz	TRUE	reported	D7XTjl	NA
rs12899991	15	49208992	T	A	0.0719923	0.0154661	4.02818e-06	16182	class.Actinobacteria.id.419.summary.txt.gz	TRUE	reported	D7XTjl	NA
rs12049045	1	114665485	G	A	0.0510452	0.0114325	8.62622e-06	16311	class.Actinobacteria.id.419.summary.txt.gz	TRUE	reported	D7XTjl	NA
rs35564151	2	135372951	A	G	0.05389	0.0114886	1.8714e-06	16182	class.Actinobacteria.id.419.summary.txt.gz	TRUE	reported	D7XTjl	NA
rs1376754	2	161611969	A	G	0.0509242	0.0112503	6.71385e-06	16182	class.Actinobacteria.id.419.summary.txt.gz	TRUE	reported	D7XTjl	NA
rs11655079	17	75348675	C	T	-0.0560674	0.0124286	5.92512e-06	16309	class.Actinobacteria.id.419.summary.txt.gz	TRUE	reported	D7XTjl	NA
rs7700479	5	18019549	A	T	-0.0769653	0.0173933	8.62148e-06	16313	class.Actinobacteria.id.419.summary.txt.gz	TRUE	reported	D7XTjl	NA
rs80083040	8	65654844	G	T	0.155784	0.0348017	8.62105e-06	8003	class.Actinobacteria.id.419.summary.txt.gz	TRUE	reported	D7XTjl	NA
rs961091	7	95654718	A	G	0.0501255	0.011255	8.67593e-06	16311	class.Actinobacteria.id.419.summary.txt.gz	TRUE	reported	D7XTjl	NA
rs4945008	11	71221248	G	A	0.0540741	0.0121393	5.39237e-06	16313	class.Actinobacteria.id.419.summary.txt.gz	TRUE	reported	D7XTjl	NA
rs857444	6	14617591	T	C	0.0509553	0.011539	8.92233e-06	16312	class.Actinobacteria.id.419.summary.txt.gz	TRUE	reported	D7XTjl	NA
rs9813022	3	13726736	G	A	-0.0751277	0.0153867	1.05333e-06	9593	class.Alphaproteobacteria.id.2379.summary.txt.gz	TRUE	reported	vp3Aon	NA
rs76784716	2	169033340	G	A	0.133271	0.0267738	5.09141e-07	9593	class.Alphaproteobacteria.id.2379.summary.txt.gz	TRUE	reported	vp3Aon	NA
rs140912403	9	95517807	T	C	-0.160677	0.0317708	6.20363e-07	8520	class.Alphaproteobacteria.id.2379.summary.txt.gz	TRUE	reported	vp3Aon	NA
rs34569731	2	75630344	G	A	0.0705145	0.0157564	7.37916e-06	9115	class.Alphaproteobacteria.id.2379.summary.txt.gz	TRUE	reported	vp3Aon	NA
rs10803434	1	14238305	T	A	-0.0692742	0.0148866	3.55434e-06	9115	class.Alphaproteobacteria.id.2379.summary.txt.gz	TRUE	reported	vp3Aon	NA
rs55876211	3	84471266	T	C	-0.080811	0.0184159	7.53639e-06	9589	class.Alphaproteobacteria.id.2379.summary.txt.gz	TRUE	reported	vp3Aon	NA
rs7960664	12	89471235	A	G	0.0969489	0.0215149	8.84301e-06	9596	class.Alphaproteobacteria.id.2379.summary.txt.gz	TRUE	reported	vp3Aon	NA
rs17061716	3	59982336	C	G	0.0927341	0.0207569	9.33258e-06	9465	class.Alphaproteobacteria.id.2379.summary.txt.gz	TRUE	reported	vp3Aon	NA
rs12977163	19	28641647	C	G	0.0690234	0.0153829	7.14185e-06	9115	class.Alphaproteobacteria.id.2379.summary.txt.gz	TRUE	reported	vp3Aon	NA
rs62285697	3	176407911	T	C	0.0805256	0.0180912	9.75933e-06	9115	class.Alphaproteobacteria.id.2379.summary.txt.gz	TRUE	reported	vp3Aon	NA
rs2952251	8	10143164	G	A	-0.0598868	0.0123903	1.07895e-06	17360	class.Bacilli.id.1673.summary.txt.gz	TRUE	reported	fHWs46	NA
rs77558518	5	174173171	G	A	-0.107255	0.0222879	1.33772e-06	15836	class.Bacilli.id.1673.summary.txt.gz	TRUE	reported	fHWs46	NA
rs57872228	1	200418805	T	C	-0.0714773	0.0146647	9.21977e-07	17375	class.Bacilli.id.1673.summary.txt.gz	TRUE	reported	fHWs46	NA
rs35344081	16	991253	A	G	0.0619529	0.0127066	1.01498e-06	17374	class.Bacilli.id.1673.summary.txt.gz	TRUE	reported	fHWs46	NA
rs78938557	7	36349586	C	T	0.108007	0.0232858	1.06891e-06	15226	class.Bacilli.id.1673.summary.txt.gz	TRUE	reported	fHWs46	NA
rs11730038	4	98049499	A	G	-0.0630747	0.0128717	1.96025e-06	17377	class.Bacilli.id.1673.summary.txt.gz	TRUE	reported	fHWs46	NA
rs76717940	3	94153993	A	T	0.156331	0.0325945	1.0725e-06	8017	class.Bacilli.id.1673.summary.txt.gz	TRUE	reported	fHWs46	NA
rs1962325	3	4800550	G	C	0.0554219	0.0114789	1.38434e-06	17356	class.Bacilli.id.1673.summary.txt.gz	TRUE	reported	fHWs46	NA
rs74352383	6	67570929	A	T	-0.104496	0.0217083	1.52752e-06	16519	class.Bacilli.id.1673.summary.txt.gz	TRUE	reported	fHWs46	NA
rs9581006	13	24973509	T	C	0.225309	0.0467697	1.79458e-06	4253	class.Bacilli.id.1673.summary.txt.gz	TRUE	reported	fHWs46	NA
rs11110282	12	100585559	G	A	-0.101189	0.0217379	4.85442e-06	16026	class.Bacilli.id.1673.summary.txt.gz	TRUE	reported	fHWs46	NA
rs4028634	17	40835649	C	T	0.0520614	0.0109842	2.2076e-06	17377	class.Bacilli.id.1673.summary.txt.gz	TRUE	reported	fHWs46	NA
rs694949	15	58738075	G	A	-0.081146	0.0180042	7.59585e-06	16600	class.Bacilli.id.1673.summary.txt.gz	TRUE	reported	fHWs46	NA
rs12797734	11	8332350	C	T	0.0572158	0.0126793	7.21166e-06	16902	class.Bacilli.id.1673.summary.txt.gz	TRUE	reported	fHWs46	NA
rs28564647	9	101101172	G	T	-0.0613034	0.0137579	7.81199e-06	17368	class.Bacilli.id.1673.summary.txt.gz	TRUE	reported	fHWs46	NA
rs7666190	4	151687420	A	C	-0.104044	0.0247934	8.46829e-06	10436	class.Bacilli.id.1673.summary.txt.gz	TRUE	reported	fHWs46	NA
rs4459992	4	7431487	C	T	0.0535854	0.0116362	4.29836e-06	17362	class.Bacilli.id.1673.summary.txt.gz	TRUE	reported	fHWs46	NA
rs34989881	19	51959855	G	A	0.111056	0.0246039	6.54586e-06	12966	class.Bacilli.id.1673.summary.txt.gz	TRUE	reported	fHWs46	NA
rs111552159	4	184681021	G	C	0.128032	0.0286921	9.12818e-06	11350	class.Bacilli.id.1673.summary.txt.gz	TRUE	reported	fHWs46	NA
rs13068444	3	64398863	G	A	0.0601035	0.0136407	9.53048e-06	17260	class.Bacilli.id.1673.summary.txt.gz	TRUE	reported	fHWs46	NA
rs1595463	2	231723657	A	C	0.0476864	0.0108547	7.9738e-06	17358	class.Bacilli.id.1673.summary.txt.gz	TRUE	reported	fHWs46	NA
rs74663707	3	184371224	T	C	0.0979154	0.0224074	8.45686e-06	15769	class.Bacilli.id.1673.summary.txt.gz	TRUE	reported	fHWs46	NA
rs55773148	13	70523029	A	G	-0.121514	0.0236759	3.89585e-07	11349	class.Bacteroidia.id.912.summary.txt.gz	TRUE	reported	cJH12Q	NA
rs7631304	3	89339527	A	G	-0.0645771	0.0132957	8.36781e-07	18334	class.Bacteroidia.id.912.summary.txt.gz	TRUE	reported	cJH12Q	NA
rs73975615	17	6461200	A	G	-0.207018	0.0442633	1.21616e-06	3350	class.Bacteroidia.id.912.summary.txt.gz	TRUE	reported	cJH12Q	NA
rs111845179	14	59317502	C	T	0.102648	0.0213843	9.23988e-07	16393	class.Bacteroidia.id.912.summary.txt.gz	TRUE	reported	cJH12Q	NA
rs2032750	2	53831026	C	T	-0.0508393	0.0106807	1.91509e-06	17853	class.Bacteroidia.id.912.summary.txt.gz	TRUE	reported	cJH12Q	NA
rs7546249	1	176792690	A	T	-0.0567113	0.0118386	1.54814e-06	18333	class.Bacteroidia.id.912.summary.txt.gz	TRUE	reported	cJH12Q	NA
rs929878	16	74290641	T	C	-0.0548532	0.012153	4.73377e-06	18334	class.Bacteroidia.id.912.summary.txt.gz	TRUE	reported	cJH12Q	NA
rs13291169	9	116888284	G	C	0.0689676	0.0148765	3.74579e-06	17513	class.Bacteroidia.id.912.summary.txt.gz	TRUE	reported	cJH12Q	NA
rs17343978	22	27433885	C	A	-0.0552057	0.0120278	8.35928e-06	18334	class.Bacteroidia.id.912.summary.txt.gz	TRUE	reported	cJH12Q	NA
rs72706335	1	157495438	C	T	-0.22241	0.0493458	7.65519e-06	3819	class.Bacteroidia.id.912.summary.txt.gz	TRUE	reported	cJH12Q	NA
rs11146701	10	39062269	G	A	0.0473596	0.010541	7.08228e-06	18220	class.Bacteroidia.id.912.summary.txt.gz	TRUE	reported	cJH12Q	NA
rs62531359	8	70916181	G	T	0.0655728	0.0149891	9.08665e-06	18320	class.Bacteroidia.id.912.summary.txt.gz	TRUE	reported	cJH12Q	NA
rs4146051	2	213189994	G	A	-0.107377	0.0245661	8.76426e-06	11372	class.Bacteroidia.id.912.summary.txt.gz	TRUE	reported	cJH12Q	NA
rs79585701	8	13110185	C	A	0.0646823	0.0149628	9.98589e-06	18334	class.Bacteroidia.id.912.summary.txt.gz	TRUE	reported	cJH12Q	NA
rs4916508	3	195936789	A	G	-0.0466729	0.0105312	8.47116e-06	18324	class.Bacteroidia.id.912.summary.txt.gz	TRUE	reported	cJH12Q	NA
rs62575403	9	136493820	T	C	0.140055	0.0311128	7.06129e-06	9668	class.Bacteroidia.id.912.summary.txt.gz	TRUE	reported	cJH12Q	NA
rs4033856	4	45642485	T	C	0.0832423	0.0167237	5.17166e-07	15945	class.Betaproteobacteria.id.2867.summary.txt.gz	TRUE	reported	ygPe5v	NA
rs2367850	3	193456274	C	G	0.064006	0.0130374	9.11762e-07	16717	class.Betaproteobacteria.id.2867.summary.txt.gz	TRUE	reported	ygPe5v	NA
rs12467854	2	239888758	C	G	0.0641363	0.0131766	1.09863e-06	17038	class.Betaproteobacteria.id.2867.summary.txt.gz	TRUE	reported	ygPe5v	NA
rs6087811	20	30596130	G	T	-0.0978177	0.0198522	7.44305e-07	16184	class.Betaproteobacteria.id.2867.summary.txt.gz	TRUE	reported	ygPe5v	NA
rs62395635	5	173497796	C	T	0.109741	0.0236	2.94091e-06	15108	class.Betaproteobacteria.id.2867.summary.txt.gz	TRUE	reported	ygPe5v	NA
rs2613606	7	111285025	T	C	-0.0513106	0.0109091	2.19817e-06	17146	class.Betaproteobacteria.id.2867.summary.txt.gz	TRUE	reported	ygPe5v	NA
rs1928341	1	153240013	G	A	0.0525581	0.0110408	2.01529e-06	17150	class.Betaproteobacteria.id.2867.summary.txt.gz	TRUE	reported	ygPe5v	NA
rs72747231	9	84206018	G	C	-0.137281	0.0290338	2.05511e-06	11344	class.Betaproteobacteria.id.2867.summary.txt.gz	TRUE	reported	ygPe5v	NA
rs11128180	3	70592215	G	A	0.0592944	0.0128769	3.67144e-06	17151	class.Betaproteobacteria.id.2867.summary.txt.gz	TRUE	reported	ygPe5v	NA
rs2321387	13	58689340	A	G	-0.0494596	0.0109424	5.80036e-06	17149	class.Betaproteobacteria.id.2867.summary.txt.gz	TRUE	reported	ygPe5v	NA
rs1511453	4	23588462	G	A	0.0923492	0.0199158	4.75765e-06	17085	class.Betaproteobacteria.id.2867.summary.txt.gz	TRUE	reported	ygPe5v	NA
rs9964679	18	26569901	G	A	0.052911	0.0114866	4.8458e-06	17151	class.Betaproteobacteria.id.2867.summary.txt.gz	TRUE	reported	ygPe5v	NA
rs56386628	8	112732674	T	C	-0.0622252	0.0135688	5.86955e-06	17147	class.Betaproteobacteria.id.2867.summary.txt.gz	TRUE	reported	ygPe5v	NA
rs320161	9	104899117	G	A	0.0572286	0.01262	7.33242e-06	17035	class.Betaproteobacteria.id.2867.summary.txt.gz	TRUE	reported	ygPe5v	NA
rs75242906	15	56786407	T	C	-0.121083	0.028075	9.27278e-06	10803	class.Betaproteobacteria.id.2867.summary.txt.gz	TRUE	reported	ygPe5v	NA
rs6815608	4	152131744	C	T	0.103803	0.0210883	4.01857e-07	16731	class.Clostridia.id.1859.summary.txt.gz	TRUE	reported	nSkiN7	NA
rs112334273	21	40703251	A	G	0.0641008	0.0127404	3.81407e-07	18217	class.Clostridia.id.1859.summary.txt.gz	TRUE	reported	nSkiN7	NA
rs6814436	4	161507301	C	T	0.0739995	0.0150815	9.65098e-07	18336	class.Clostridia.id.1859.summary.txt.gz	TRUE	reported	nSkiN7	NA
rs72915163	18	48792829	C	T	-0.0581025	0.0120557	1.34295e-06	18317	class.Clostridia.id.1859.summary.txt.gz	TRUE	reported	nSkiN7	NA
rs2273429	14	52494072	G	A	-0.0724037	0.0153105	4.52136e-06	18337	class.Clostridia.id.1859.summary.txt.gz	TRUE	reported	nSkiN7	NA
rs10774377	12	5942519	G	A	0.052659	0.0113858	3.24401e-06	18330	class.Clostridia.id.1859.summary.txt.gz	TRUE	reported	nSkiN7	NA
rs13179700	5	149077788	C	T	0.0511937	0.0109569	3.37083e-06	18338	class.Clostridia.id.1859.summary.txt.gz	TRUE	reported	nSkiN7	NA
rs6934062	6	163743050	C	G	0.0524406	0.0116115	6.53083e-06	17859	class.Clostridia.id.1859.summary.txt.gz	TRUE	reported	nSkiN7	NA
rs1842454	5	105060362	A	G	-0.0547202	0.0127338	8.72023e-06	18340	class.Clostridia.id.1859.summary.txt.gz	TRUE	reported	nSkiN7	NA
rs10209007	2	231676041	C	G	0.0794173	0.0182427	9.89343e-06	17812	class.Clostridia.id.1859.summary.txt.gz	TRUE	reported	nSkiN7	NA
rs76767978	3	131371980	A	G	0.0698882	0.0156319	8.398e-06	18329	class.Clostridia.id.1859.summary.txt.gz	TRUE	reported	nSkiN7	NA
rs13105690	4	7420184	C	T	-0.0529097	0.011818	8.7779e-06	18340	class.Clostridia.id.1859.summary.txt.gz	TRUE	reported	nSkiN7	NA
rs76860606	6	12397187	G	C	0.0947036	0.0225117	7.53167e-06	17579	class.Clostridia.id.1859.summary.txt.gz	TRUE	reported	nSkiN7	NA
rs72738886	5	35770550	C	T	0.086617	0.0190393	8.24241e-06	16934	class.Clostridia.id.1859.summary.txt.gz	TRUE	reported	nSkiN7	NA
rs7269302	20	50803760	T	A	-0.0963981	0.0212007	9.04045e-06	17405	class.Clostridia.id.1859.summary.txt.gz	TRUE	reported	nSkiN7	NA
rs6797343	3	89268714	T	G	0.0592279	0.0134556	9.35647e-06	18340	class.Clostridia.id.1859.summary.txt.gz	TRUE	reported	nSkiN7	NA
rs13421739	2	116724915	G	C	0.0888472	0.0179655	9.54199e-06	18340	class.Clostridia.id.1859.summary.txt.gz	TRUE	reported	nSkiN7	NA
rs719099	10	65799217	G	A	0.0778402	0.0155815	5.43317e-07	17687	class.Coriobacteriia.id.809.summary.txt.gz	TRUE	reported	fKmzmr	NA
rs240104	1	176571431	C	T	-0.0603429	0.0126849	1.51603e-06	17577	class.Coriobacteriia.id.809.summary.txt.gz	TRUE	reported	fKmzmr	NA
rs11250875	10	1922731	C	T	0.06075	0.0130939	4.82844e-06	17690	class.Coriobacteriia.id.809.summary.txt.gz	TRUE	reported	fKmzmr	NA
rs34739816	17	37376685	T	G	0.0965017	0.0207666	3.88358e-06	16593	class.Coriobacteriia.id.809.summary.txt.gz	TRUE	reported	fKmzmr	NA
rs76779974	5	125460084	G	C	0.0774888	0.0171877	5.63091e-06	16419	class.Coriobacteriia.id.809.summary.txt.gz	TRUE	reported	fKmzmr	NA
rs80046645	5	459415	G	C	0.25584	0.0561995	4.65689e-06	3204	class.Coriobacteriia.id.809.summary.txt.gz	TRUE	reported	fKmzmr	NA
rs45480394	19	55857777	G	T	-0.0504262	0.0113307	9.71448e-06	17413	class.Coriobacteriia.id.809.summary.txt.gz	TRUE	reported	fKmzmr	NA
rs1816223	12	11494021	G	A	-0.0586265	0.0129006	4.84114e-06	17688	class.Coriobacteriia.id.809.summary.txt.gz	TRUE	reported	fKmzmr	NA
rs7898585	10	5644995	C	T	0.0731501	0.0164186	5.24671e-06	17691	class.Coriobacteriia.id.809.summary.txt.gz	TRUE	reported	fKmzmr	NA
rs67561917	20	62072077	G	A	-0.0714367	0.0154113	5.39129e-06	17333	class.Coriobacteriia.id.809.summary.txt.gz	TRUE	reported	fKmzmr	NA
rs3025411	9	136512906	G	A	0.0926543	0.0209468	8.26912e-06	15671	class.Coriobacteriia.id.809.summary.txt.gz	TRUE	reported	fKmzmr	NA
rs11656361	17	8121332	C	A	0.0773006	0.017553	8.02017e-06	16665	class.Coriobacteriia.id.809.summary.txt.gz	TRUE	reported	fKmzmr	NA
rs1397793	5	90471451	A	G	-0.0498855	0.0112446	9.77381e-06	17527	class.Coriobacteriia.id.809.summary.txt.gz	TRUE	reported	fKmzmr	NA
rs11073596	15	86433579	G	T	0.0510212	0.0114339	8.14449e-06	17527	class.Coriobacteriia.id.809.summary.txt.gz	TRUE	reported	fKmzmr	NA
rs2442778	3	11654412	A	G	-0.116408	0.0258545	9.02703e-06	13472	class.Coriobacteriia.id.809.summary.txt.gz	TRUE	reported	fKmzmr	NA
rs7540303	1	179629191	T	C	0.0483227	0.0109062	9.62148e-06	17691	class.Coriobacteriia.id.809.summary.txt.gz	TRUE	reported	fKmzmr	NA
rs62448869	7	24464799	A	T	-0.0486059	0.0108982	7.87276e-06	17527	class.Coriobacteriia.id.809.summary.txt.gz	TRUE	reported	fKmzmr	NA
rs13307134	7	105084680	T	C	0.0565686	0.0126265	7.79931e-06	17527	class.Coriobacteriia.id.809.summary.txt.gz	TRUE	reported	fKmzmr	NA
rs4880783	10	1223742	T	G	0.056503	0.0125055	5.89507e-06	17691	class.Coriobacteriia.id.809.summary.txt.gz	TRUE	reported	fKmzmr	NA
rs12974142	19	52895166	A	G	0.0789796	0.0177205	8.51232e-06	17413	class.Coriobacteriia.id.809.summary.txt.gz	TRUE	reported	fKmzmr	NA
rs8010111	14	39660509	A	G	-0.103377	0.0229286	6.89624e-06	15996	class.Coriobacteriia.id.809.summary.txt.gz	TRUE	reported	fKmzmr	NA
rs6058181	20	33694801	T	C	0.0825716	0.0165958	3.39554e-07	15100	class.Deltaproteobacteria.id.3087.summary.txt.gz	TRUE	reported	pumLiV	NA
rs4506934	17	2856662	T	C	-0.0936514	0.02012	3.58887e-06	15061	class.Deltaproteobacteria.id.3087.summary.txt.gz	TRUE	reported	pumLiV	NA
rs17791387	9	81834426	G	A	-0.0735881	0.0154246	1.60223e-06	15071	class.Deltaproteobacteria.id.3087.summary.txt.gz	TRUE	reported	pumLiV	NA
rs2838334	21	45064961	A	G	0.0561722	0.0124124	5.44551e-06	15168	class.Deltaproteobacteria.id.3087.summary.txt.gz	TRUE	reported	pumLiV	NA
rs9928243	16	71541641	A	C	-0.0538457	0.0117718	5.02081e-06	15167	class.Deltaproteobacteria.id.3087.summary.txt.gz	TRUE	reported	pumLiV	NA
rs11599763	10	11855599	C	T	-0.0544219	0.0117397	3.94123e-06	15168	class.Deltaproteobacteria.id.3087.summary.txt.gz	TRUE	reported	pumLiV	NA
rs112381107	9	15269705	T	C	0.206594	0.0456908	4.63054e-06	4457	class.Deltaproteobacteria.id.3087.summary.txt.gz	TRUE	reported	pumLiV	NA
rs17084793	18	69312914	A	G	-0.0710762	0.015953	5.68634e-06	15164	class.Deltaproteobacteria.id.3087.summary.txt.gz	TRUE	reported	pumLiV	NA
rs2692012	1	203991605	G	A	0.110335	0.0253336	3.14186e-06	13104	class.Deltaproteobacteria.id.3087.summary.txt.gz	TRUE	reported	pumLiV	NA
rs1035691	11	10658735	G	A	-0.055176	0.0121602	9.65172e-06	15168	class.Deltaproteobacteria.id.3087.summary.txt.gz	TRUE	reported	pumLiV	NA
rs62020470	15	96161065	G	A	-0.0585411	0.0129358	4.85084e-06	15168	class.Deltaproteobacteria.id.3087.summary.txt.gz	TRUE	reported	pumLiV	NA
rs16851319	1	203308383	C	G	-0.0705516	0.0150849	5.67888e-06	15154	class.Deltaproteobacteria.id.3087.summary.txt.gz	TRUE	reported	pumLiV	NA
rs3935584	2	233929283	T	C	-0.0523485	0.011566	7.50121e-06	15166	class.Deltaproteobacteria.id.3087.summary.txt.gz	TRUE	reported	pumLiV	NA
rs55744759	8	57867671	G	A	-0.0779693	0.0170738	7.3137e-06	15168	class.Deltaproteobacteria.id.3087.summary.txt.gz	TRUE	reported	pumLiV	NA
rs62504403	8	38803551	T	C	0.0681159	0.0127883	1.12265e-07	16981	class.Erysipelotrichia.id.2147.summary.txt.gz	TRUE	reported	ltxb8h	NA
rs7234058	18	5830507	C	T	-0.0945759	0.0194091	9.12341e-07	16874	class.Erysipelotrichia.id.2147.summary.txt.gz	TRUE	reported	ltxb8h	NA
rs17530232	13	40385457	G	A	0.10305	0.0224648	2.79123e-06	16622	class.Erysipelotrichia.id.2147.summary.txt.gz	TRUE	reported	ltxb8h	NA
rs2300774	3	195793712	A	G	0.0524152	0.0106784	8.95466e-07	18216	class.Erysipelotrichia.id.2147.summary.txt.gz	TRUE	reported	ltxb8h	NA
rs35161940	17	70327224	C	T	-0.0806041	0.0167641	1.8451e-06	18213	class.Erysipelotrichia.id.2147.summary.txt.gz	TRUE	reported	ltxb8h	NA
rs10781552	10	133897233	T	C	-0.0552212	0.0116074	2.33114e-06	17789	class.Erysipelotrichia.id.2147.summary.txt.gz	TRUE	reported	ltxb8h	NA
rs8003149	14	56156504	T	C	0.0538798	0.0116888	4.08475e-06	18213	class.Erysipelotrichia.id.2147.summary.txt.gz	TRUE	reported	ltxb8h	NA
rs4078432	14	48997206	T	C	-0.0608929	0.0133764	4.23104e-06	17789	class.Erysipelotrichia.id.2147.summary.txt.gz	TRUE	reported	ltxb8h	NA
rs1074800	5	3002546	G	A	0.0492438	0.010887	6.14583e-06	17789	class.Erysipelotrichia.id.2147.summary.txt.gz	TRUE	reported	ltxb8h	NA
rs56970041	14	80357610	G	T	0.0724144	0.0164471	5.40344e-06	18217	class.Erysipelotrichia.id.2147.summary.txt.gz	TRUE	reported	ltxb8h	NA
rs7826267	8	2954952	G	T	-0.0839071	0.0199131	9.28449e-06	17586	class.Erysipelotrichia.id.2147.summary.txt.gz	TRUE	reported	ltxb8h	NA
rs1884466	1	64139196	T	C	-0.0475363	0.0106939	9.52701e-06	18205	class.Erysipelotrichia.id.2147.summary.txt.gz	TRUE	reported	ltxb8h	NA
rs290833	1	97457427	G	T	-0.0497374	0.0111376	8.029e-06	17789	class.Erysipelotrichia.id.2147.summary.txt.gz	TRUE	reported	ltxb8h	NA
rs6706173	2	167986992	C	A	0.074251	0.0146392	1.99495e-07	16020	class.Gammaproteobacteria.id.3303.summary.txt.gz	TRUE	reported	20lfJW	NA
rs11181912	12	43572952	A	G	-0.0579153	0.0118796	9.94762e-07	16017	class.Gammaproteobacteria.id.3303.summary.txt.gz	TRUE	reported	20lfJW	NA
rs79795896	18	48185248	G	A	-0.15921	0.0351373	7.92404e-06	7577	class.Gammaproteobacteria.id.3303.summary.txt.gz	TRUE	reported	20lfJW	NA
rs2234691	10	48385682	C	T	0.0762905	0.0171962	8.39264e-06	16011	class.Gammaproteobacteria.id.3303.summary.txt.gz	TRUE	reported	20lfJW	NA
rs6469506	8	115123937	A	T	0.0541424	0.0116333	3.28982e-06	16023	class.Gammaproteobacteria.id.3303.summary.txt.gz	TRUE	reported	20lfJW	NA
rs12404135	1	186502694	G	A	-0.0788843	0.0172415	8.89485e-06	15231	class.Gammaproteobacteria.id.3303.summary.txt.gz	TRUE	reported	20lfJW	NA
rs9973122	18	75633634	A	T	0.0740614	0.0162596	6.77007e-06	15650	class.Gammaproteobacteria.id.3303.summary.txt.gz	TRUE	reported	20lfJW	NA
rs9494710	6	137612554	T	C	-0.0549673	0.0120924	4.54607e-06	15650	class.Gammaproteobacteria.id.3303.summary.txt.gz	TRUE	reported	20lfJW	NA
rs75101789	3	18615903	T	C	0.0729012	0.0163003	8.78789e-06	16024	class.Gammaproteobacteria.id.3303.summary.txt.gz	TRUE	reported	20lfJW	NA
rs2825714	21	21023966	G	A	-0.13741	0.0289246	1.72211e-06	4734	class.Lentisphaeria.id.2250.summary.txt.gz	TRUE	reported	xipzMm	NA
rs17114848	15	25162535	A	G	0.152377	0.0324332	4.05865e-06	4734	class.Lentisphaeria.id.2250.summary.txt.gz	TRUE	reported	xipzMm	NA
rs77599476	20	61394262	G	A	0.230292	0.0480168	1.86133e-06	3722	class.Lentisphaeria.id.2250.summary.txt.gz	TRUE	reported	xipzMm	NA
rs11770843	7	146795379	T	C	0.109431	0.0234879	1.90729e-06	4705	class.Lentisphaeria.id.2250.summary.txt.gz	TRUE	reported	xipzMm	NA
rs72640280	1	11943792	G	A	0.220207	0.0486196	5.18035e-06	3816	class.Lentisphaeria.id.2250.summary.txt.gz	TRUE	reported	xipzMm	NA
rs62570196	9	111086170	T	C	-0.21635	0.0439866	1.07926e-06	3712	class.Lentisphaeria.id.2250.summary.txt.gz	TRUE	reported	xipzMm	NA
rs2731834	5	94720245	G	C	0.109438	0.023693	4.24358e-06	4733	class.Lentisphaeria.id.2250.summary.txt.gz	TRUE	reported	xipzMm	NA
rs2031282	13	20687179	G	A	0.122369	0.0270329	4.3826e-06	4734	class.Lentisphaeria.id.2250.summary.txt.gz	TRUE	reported	xipzMm	NA
rs1002941	15	101242690	A	G	0.105025	0.0233484	8.14836e-06	4734	class.Lentisphaeria.id.2250.summary.txt.gz	TRUE	reported	xipzMm	NA
rs73113483	3	6223568	A	T	-0.131217	0.0288713	8.66341e-06	4718	class.Lentisphaeria.id.2250.summary.txt.gz	TRUE	reported	xipzMm	NA
rs9864379	3	14306949	C	T	-0.159735	0.0292553	5.3606e-08	5777	class.Melainabacteria.id.1589.summary.txt.gz	TRUE	reported	03Ntcb	NA
rs11150282	16	80493705	C	T	0.0989487	0.0196972	6.02892e-07	5873	class.Melainabacteria.id.1589.summary.txt.gz	TRUE	reported	03Ntcb	NA
rs16851659	1	230523039	C	G	-0.0896103	0.0186432	1.27487e-06	5884	class.Melainabacteria.id.1589.summary.txt.gz	TRUE	reported	03Ntcb	NA
rs73074665	7	20010624	T	A	0.166216	0.0355728	2.86608e-06	5758	class.Melainabacteria.id.1589.summary.txt.gz	TRUE	reported	03Ntcb	NA
rs4129395	9	115975389	A	G	0.0896187	0.0185106	1.48056e-06	5887	class.Melainabacteria.id.1589.summary.txt.gz	TRUE	reported	03Ntcb	NA
rs79790072	15	100747683	C	T	0.226722	0.0487841	3.29009e-06	4107	class.Melainabacteria.id.1589.summary.txt.gz	TRUE	reported	03Ntcb	NA
rs10738747	9	26184578	A	G	0.0814624	0.0184409	9.95804e-06	5884	class.Melainabacteria.id.1589.summary.txt.gz	TRUE	reported	03Ntcb	NA
rs1221147	9	122046549	A	T	0.123968	0.0278958	7.10737e-06	5768	class.Melainabacteria.id.1589.summary.txt.gz	TRUE	reported	03Ntcb	NA
rs113884518	9	24648997	C	T	-0.205352	0.0454982	8.0567e-06	4442	class.Melainabacteria.id.1589.summary.txt.gz	TRUE	reported	03Ntcb	NA
rs789069	18	1008278	C	A	-0.103539	0.0234287	6.84635e-06	5879	class.Melainabacteria.id.1589.summary.txt.gz	TRUE	reported	03Ntcb	NA
rs367480	11	2937631	A	G	-0.083758	0.0185796	8.19925e-06	5887	class.Melainabacteria.id.1589.summary.txt.gz	TRUE	reported	03Ntcb	NA
rs28678345	17	53906328	C	T	0.214848	0.0470878	6.69088e-06	4323	class.Melainabacteria.id.1589.summary.txt.gz	TRUE	reported	03Ntcb	NA
rs10148250	14	107061448	A	G	0.0861928	0.0193381	8.67135e-06	5453	class.Melainabacteria.id.1589.summary.txt.gz	TRUE	reported	03Ntcb	NA
rs10202904	2	125440268	G	T	-0.121754	0.0235357	3.0143e-07	3695	class.Methanobacteria.id.119.summary.txt.gz	TRUE	reported	er3NYo	NA
rs73457410	13	41956181	G	A	0.21534	0.0436695	1.40855e-06	3498	class.Methanobacteria.id.119.summary.txt.gz	TRUE	reported	er3NYo	NA
rs6776814	3	15053083	C	T	-0.199566	0.0411825	1.63062e-06	3385	class.Methanobacteria.id.119.summary.txt.gz	TRUE	reported	er3NYo	NA
rs894996	4	104418307	A	C	0.216999	0.0449076	1.87557e-06	3582	class.Methanobacteria.id.119.summary.txt.gz	TRUE	reported	er3NYo	NA
rs75208022	12	21338861	T	C	-0.227245	0.048763	5.92103e-06	3203	class.Methanobacteria.id.119.summary.txt.gz	TRUE	reported	er3NYo	NA
rs12825290	12	43701132	G	C	-0.216781	0.0493496	6.07567e-06	3144	class.Methanobacteria.id.119.summary.txt.gz	TRUE	reported	er3NYo	NA
rs56131665	5	178160975	A	G	0.178661	0.039298	6.17992e-06	3572	class.Methanobacteria.id.119.summary.txt.gz	TRUE	reported	er3NYo	NA
rs11018665	11	89349287	T	A	0.111465	0.0250516	6.51864e-06	3698	class.Methanobacteria.id.119.summary.txt.gz	TRUE	reported	er3NYo	NA
rs4257531	3	2086167	A	G	0.164498	0.0364959	7.44344e-06	3162	class.Methanobacteria.id.119.summary.txt.gz	TRUE	reported	er3NYo	NA
rs6508769	19	28827760	C	T	0.153519	0.0344519	8.22529e-06	3319	class.Methanobacteria.id.119.summary.txt.gz	TRUE	reported	er3NYo	NA
rs73068003	7	10773932	T	G	-0.15814	0.0351803	8.44583e-06	3692	class.Methanobacteria.id.119.summary.txt.gz	TRUE	reported	er3NYo	NA
rs10424197	19	46439321	A	G	-0.111274	0.0247517	9.27887e-06	3698	class.Methanobacteria.id.119.summary.txt.gz	TRUE	reported	er3NYo	NA
rs74603314	14	46519718	C	T	0.221639	0.0462918	1.55689e-06	4499	class.Mollicutes.id.3920.summary.txt.gz	TRUE	reported	OJNsYa	NA
rs10108398	8	59440824	A	G	0.0769142	0.0153953	1.09e-06	10932	class.Mollicutes.id.3920.summary.txt.gz	TRUE	reported	OJNsYa	NA
rs11890098	2	157532549	G	A	0.074438	0.0153389	9.56571e-07	11392	class.Mollicutes.id.3920.summary.txt.gz	TRUE	reported	OJNsYa	NA
rs72901605	11	47103877	C	T	-0.0841852	0.0178119	3.2579e-06	10526	class.Mollicutes.id.3920.summary.txt.gz	TRUE	reported	OJNsYa	NA
rs3768491	1	109965986	G	A	-0.0681052	0.0149061	4.23352e-06	11002	class.Mollicutes.id.3920.summary.txt.gz	TRUE	reported	OJNsYa	NA
rs17214486	14	97159674	A	C	0.06099	0.0135623	6.60866e-06	11387	class.Mollicutes.id.3920.summary.txt.gz	TRUE	reported	OJNsYa	NA
rs12566890	1	61850864	G	T	-0.101147	0.0230978	3.65095e-06	11371	class.Mollicutes.id.3920.summary.txt.gz	TRUE	reported	OJNsYa	NA
rs78169027	11	108439087	G	A	-0.108283	0.0237289	5.8761e-06	10542	class.Mollicutes.id.3920.summary.txt.gz	TRUE	reported	OJNsYa	NA
rs4885016	13	73170489	C	T	-0.0819606	0.0181628	7.26986e-06	11388	class.Mollicutes.id.3920.summary.txt.gz	TRUE	reported	OJNsYa	NA
rs28537087	15	95309676	A	G	0.0820873	0.0188312	8.07399e-06	11382	class.Mollicutes.id.3920.summary.txt.gz	TRUE	reported	OJNsYa	NA
rs2464826	7	79490250	C	A	0.0944239	0.0211806	8.39505e-06	10998	class.Mollicutes.id.3920.summary.txt.gz	TRUE	reported	OJNsYa	NA
rs6043847	20	16259524	C	T	-0.114937	0.0248606	4.55476e-06	11130	class.Mollicutes.id.3920.summary.txt.gz	TRUE	reported	OJNsYa	NA
rs1643968	5	165266628	C	T	-0.0565284	0.0112298	4.14596e-07	18170	class.Negativicutes.id.2164.summary.txt.gz	TRUE	reported	JQzosP	NA
rs60274479	16	21249925	C	T	-0.0659623	0.0134137	1.1623e-06	17610	class.Negativicutes.id.2164.summary.txt.gz	TRUE	reported	JQzosP	NA
rs13086907	3	142135117	A	G	0.0625312	0.0131735	1.95488e-06	18163	class.Negativicutes.id.2164.summary.txt.gz	TRUE	reported	JQzosP	NA
rs73232831	4	17413426	A	G	-0.151829	0.0314932	1.87452e-06	9382	class.Negativicutes.id.2164.summary.txt.gz	TRUE	reported	JQzosP	NA
rs71405394	15	101245088	A	G	-0.114178	0.02405	2.16631e-06	13861	class.Negativicutes.id.2164.summary.txt.gz	TRUE	reported	JQzosP	NA
rs61249479	9	124912908	C	A	0.0777075	0.0168628	2.95471e-06	18165	class.Negativicutes.id.2164.summary.txt.gz	TRUE	reported	JQzosP	NA
rs1447205	8	41231597	C	G	-0.0502053	0.0108382	2.93324e-06	18165	class.Negativicutes.id.2164.summary.txt.gz	TRUE	reported	JQzosP	NA
rs4722181	7	22817571	G	T	0.0501306	0.0105798	2.00112e-06	18163	class.Negativicutes.id.2164.summary.txt.gz	TRUE	reported	JQzosP	NA
rs4463806	10	115597993	C	T	-0.0543966	0.0129365	7.80662e-06	18160	class.Negativicutes.id.2164.summary.txt.gz	TRUE	reported	JQzosP	NA
rs9423647	10	5579818	A	G	0.047817	0.0105282	6.06114e-06	18164	class.Negativicutes.id.2164.summary.txt.gz	TRUE	reported	JQzosP	NA
rs2834062	21	34377485	G	A	0.0489057	0.0108842	8.4392e-06	18171	class.Negativicutes.id.2164.summary.txt.gz	TRUE	reported	JQzosP	NA
rs1649999	10	80086072	G	A	0.0748989	0.0166458	7.5812e-06	18036	class.Negativicutes.id.2164.summary.txt.gz	TRUE	reported	JQzosP	NA
rs1135612	7	75609677	A	G	0.0529785	0.0119177	9.26307e-06	18164	class.Negativicutes.id.2164.summary.txt.gz	TRUE	reported	JQzosP	NA
rs11729256	4	95027272	C	T	0.0749798	0.0150177	6.7309e-07	11861	class.Verrucomicrobiae.id.4029.summary.txt.gz	TRUE	reported	QDqevN	NA
rs4936098	11	130280667	G	A	0.0648843	0.0135928	1.12221e-06	11858	class.Verrucomicrobiae.id.4029.summary.txt.gz	TRUE	reported	QDqevN	NA
rs9349825	6	56341481	G	A	-0.0704036	0.0147128	2.53687e-06	11858	class.Verrucomicrobiae.id.4029.summary.txt.gz	TRUE	reported	QDqevN	NA
rs74542928	4	100544188	C	T	0.112164	0.0236422	1.63222e-06	11216	class.Verrucomicrobiae.id.4029.summary.txt.gz	TRUE	reported	QDqevN	NA
rs3995795	10	11389614	T	C	0.0641275	0.0140995	5.18557e-06	11690	class.Verrucomicrobiae.id.4029.summary.txt.gz	TRUE	reported	QDqevN	NA
rs2602429	16	81063149	T	C	0.0746844	0.0156194	2.58297e-06	11690	class.Verrucomicrobiae.id.4029.summary.txt.gz	TRUE	reported	QDqevN	NA
rs4242783	10	5064327	A	G	0.0689292	0.0147693	2.63612e-06	11690	class.Verrucomicrobiae.id.4029.summary.txt.gz	TRUE	reported	QDqevN	NA
rs11184341	1	105422565	C	G	0.0655342	0.0142231	4.13405e-06	11864	class.Verrucomicrobiae.id.4029.summary.txt.gz	TRUE	reported	QDqevN	NA
rs61779207	1	41074472	A	G	-0.0758309	0.0167762	6.72285e-06	11591	class.Verrucomicrobiae.id.4029.summary.txt.gz	TRUE	reported	QDqevN	NA
rs117107102	18	49473635	G	A	0.204683	0.0431573	2.91821e-06	4975	class.Verrucomicrobiae.id.4029.summary.txt.gz	TRUE	reported	QDqevN	NA
rs12908520	15	97570657	A	G	0.0618926	0.0130946	2.17163e-06	11863	class.Verrucomicrobiae.id.4029.summary.txt.gz	TRUE	reported	QDqevN	NA
rs111862613	12	130309670	C	T	0.090699	0.0196746	3.73846e-06	11621	class.Verrucomicrobiae.id.4029.summary.txt.gz	TRUE	reported	QDqevN	NA
rs941682	20	31867840	A	G	-0.0631436	0.0143767	9.61003e-06	11809	class.Verrucomicrobiae.id.4029.summary.txt.gz	TRUE	reported	QDqevN	NA
rs6923842	6	5723181	C	T	-0.0796106	0.0169192	2.21303e-06	11904	family.Acidaminococcaceae.id.2166.summary.txt.gz	TRUE	reported	zzpXly	NA
rs6589457	11	114701288	G	A	0.165911	0.0349516	2.31508e-06	7386	family.Acidaminococcaceae.id.2166.summary.txt.gz	TRUE	reported	zzpXly	NA
rs2933324	9	107117653	G	A	-0.0662557	0.0140257	2.23676e-06	12525	family.Acidaminococcaceae.id.2166.summary.txt.gz	TRUE	reported	zzpXly	NA
rs262812	6	158647999	C	T	-0.065675	0.0142257	3.24906e-06	12099	family.Acidaminococcaceae.id.2166.summary.txt.gz	TRUE	reported	zzpXly	NA
rs74540770	3	186553389	A	G	-0.108969	0.0243533	7.08804e-06	10606	family.Acidaminococcaceae.id.2166.summary.txt.gz	TRUE	reported	zzpXly	NA
rs6427992	1	203102563	C	G	-0.0595857	0.01296	4.24324e-06	12527	family.Acidaminococcaceae.id.2166.summary.txt.gz	TRUE	reported	zzpXly	NA
rs45497800	20	61991833	C	T	-0.117863	0.0257351	5.86428e-06	11316	family.Acidaminococcaceae.id.2166.summary.txt.gz	TRUE	reported	zzpXly	NA
rs78702810	3	18462531	C	T	-0.143755	0.0323244	9.16468e-06	7992	family.Acidaminococcaceae.id.2166.summary.txt.gz	TRUE	reported	zzpXly	NA
rs35011108	6	133007480	G	A	0.241826	0.0503796	1.8267e-06	3630	family.Actinomycetaceae.id.421.summary.txt.gz	TRUE	reported	uN8Boy	NA
rs2889192	9	76394568	T	G	0.0887537	0.0195009	3.64417e-06	7710	family.Actinomycetaceae.id.421.summary.txt.gz	TRUE	reported	uN8Boy	NA
rs34583783	6	67207371	T	G	0.123756	0.026427	5.47971e-06	7710	family.Actinomycetaceae.id.421.summary.txt.gz	TRUE	reported	uN8Boy	NA
rs58484246	15	29850991	C	T	0.0761407	0.0169007	6.12428e-06	7710	family.Actinomycetaceae.id.421.summary.txt.gz	TRUE	reported	uN8Boy	NA
rs4073240	6	169224781	A	G	0.0747546	0.0164684	6.05333e-06	7710	family.Actinomycetaceae.id.421.summary.txt.gz	TRUE	reported	uN8Boy	NA
rs62191117	2	239900775	G	A	0.0684302	0.0133636	2.75943e-07	16688	family.Alcaligenaceae.id.2875.summary.txt.gz	TRUE	reported	uOjiVk	NA
rs9537886	13	58545246	C	A	-0.0570888	0.0110683	2.35108e-07	16807	family.Alcaligenaceae.id.2875.summary.txt.gz	TRUE	reported	uOjiVk	NA
rs4033856	4	45642485	T	C	0.081834	0.0168931	1.02902e-06	15623	family.Alcaligenaceae.id.2875.summary.txt.gz	TRUE	reported	uOjiVk	NA
rs67737557	20	29836081	G	C	0.0738409	0.0151678	1.03742e-06	15876	family.Alcaligenaceae.id.2875.summary.txt.gz	TRUE	reported	uOjiVk	NA
rs17000015	4	75867283	T	A	-0.0609257	0.0125363	1.12719e-06	16377	family.Alcaligenaceae.id.2875.summary.txt.gz	TRUE	reported	uOjiVk	NA
rs2367850	3	193456274	C	G	0.0629104	0.0131712	1.84631e-06	16377	family.Alcaligenaceae.id.2875.summary.txt.gz	TRUE	reported	uOjiVk	NA
rs7638039	3	70588939	C	T	0.0603335	0.0127779	2.70479e-06	16791	family.Alcaligenaceae.id.2875.summary.txt.gz	TRUE	reported	uOjiVk	NA
rs6087811	20	30596130	G	T	-0.0927044	0.0200457	3.36838e-06	15868	family.Alcaligenaceae.id.2875.summary.txt.gz	TRUE	reported	uOjiVk	NA
rs62395635	5	173497796	C	T	0.110583	0.0238514	3.34696e-06	14802	family.Alcaligenaceae.id.2875.summary.txt.gz	TRUE	reported	uOjiVk	NA
rs112159068	6	138305038	T	A	0.131484	0.0281089	3.56484e-06	11656	family.Alcaligenaceae.id.2875.summary.txt.gz	TRUE	reported	uOjiVk	NA
rs6969323	7	104214487	C	A	-0.0593564	0.0129137	3.88581e-06	16810	family.Alcaligenaceae.id.2875.summary.txt.gz	TRUE	reported	uOjiVk	NA
rs7302582	12	1396151	C	G	-0.106817	0.023298	3.33554e-06	15113	family.Alcaligenaceae.id.2875.summary.txt.gz	TRUE	reported	uOjiVk	NA
rs1153990	5	104233461	G	A	-0.058727	0.0128306	5.96787e-06	16808	family.Alcaligenaceae.id.2875.summary.txt.gz	TRUE	reported	uOjiVk	NA
rs9964679	18	26569901	G	A	0.0537051	0.0116008	4.47389e-06	16810	family.Alcaligenaceae.id.2875.summary.txt.gz	TRUE	reported	uOjiVk	NA
rs112135816	9	82485327	G	T	-0.0775052	0.0171554	5.27662e-06	15545	family.Alcaligenaceae.id.2875.summary.txt.gz	TRUE	reported	uOjiVk	NA
rs2040996	7	111294074	C	T	-0.0490922	0.0110231	7.79918e-06	16801	family.Alcaligenaceae.id.2875.summary.txt.gz	TRUE	reported	uOjiVk	NA
rs147968	16	85945839	T	C	0.0489475	0.0110321	9.12701e-06	16810	family.Alcaligenaceae.id.2875.summary.txt.gz	TRUE	reported	uOjiVk	NA
rs74776516	11	20763367	G	T	-0.0944052	0.0213287	6.85049e-06	14502	family.Alcaligenaceae.id.2875.summary.txt.gz	TRUE	reported	uOjiVk	NA
rs28480294	15	71522509	C	T	-0.0516967	0.0115503	6.606e-06	16377	family.Alcaligenaceae.id.2875.summary.txt.gz	TRUE	reported	uOjiVk	NA
rs79846372	4	83635863	G	A	0.0882459	0.0198328	6.98601e-06	16186	family.Alcaligenaceae.id.2875.summary.txt.gz	TRUE	reported	uOjiVk	NA
rs6795673	3	10593224	T	C	0.0538565	0.0105251	3.37909e-07	18301	family.Bacteroidaceae.id.917.summary.txt.gz	TRUE	reported	HgHBp8	NA
rs28757219	6	29143451	A	T	0.0818398	0.0170319	1.2942e-06	14833	family.Bacteroidaceae.id.917.summary.txt.gz	TRUE	reported	HgHBp8	NA
rs9507307	13	24910476	T	C	0.0604456	0.0129128	2.1271e-06	18184	family.Bacteroidaceae.id.917.summary.txt.gz	TRUE	reported	HgHBp8	NA
rs66474973	20	58605432	T	G	0.0812515	0.0164479	6.80966e-07	17405	family.Bacteroidaceae.id.917.summary.txt.gz	TRUE	reported	HgHBp8	NA
rs11585893	1	10644351	G	A	-0.0740746	0.0147633	1.79511e-06	17821	family.Bacteroidaceae.id.917.summary.txt.gz	TRUE	reported	HgHBp8	NA
rs495004	9	112855426	G	C	-0.0607475	0.0129865	3.42092e-06	17707	family.Bacteroidaceae.id.917.summary.txt.gz	TRUE	reported	HgHBp8	NA
rs17619981	19	24342250	G	T	0.0880978	0.0187002	2.68683e-06	15801	family.Bacteroidaceae.id.917.summary.txt.gz	TRUE	reported	HgHBp8	NA
rs2023437	14	22045949	C	T	-0.0782325	0.0167634	5.01824e-06	17484	family.Bacteroidaceae.id.917.summary.txt.gz	TRUE	reported	HgHBp8	NA
rs66710942	3	77215327	T	C	0.0488038	0.0107412	5.86259e-06	17821	family.Bacteroidaceae.id.917.summary.txt.gz	TRUE	reported	HgHBp8	NA
rs13207588	6	41519430	G	A	-0.059205	0.0131195	7.48504e-06	17707	family.Bacteroidaceae.id.917.summary.txt.gz	TRUE	reported	HgHBp8	NA
rs2366421	3	62019400	A	T	-0.0528153	0.0117124	7.64945e-06	18299	family.Bacteroidaceae.id.917.summary.txt.gz	TRUE	reported	HgHBp8	NA
rs1340391	1	102960989	C	T	-0.0592004	0.0132244	6.7301e-06	18302	family.Bacteroidaceae.id.917.summary.txt.gz	TRUE	reported	HgHBp8	NA
rs738193	22	25943322	C	T	0.0847328	0.0165856	3.82163e-07	7778	family.BacteroidalesS24.7group.id.11173.summary.txt.gz	TRUE	reported	PDqb0a	NA
rs941000	7	90714667	T	C	0.0850266	0.0163382	3.15557e-07	7778	family.BacteroidalesS24.7group.id.11173.summary.txt.gz	TRUE	reported	PDqb0a	NA
rs689695	15	47352866	A	C	0.0814578	0.0167057	1.28039e-06	7954	family.BacteroidalesS24.7group.id.11173.summary.txt.gz	TRUE	reported	PDqb0a	NA
rs17043785	2	53139362	C	T	-0.176187	0.0347133	5.11837e-07	5208	family.BacteroidalesS24.7group.id.11173.summary.txt.gz	TRUE	reported	PDqb0a	NA
rs10872669	6	151515172	G	A	-0.123071	0.0275665	9.4901e-06	7368	family.BacteroidalesS24.7group.id.11173.summary.txt.gz	TRUE	reported	PDqb0a	NA
rs12748533	1	242767252	T	G	-0.0821108	0.0172701	2.59019e-06	7948	family.BacteroidalesS24.7group.id.11173.summary.txt.gz	TRUE	reported	PDqb0a	NA
rs6831034	4	149300138	A	T	-0.0956546	0.0205228	6.10396e-06	7576	family.BacteroidalesS24.7group.id.11173.summary.txt.gz	TRUE	reported	PDqb0a	NA
rs61508842	3	158653545	C	T	0.122574	0.0272389	7.82782e-06	7576	family.BacteroidalesS24.7group.id.11173.summary.txt.gz	TRUE	reported	PDqb0a	NA
rs78609301	6	63236747	G	A	-0.0867065	0.0195709	7.09297e-06	7953	family.BacteroidalesS24.7group.id.11173.summary.txt.gz	TRUE	reported	PDqb0a	NA
rs11135366	5	164763068	G	C	0.0842142	0.0183739	8.77822e-06	7953	family.BacteroidalesS24.7group.id.11173.summary.txt.gz	TRUE	reported	PDqb0a	NA
rs7217209	17	21205200	T	C	0.0843019	0.0187308	8.42937e-06	7745	family.BacteroidalesS24.7group.id.11173.summary.txt.gz	TRUE	reported	PDqb0a	NA
rs182549	2	136616754	T	C	0.11707	0.0126703	5.942e-20	14915	family.Bifidobacteriaceae.id.433.summary.txt.gz	TRUE	reported	GcQ0VT	NA
rs7570971	2	135837906	C	A	0.112508	0.0125178	2.5317e-19	14795	family.Bifidobacteriaceae.id.433.summary.txt.gz	TRUE	reported	GcQ0VT	NA
rs7322849	13	112859829	C	T	0.110676	0.0200996	1.74032e-08	14915	family.Bifidobacteriaceae.id.433.summary.txt.gz	TRUE	reported	GcQ0VT	NA
rs1961273	2	137602926	T	C	0.0688125	0.0131699	1.69731e-07	14915	family.Bifidobacteriaceae.id.433.summary.txt.gz	TRUE	reported	GcQ0VT	NA
rs638382	2	135288740	C	T	-0.0602866	0.0122474	5.56322e-07	14148	family.Bifidobacteriaceae.id.433.summary.txt.gz	TRUE	reported	GcQ0VT	NA
rs76671854	5	169748189	G	C	-0.0892981	0.0183177	1.03632e-06	13923	family.Bifidobacteriaceae.id.433.summary.txt.gz	TRUE	reported	GcQ0VT	NA
rs4957061	5	521096	C	T	0.0569873	0.0116907	1.1517e-06	14795	family.Bifidobacteriaceae.id.433.summary.txt.gz	TRUE	reported	GcQ0VT	NA
rs10841473	12	20378911	C	G	-0.0613031	0.0128844	2.28067e-06	14914	family.Bifidobacteriaceae.id.433.summary.txt.gz	TRUE	reported	GcQ0VT	NA
rs4567981	2	49906864	A	T	0.0577763	0.0117388	8.88054e-07	14795	family.Bifidobacteriaceae.id.433.summary.txt.gz	TRUE	reported	GcQ0VT	NA
rs13020688	2	192878532	A	G	0.0584045	0.0122081	1.57375e-06	14795	family.Bifidobacteriaceae.id.433.summary.txt.gz	TRUE	reported	GcQ0VT	NA
rs677208	18	4304187	C	G	0.0728589	0.0164821	6.0011e-06	14915	family.Bifidobacteriaceae.id.433.summary.txt.gz	TRUE	reported	GcQ0VT	NA
rs12446429	16	898055	C	T	0.0810099	0.019073	8.52886e-06	14008	family.Bifidobacteriaceae.id.433.summary.txt.gz	TRUE	reported	GcQ0VT	NA
rs11655079	17	75348675	C	T	-0.0586146	0.0129952	5.92468e-06	14912	family.Bifidobacteriaceae.id.433.summary.txt.gz	TRUE	reported	GcQ0VT	NA
rs540489	17	72897722	G	T	-0.0632518	0.013817	5.36811e-06	14688	family.Bifidobacteriaceae.id.433.summary.txt.gz	TRUE	reported	GcQ0VT	NA
rs857444	6	14617591	T	C	0.0553965	0.0120669	3.82492e-06	14914	family.Bifidobacteriaceae.id.433.summary.txt.gz	TRUE	reported	GcQ0VT	NA
rs10857328	4	161211924	A	T	0.0562	0.0126395	7.24135e-06	14915	family.Bifidobacteriaceae.id.433.summary.txt.gz	TRUE	reported	GcQ0VT	NA
rs10831953	11	13098051	A	G	0.0537537	0.0123746	9.94742e-06	14915	family.Bifidobacteriaceae.id.433.summary.txt.gz	TRUE	reported	GcQ0VT	NA
rs7174549	15	92463303	T	C	0.0551726	0.0124655	6.8678e-06	14915	family.Bifidobacteriaceae.id.433.summary.txt.gz	TRUE	reported	GcQ0VT	NA
rs73797465	5	142793467	G	T	-0.0942612	0.0208421	4.8495e-06	14795	family.Bifidobacteriaceae.id.433.summary.txt.gz	TRUE	reported	GcQ0VT	NA
rs55888705	4	1517826	G	A	0.053673	0.0120586	8.66208e-06	14914	family.Bifidobacteriaceae.id.433.summary.txt.gz	TRUE	reported	GcQ0VT	NA
rs6899771	6	97406220	G	A	-0.0914312	0.0202604	7.27995e-06	14150	family.Bifidobacteriaceae.id.433.summary.txt.gz	TRUE	reported	GcQ0VT	NA
rs7588568	2	189805077	C	A	-0.060716	0.0130605	3.73042e-06	14913	family.Bifidobacteriaceae.id.433.summary.txt.gz	TRUE	reported	GcQ0VT	NA
rs62573205	9	137786999	A	G	-0.0654804	0.0133503	1.48853e-06	16838	family.Christensenellaceae.id.1866.summary.txt.gz	TRUE	reported	aHDwtL	NA
rs870002	8	62220151	T	C	0.0488951	0.0109817	6.54323e-06	16847	family.Christensenellaceae.id.1866.summary.txt.gz	TRUE	reported	aHDwtL	NA
rs12657403	5	3174785	G	A	0.078108	0.0171887	5.59276e-06	16245	family.Christensenellaceae.id.1866.summary.txt.gz	TRUE	reported	aHDwtL	NA
rs117186816	11	123936128	A	G	-0.206476	0.0436362	6.51964e-06	4310	family.Christensenellaceae.id.1866.summary.txt.gz	TRUE	reported	aHDwtL	NA
rs9608766	22	29828040	C	T	-0.0682134	0.01496	3.33084e-06	16185	family.Christensenellaceae.id.1866.summary.txt.gz	TRUE	reported	aHDwtL	NA
rs4076564	6	169640257	A	G	-0.188623	0.039209	8.06105e-06	3730	family.Christensenellaceae.id.1866.summary.txt.gz	TRUE	reported	aHDwtL	NA
rs4805124	19	35884202	G	C	0.0486508	0.0109067	8.36272e-06	16847	family.Christensenellaceae.id.1866.summary.txt.gz	TRUE	reported	aHDwtL	NA
rs72706624	9	15518852	T	G	0.0882626	0.0197575	6.3775e-06	14869	family.Christensenellaceae.id.1866.summary.txt.gz	TRUE	reported	aHDwtL	NA
rs77867022	7	120333701	T	G	-0.160443	0.0379589	8.81983e-06	4033	family.Christensenellaceae.id.1866.summary.txt.gz	TRUE	reported	aHDwtL	NA
rs7211194	17	13541941	T	C	0.0492094	0.0110916	9.93998e-06	16436	family.Christensenellaceae.id.1866.summary.txt.gz	TRUE	reported	aHDwtL	NA
rs892686	9	83043376	G	A	0.0506107	0.0109651	4.12367e-06	16847	family.Christensenellaceae.id.1866.summary.txt.gz	TRUE	reported	aHDwtL	NA
rs12380890	9	38002256	G	A	-0.0503972	0.0111047	5.78132e-06	16846	family.Christensenellaceae.id.1866.summary.txt.gz	TRUE	reported	aHDwtL	NA
rs12186080	3	132596627	A	G	0.0748236	0.016246	5.33957e-06	14244	family.Clostridiaceae1.id.1869.summary.txt.gz	TRUE	reported	mTIXSV	NA
rs2795528	10	43270264	A	G	-0.180969	0.0390911	3.80626e-06	6411	family.Clostridiaceae1.id.1869.summary.txt.gz	TRUE	reported	mTIXSV	NA
rs550843	6	165722832	C	T	-0.0734787	0.0168383	7.09119e-06	14234	family.Clostridiaceae1.id.1869.summary.txt.gz	TRUE	reported	mTIXSV	NA
rs12341505	9	136710881	A	G	0.0814503	0.0179338	4.54486e-06	14250	family.Clostridiaceae1.id.1869.summary.txt.gz	TRUE	reported	mTIXSV	NA
rs4723021	7	30934659	C	T	-0.106376	0.0241944	7.42147e-06	13682	family.Clostridiaceae1.id.1869.summary.txt.gz	TRUE	reported	mTIXSV	NA
rs881532	22	47806774	G	A	-0.0533035	0.0119011	7.89662e-06	14250	family.Clostridiaceae1.id.1869.summary.txt.gz	TRUE	reported	mTIXSV	NA
rs2817172	1	3041519	T	C	0.0563367	0.012392	5.27026e-06	13789	family.Clostridiaceae1.id.1869.summary.txt.gz	TRUE	reported	mTIXSV	NA
rs10875374	1	101804809	T	C	-0.0536759	0.0119436	8.09821e-06	14253	family.Clostridiaceae1.id.1869.summary.txt.gz	TRUE	reported	mTIXSV	NA
rs12490337	3	111482845	G	C	-0.0616944	0.013693	6.90518e-06	14253	family.Clostridiaceae1.id.1869.summary.txt.gz	TRUE	reported	mTIXSV	NA
rs62397761	6	48093014	G	A	0.0615805	0.0136198	9.07706e-06	14248	family.Clostridiaceae1.id.1869.summary.txt.gz	TRUE	reported	mTIXSV	NA
rs56188186	16	87710690	G	A	0.0967774	0.0217471	8.24444e-06	13218	family.Clostridiaceae1.id.1869.summary.txt.gz	TRUE	reported	mTIXSV	NA
rs55682560	15	87392290	T	C	-0.131519	0.0261319	4.97034e-07	9183	family.ClostridialesvadinBB60group.id.11286.summary.txt.gz	TRUE	reported	sK4Mzj	NA
rs9979874	21	38612024	C	G	-0.0738925	0.0150911	1.05271e-06	10506	family.ClostridialesvadinBB60group.id.11286.summary.txt.gz	TRUE	reported	sK4Mzj	NA
rs28691777	17	58149405	T	C	0.137134	0.0266996	6.95697e-07	10199	family.ClostridialesvadinBB60group.id.11286.summary.txt.gz	TRUE	reported	sK4Mzj	NA
rs6588624	1	56849539	A	G	-0.0662317	0.0138147	1.79287e-06	10512	family.ClostridialesvadinBB60group.id.11286.summary.txt.gz	TRUE	reported	sK4Mzj	NA
rs7538034	1	71391694	G	T	-0.078598	0.0165982	2.36706e-06	10420	family.ClostridialesvadinBB60group.id.11286.summary.txt.gz	TRUE	reported	sK4Mzj	NA
rs66714985	8	3305122	C	A	0.116908	0.0252447	4.85334e-06	10512	family.ClostridialesvadinBB60group.id.11286.summary.txt.gz	TRUE	reported	sK4Mzj	NA
rs118104867	8	123977538	T	C	0.214464	0.0455098	3.43598e-06	4095	family.ClostridialesvadinBB60group.id.11286.summary.txt.gz	TRUE	reported	sK4Mzj	NA
rs2191834	2	229942951	T	G	0.0746375	0.0159136	2.50195e-06	10511	family.ClostridialesvadinBB60group.id.11286.summary.txt.gz	TRUE	reported	sK4Mzj	NA
rs7725895	5	142244898	G	A	-0.116224	0.0240367	3.94356e-06	10512	family.ClostridialesvadinBB60group.id.11286.summary.txt.gz	TRUE	reported	sK4Mzj	NA
rs7226487	18	74373125	G	A	-0.0643682	0.0138701	3.58282e-06	10505	family.ClostridialesvadinBB60group.id.11286.summary.txt.gz	TRUE	reported	sK4Mzj	NA
rs10517600	4	155632958	G	T	0.0626993	0.0139364	6.82768e-06	10512	family.ClostridialesvadinBB60group.id.11286.summary.txt.gz	TRUE	reported	sK4Mzj	NA
rs17121075	14	85856796	A	G	0.0769254	0.0172234	7.91417e-06	10512	family.ClostridialesvadinBB60group.id.11286.summary.txt.gz	TRUE	reported	sK4Mzj	NA
rs10904722	10	6714424	T	C	-0.0672314	0.0147123	5.04837e-06	10512	family.ClostridialesvadinBB60group.id.11286.summary.txt.gz	TRUE	reported	sK4Mzj	NA
rs6755871	2	202450739	G	C	-0.0613825	0.0138976	9.33059e-06	10500	family.ClostridialesvadinBB60group.id.11286.summary.txt.gz	TRUE	reported	sK4Mzj	NA
rs34088226	5	4308946	G	A	-0.117807	0.026924	7.66216e-06	9716	family.ClostridialesvadinBB60group.id.11286.summary.txt.gz	TRUE	reported	sK4Mzj	NA
rs13409132	2	205616346	G	A	-0.165419	0.0352154	4.37231e-06	5913	family.ClostridialesvadinBB60group.id.11286.summary.txt.gz	TRUE	reported	sK4Mzj	NA
rs989682	3	15564453	G	A	0.070194	0.0155364	6.8471e-06	10129	family.ClostridialesvadinBB60group.id.11286.summary.txt.gz	TRUE	reported	sK4Mzj	NA
rs719099	10	65799217	G	A	0.0778402	0.0155815	5.43317e-07	17687	family.Coriobacteriaceae.id.811.summary.txt.gz	TRUE	reported	5Gr8sv	NA
rs240104	1	176571431	C	T	-0.0603429	0.0126849	1.51603e-06	17577	family.Coriobacteriaceae.id.811.summary.txt.gz	TRUE	reported	5Gr8sv	NA
rs11250875	10	1922731	C	T	0.06075	0.0130939	4.82844e-06	17690	family.Coriobacteriaceae.id.811.summary.txt.gz	TRUE	reported	5Gr8sv	NA
rs34739816	17	37376685	T	G	0.0965017	0.0207666	3.88358e-06	16593	family.Coriobacteriaceae.id.811.summary.txt.gz	TRUE	reported	5Gr8sv	NA
rs76779974	5	125460084	G	C	0.0774888	0.0171877	5.63091e-06	16419	family.Coriobacteriaceae.id.811.summary.txt.gz	TRUE	reported	5Gr8sv	NA
rs80046645	5	459415	G	C	0.25584	0.0561995	4.65689e-06	3204	family.Coriobacteriaceae.id.811.summary.txt.gz	TRUE	reported	5Gr8sv	NA
rs45480394	19	55857777	G	T	-0.0504262	0.0113307	9.71448e-06	17413	family.Coriobacteriaceae.id.811.summary.txt.gz	TRUE	reported	5Gr8sv	NA
rs1816223	12	11494021	G	A	-0.0586265	0.0129006	4.84114e-06	17688	family.Coriobacteriaceae.id.811.summary.txt.gz	TRUE	reported	5Gr8sv	NA
rs7898585	10	5644995	C	T	0.0731501	0.0164186	5.24671e-06	17691	family.Coriobacteriaceae.id.811.summary.txt.gz	TRUE	reported	5Gr8sv	NA
rs67561917	20	62072077	G	A	-0.0714367	0.0154113	5.39129e-06	17333	family.Coriobacteriaceae.id.811.summary.txt.gz	TRUE	reported	5Gr8sv	NA
rs3025411	9	136512906	G	A	0.0926543	0.0209468	8.26912e-06	15671	family.Coriobacteriaceae.id.811.summary.txt.gz	TRUE	reported	5Gr8sv	NA
rs11656361	17	8121332	C	A	0.0773006	0.017553	8.02017e-06	16665	family.Coriobacteriaceae.id.811.summary.txt.gz	TRUE	reported	5Gr8sv	NA
rs1397793	5	90471451	A	G	-0.0498855	0.0112446	9.77381e-06	17527	family.Coriobacteriaceae.id.811.summary.txt.gz	TRUE	reported	5Gr8sv	NA
rs11073596	15	86433579	G	T	0.0510212	0.0114339	8.14449e-06	17527	family.Coriobacteriaceae.id.811.summary.txt.gz	TRUE	reported	5Gr8sv	NA
rs2442778	3	11654412	A	G	-0.116408	0.0258545	9.02703e-06	13472	family.Coriobacteriaceae.id.811.summary.txt.gz	TRUE	reported	5Gr8sv	NA
rs7540303	1	179629191	T	C	0.0483227	0.0109062	9.62148e-06	17691	family.Coriobacteriaceae.id.811.summary.txt.gz	TRUE	reported	5Gr8sv	NA
rs62448869	7	24464799	A	T	-0.0486059	0.0108982	7.87276e-06	17527	family.Coriobacteriaceae.id.811.summary.txt.gz	TRUE	reported	5Gr8sv	NA
rs13307134	7	105084680	T	C	0.0565686	0.0126265	7.79931e-06	17527	family.Coriobacteriaceae.id.811.summary.txt.gz	TRUE	reported	5Gr8sv	NA
rs4880783	10	1223742	T	G	0.056503	0.0125055	5.89507e-06	17691	family.Coriobacteriaceae.id.811.summary.txt.gz	TRUE	reported	5Gr8sv	NA
rs12974142	19	52895166	A	G	0.0789796	0.0177205	8.51232e-06	17413	family.Coriobacteriaceae.id.811.summary.txt.gz	TRUE	reported	5Gr8sv	NA
rs8010111	14	39660509	A	G	-0.103377	0.0229286	6.89624e-06	15996	family.Coriobacteriaceae.id.811.summary.txt.gz	TRUE	reported	5Gr8sv	NA
rs72731813	4	147414743	T	C	-0.149751	0.0293415	2.75777e-07	7786	family.Defluviitaleaceae.id.1924.summary.txt.gz	TRUE	reported	jTl1yu	NA
rs4677103	3	72207794	G	A	0.0977203	0.0197033	9.42189e-07	8002	family.Defluviitaleaceae.id.1924.summary.txt.gz	TRUE	reported	jTl1yu	NA
rs55658617	21	41811003	C	T	0.177314	0.0361845	1.40608e-06	6676	family.Defluviitaleaceae.id.1924.summary.txt.gz	TRUE	reported	jTl1yu	NA
rs9725395	1	85205632	G	A	-0.138357	0.0295185	3.4137e-06	8031	family.Defluviitaleaceae.id.1924.summary.txt.gz	TRUE	reported	jTl1yu	NA
rs17051335	4	122202910	T	C	-0.134314	0.0292201	4.58117e-06	8031	family.Defluviitaleaceae.id.1924.summary.txt.gz	TRUE	reported	jTl1yu	NA
rs112893842	9	8786663	C	T	0.110761	0.0232545	2.75032e-06	8203	family.Defluviitaleaceae.id.1924.summary.txt.gz	TRUE	reported	jTl1yu	NA
rs28696126	7	79734541	T	A	-0.107106	0.0238173	5.56327e-06	7830	family.Defluviitaleaceae.id.1924.summary.txt.gz	TRUE	reported	jTl1yu	NA
rs1582238	1	118723685	C	T	0.0801923	0.0167061	1.692e-06	8002	family.Defluviitaleaceae.id.1924.summary.txt.gz	TRUE	reported	jTl1yu	NA
rs1908593	18	59026148	C	T	0.070223	0.0156601	7.859e-06	8203	family.Defluviitaleaceae.id.1924.summary.txt.gz	TRUE	reported	jTl1yu	NA
rs9608282	22	24804081	G	T	0.139014	0.0299429	4.60831e-06	7736	family.Defluviitaleaceae.id.1924.summary.txt.gz	TRUE	reported	jTl1yu	NA
rs4344384	10	66407366	T	G	0.0708803	0.0156121	5.86011e-06	8200	family.Defluviitaleaceae.id.1924.summary.txt.gz	TRUE	reported	jTl1yu	NA
rs540220	9	93331308	C	T	-0.123954	0.0289814	9.48137e-06	7887	family.Defluviitaleaceae.id.1924.summary.txt.gz	TRUE	reported	jTl1yu	NA
rs6058181	20	33694801	T	C	0.0834742	0.0166111	2.69912e-07	15074	family.Desulfovibrionaceae.id.3169.summary.txt.gz	TRUE	reported	EZ0tk9	NA
rs4506934	17	2856662	T	C	-0.0943381	0.020138	3.16043e-06	15035	family.Desulfovibrionaceae.id.3169.summary.txt.gz	TRUE	reported	EZ0tk9	NA
rs2692012	1	203991605	G	A	0.114231	0.0253568	1.5639e-06	13080	family.Desulfovibrionaceae.id.3169.summary.txt.gz	TRUE	reported	EZ0tk9	NA
rs11599763	10	11855599	C	T	-0.0555931	0.0117493	2.49704e-06	15142	family.Desulfovibrionaceae.id.3169.summary.txt.gz	TRUE	reported	EZ0tk9	NA
rs2838334	21	45064961	A	G	0.0571419	0.012423	3.82375e-06	15142	family.Desulfovibrionaceae.id.3169.summary.txt.gz	TRUE	reported	EZ0tk9	NA
rs112381107	9	15269705	T	C	0.211435	0.0456962	2.81875e-06	4455	family.Desulfovibrionaceae.id.3169.summary.txt.gz	TRUE	reported	EZ0tk9	NA
rs16851319	1	203308383	C	G	-0.0732697	0.0150964	2.39649e-06	15128	family.Desulfovibrionaceae.id.3169.summary.txt.gz	TRUE	reported	EZ0tk9	NA
rs17791387	9	81834426	G	A	-0.0729251	0.0154381	2.09678e-06	15045	family.Desulfovibrionaceae.id.3169.summary.txt.gz	TRUE	reported	EZ0tk9	NA
rs9928243	16	71541641	A	C	-0.0541732	0.0117819	4.48478e-06	15141	family.Desulfovibrionaceae.id.3169.summary.txt.gz	TRUE	reported	EZ0tk9	NA
rs7164160	15	96159374	T	A	-0.0574455	0.0129468	7.3435e-06	15142	family.Desulfovibrionaceae.id.3169.summary.txt.gz	TRUE	reported	EZ0tk9	NA
rs3935584	2	233929283	T	C	-0.0525838	0.0115757	6.78137e-06	15140	family.Desulfovibrionaceae.id.3169.summary.txt.gz	TRUE	reported	EZ0tk9	NA
rs72647048	8	57865378	C	T	-0.0770089	0.017089	9.60885e-06	15142	family.Desulfovibrionaceae.id.3169.summary.txt.gz	TRUE	reported	EZ0tk9	NA
rs78143293	18	57672335	G	A	-0.0848521	0.0170415	1.19564e-06	13572	family.Enterobacteriaceae.id.3469.summary.txt.gz	TRUE	reported	CZWNkO	NA
rs111229068	11	2563450	T	A	0.110561	0.0241719	3.65356e-06	12350	family.Enterobacteriaceae.id.3469.summary.txt.gz	TRUE	reported	CZWNkO	NA
rs62210023	20	55340092	G	A	0.0606754	0.0130125	3.13163e-06	13515	family.Enterobacteriaceae.id.3469.summary.txt.gz	TRUE	reported	CZWNkO	NA
rs504442	18	55145547	G	T	0.084159	0.0189479	5.17092e-06	13578	family.Enterobacteriaceae.id.3469.summary.txt.gz	TRUE	reported	CZWNkO	NA
rs80319214	2	4015933	G	C	0.0990404	0.0215877	6.95307e-06	12641	family.Enterobacteriaceae.id.3469.summary.txt.gz	TRUE	reported	CZWNkO	NA
rs11026530	11	22379097	C	T	0.0822408	0.0186379	9.42684e-06	13485	family.Enterobacteriaceae.id.3469.summary.txt.gz	TRUE	reported	CZWNkO	NA
rs2374342	2	42133542	A	C	0.0582927	0.0126195	4.51618e-06	13577	family.Enterobacteriaceae.id.3469.summary.txt.gz	TRUE	reported	CZWNkO	NA
rs79757635	13	110840418	A	C	0.0758597	0.0171286	9.31857e-06	13419	family.Enterobacteriaceae.id.3469.summary.txt.gz	TRUE	reported	CZWNkO	NA
rs35673018	16	54327745	A	G	0.0899642	0.0202934	7.63109e-06	13326	family.Enterobacteriaceae.id.3469.summary.txt.gz	TRUE	reported	CZWNkO	NA
rs61973590	14	27718039	G	C	-0.0605392	0.0133696	8.5354e-06	13570	family.Enterobacteriaceae.id.3469.summary.txt.gz	TRUE	reported	CZWNkO	NA
rs4792380	17	13521040	T	A	0.115598	0.0257683	9.48974e-06	12763	family.Enterobacteriaceae.id.3469.summary.txt.gz	TRUE	reported	CZWNkO	NA
rs62504403	8	38803551	T	C	0.0681159	0.0127883	1.12265e-07	16981	family.Erysipelotrichaceae.id.2149.summary.txt.gz	TRUE	reported	ceyzHO	NA
rs7234058	18	5830507	C	T	-0.0945759	0.0194091	9.12341e-07	16874	family.Erysipelotrichaceae.id.2149.summary.txt.gz	TRUE	reported	ceyzHO	NA
rs17530232	13	40385457	G	A	0.10305	0.0224648	2.79123e-06	16622	family.Erysipelotrichaceae.id.2149.summary.txt.gz	TRUE	reported	ceyzHO	NA
rs2300774	3	195793712	A	G	0.0524152	0.0106784	8.95466e-07	18216	family.Erysipelotrichaceae.id.2149.summary.txt.gz	TRUE	reported	ceyzHO	NA
rs35161940	17	70327224	C	T	-0.0806041	0.0167641	1.8451e-06	18213	family.Erysipelotrichaceae.id.2149.summary.txt.gz	TRUE	reported	ceyzHO	NA
rs10781552	10	133897233	T	C	-0.0552212	0.0116074	2.33114e-06	17789	family.Erysipelotrichaceae.id.2149.summary.txt.gz	TRUE	reported	ceyzHO	NA
rs8003149	14	56156504	T	C	0.0538798	0.0116888	4.08475e-06	18213	family.Erysipelotrichaceae.id.2149.summary.txt.gz	TRUE	reported	ceyzHO	NA
rs4078432	14	48997206	T	C	-0.0608929	0.0133764	4.23104e-06	17789	family.Erysipelotrichaceae.id.2149.summary.txt.gz	TRUE	reported	ceyzHO	NA
rs1074800	5	3002546	G	A	0.0492438	0.010887	6.14583e-06	17789	family.Erysipelotrichaceae.id.2149.summary.txt.gz	TRUE	reported	ceyzHO	NA
rs56970041	14	80357610	G	T	0.0724144	0.0164471	5.40344e-06	18217	family.Erysipelotrichaceae.id.2149.summary.txt.gz	TRUE	reported	ceyzHO	NA
rs7826267	8	2954952	G	T	-0.0839071	0.0199131	9.28449e-06	17586	family.Erysipelotrichaceae.id.2149.summary.txt.gz	TRUE	reported	ceyzHO	NA
rs1884466	1	64139196	T	C	-0.0475363	0.0106939	9.52701e-06	18205	family.Erysipelotrichaceae.id.2149.summary.txt.gz	TRUE	reported	ceyzHO	NA
rs290833	1	97457427	G	T	-0.0497374	0.0111376	8.029e-06	17789	family.Erysipelotrichaceae.id.2149.summary.txt.gz	TRUE	reported	ceyzHO	NA
rs2155352	11	95357209	G	A	-0.150538	0.0302319	6.63432e-07	3150	family.FamilyXI.id.1936.summary.txt.gz	TRUE	reported	LE2RqD	NA
rs697771	16	54115200	G	A	-0.117677	0.0251491	3.19372e-06	3152	family.FamilyXI.id.1936.summary.txt.gz	TRUE	reported	LE2RqD	NA
rs10759623	9	115821485	T	C	-0.162115	0.032151	5.78312e-07	3156	family.FamilyXI.id.1936.summary.txt.gz	TRUE	reported	LE2RqD	NA
rs11547158	7	148921732	G	A	-0.177599	0.0372795	2.70219e-06	3133	family.FamilyXI.id.1936.summary.txt.gz	TRUE	reported	LE2RqD	NA
rs488164	1	239995451	G	T	0.117998	0.025516	4.79785e-06	3149	family.FamilyXI.id.1936.summary.txt.gz	TRUE	reported	LE2RqD	NA
rs3733511	4	119955787	G	A	0.128253	0.0274718	3.38554e-06	3156	family.FamilyXI.id.1936.summary.txt.gz	TRUE	reported	LE2RqD	NA
rs6025153	20	55348292	C	G	0.118619	0.0261969	7.07084e-06	3130	family.FamilyXI.id.1936.summary.txt.gz	TRUE	reported	LE2RqD	NA
rs78222136	16	64956642	C	G	0.224835	0.0511672	8.41266e-06	3136	family.FamilyXI.id.1936.summary.txt.gz	TRUE	reported	LE2RqD	NA
rs17379710	11	35334668	C	T	-0.116383	0.0252125	3.97107e-06	3156	family.FamilyXI.id.1936.summary.txt.gz	TRUE	reported	LE2RqD	NA
rs2156611	18	43345864	C	T	-0.112486	0.0251099	9.42661e-06	3155	family.FamilyXI.id.1936.summary.txt.gz	TRUE	reported	LE2RqD	NA
rs6501525	17	70218627	G	A	0.0561559	0.0115587	1.23726e-06	16269	family.FamilyXIII.id.1957.summary.txt.gz	TRUE	reported	TILcwJ	NA
rs118170811	10	102366896	G	A	0.151619	0.0317112	1.80357e-06	9645	family.FamilyXIII.id.1957.summary.txt.gz	TRUE	reported	TILcwJ	NA
rs12643275	4	162211872	T	A	-0.0550907	0.0116474	2.41523e-06	16269	family.FamilyXIII.id.1957.summary.txt.gz	TRUE	reported	TILcwJ	NA
rs1999289	21	19685992	T	A	-0.0637366	0.013927	2.53805e-06	16269	family.FamilyXIII.id.1957.summary.txt.gz	TRUE	reported	TILcwJ	NA
rs482905	1	166557202	T	G	0.0596528	0.012717	3.72345e-06	16737	family.FamilyXIII.id.1957.summary.txt.gz	TRUE	reported	TILcwJ	NA
rs3098182	15	50802980	T	G	0.0508511	0.011014	4.04024e-06	16731	family.FamilyXIII.id.1957.summary.txt.gz	TRUE	reported	TILcwJ	NA
rs6797051	3	88995218	T	C	-0.0805984	0.0171364	4.89281e-06	16737	family.FamilyXIII.id.1957.summary.txt.gz	TRUE	reported	TILcwJ	NA
rs66753613	1	39212021	A	G	0.0651136	0.0144251	8.08288e-06	16269	family.FamilyXIII.id.1957.summary.txt.gz	TRUE	reported	TILcwJ	NA
rs7514702	1	186914023	C	T	-0.0663236	0.0141626	3.91642e-06	16737	family.FamilyXIII.id.1957.summary.txt.gz	TRUE	reported	TILcwJ	NA
rs7076829	10	7906746	A	T	-0.0516394	0.0112313	4.76089e-06	16269	family.FamilyXIII.id.1957.summary.txt.gz	TRUE	reported	TILcwJ	NA
rs10404377	19	16174657	A	C	-0.0503183	0.011165	6.99027e-06	16269	family.FamilyXIII.id.1957.summary.txt.gz	TRUE	reported	TILcwJ	NA
rs4293737	3	32373530	G	A	-0.112091	0.0271305	8.38485e-06	5704	family.FamilyXIII.id.1957.summary.txt.gz	TRUE	reported	TILcwJ	NA
rs1887048	1	65170838	A	G	0.0579979	0.0129602	9.65391e-06	16717	family.FamilyXIII.id.1957.summary.txt.gz	TRUE	reported	TILcwJ	NA
rs12904405	15	94105415	G	A	-0.0851896	0.0192688	7.67412e-06	16643	family.FamilyXIII.id.1957.summary.txt.gz	TRUE	reported	TILcwJ	NA
rs9929145	16	76559184	A	G	-0.125721	0.0245233	2.83594e-07	15866	family.Lachnospiraceae.id.1987.summary.txt.gz	TRUE	reported	hLC1dk	NA
rs11755180	6	161957425	G	C	-0.049227	0.0104894	2.68982e-06	18333	family.Lachnospiraceae.id.1987.summary.txt.gz	TRUE	reported	hLC1dk	NA
rs35524804	9	100113683	C	T	-0.0607481	0.0125216	2.44999e-06	17859	family.Lachnospiraceae.id.1987.summary.txt.gz	TRUE	reported	hLC1dk	NA
rs11979110	7	130436459	C	T	-0.0500924	0.0105069	1.81843e-06	18339	family.Lachnospiraceae.id.1987.summary.txt.gz	TRUE	reported	hLC1dk	NA
rs79086868	9	133791605	C	T	0.0776723	0.0164472	3.01422e-06	17522	family.Lachnospiraceae.id.1987.summary.txt.gz	TRUE	reported	hLC1dk	NA
rs112040820	17	80469064	G	A	0.0549584	0.0117086	2.41836e-06	17512	family.Lachnospiraceae.id.1987.summary.txt.gz	TRUE	reported	hLC1dk	NA
rs2159863	4	10245354	G	A	-0.0585831	0.0128742	3.69557e-06	18340	family.Lachnospiraceae.id.1987.summary.txt.gz	TRUE	reported	hLC1dk	NA
rs11139361	9	72179847	C	T	0.0494463	0.0110503	4.26262e-06	18333	family.Lachnospiraceae.id.1987.summary.txt.gz	TRUE	reported	hLC1dk	NA
rs1205443	20	36876868	G	A	0.0501415	0.0112157	7.28844e-06	17779	family.Lachnospiraceae.id.1987.summary.txt.gz	TRUE	reported	hLC1dk	NA
rs7359994	19	29408858	C	T	-0.0503142	0.0112482	5.35899e-06	18340	family.Lachnospiraceae.id.1987.summary.txt.gz	TRUE	reported	hLC1dk	NA
rs146660815	6	46664437	C	T	-0.215114	0.0476778	6.53238e-06	4112	family.Lachnospiraceae.id.1987.summary.txt.gz	TRUE	reported	hLC1dk	NA
rs959845	4	186906801	T	C	-0.0493666	0.0107801	5.1695e-06	17859	family.Lachnospiraceae.id.1987.summary.txt.gz	TRUE	reported	hLC1dk	NA
rs10402491	19	13425799	T	C	0.0661701	0.014851	7.58351e-06	18334	family.Lachnospiraceae.id.1987.summary.txt.gz	TRUE	reported	hLC1dk	NA
rs13005175	2	232469722	G	A	0.0993483	0.0218395	8.37071e-06	16893	family.Lachnospiraceae.id.1987.summary.txt.gz	TRUE	reported	hLC1dk	NA
rs2910921	5	32348593	C	T	0.160302	0.035832	8.41974e-06	6549	family.Lachnospiraceae.id.1987.summary.txt.gz	TRUE	reported	hLC1dk	NA
rs12760724	1	214031969	C	A	-0.0484566	0.0107934	7.26734e-06	18340	family.Lachnospiraceae.id.1987.summary.txt.gz	TRUE	reported	hLC1dk	NA
rs3127230	10	103392503	T	C	-0.0503537	0.0112201	6.20325e-06	18340	family.Lachnospiraceae.id.1987.summary.txt.gz	TRUE	reported	hLC1dk	NA
rs11841382	13	38004672	T	G	-0.0718128	0.017462	9.57773e-06	18340	family.Lachnospiraceae.id.1987.summary.txt.gz	TRUE	reported	hLC1dk	NA
rs16861661	1	18501459	A	G	-0.193287	0.0379293	2.70131e-07	5385	family.Lactobacillaceae.id.1836.summary.txt.gz	TRUE	reported	mu2XEt	NA
rs921925	19	6928017	C	A	0.0999419	0.0201687	5.77195e-07	7053	family.Lactobacillaceae.id.1836.summary.txt.gz	TRUE	reported	mu2XEt	NA
rs768253	8	69010103	G	T	-0.0792344	0.0170604	3.60763e-06	7059	family.Lactobacillaceae.id.1836.summary.txt.gz	TRUE	reported	mu2XEt	NA
rs6092149	20	54192992	T	A	-0.0825646	0.0170282	1.38158e-06	7006	family.Lactobacillaceae.id.1836.summary.txt.gz	TRUE	reported	mu2XEt	NA
rs328312	16	73890910	A	T	0.082529	0.0168225	8.69117e-07	7051	family.Lactobacillaceae.id.1836.summary.txt.gz	TRUE	reported	mu2XEt	NA
rs11674854	2	28903275	T	C	-0.0830224	0.0175267	2.59545e-06	6750	family.Lactobacillaceae.id.1836.summary.txt.gz	TRUE	reported	mu2XEt	NA
rs820999	1	16773387	G	T	-0.0758291	0.0170151	8.88562e-06	7058	family.Lactobacillaceae.id.1836.summary.txt.gz	TRUE	reported	mu2XEt	NA
rs77478751	3	173151665	G	A	-0.219178	0.0473566	5.95946e-06	3704	family.Lactobacillaceae.id.1836.summary.txt.gz	TRUE	reported	mu2XEt	NA
rs74599091	1	179720669	G	A	0.191613	0.0425039	7.69522e-06	4951	family.Lactobacillaceae.id.1836.summary.txt.gz	TRUE	reported	mu2XEt	NA
rs9345899	6	67559323	G	A	-0.124042	0.0278946	9.4459e-06	6602	family.Lactobacillaceae.id.1836.summary.txt.gz	TRUE	reported	mu2XEt	NA
rs1590596	13	23836941	G	C	-0.10381	0.0220135	3.89936e-06	6750	family.Lactobacillaceae.id.1836.summary.txt.gz	TRUE	reported	mu2XEt	NA
rs1530559	2	135755629	A	G	0.0772453	0.0176921	9.65254e-06	6750	family.Lactobacillaceae.id.1836.summary.txt.gz	TRUE	reported	mu2XEt	NA
rs62314653	4	109896462	A	C	0.177082	0.0392269	6.5919e-06	6016	family.Lactobacillaceae.id.1836.summary.txt.gz	TRUE	reported	mu2XEt	NA
rs10202904	2	125440268	G	T	-0.121754	0.0235357	3.0143e-07	3695	family.Methanobacteriaceae.id.121.summary.txt.gz	TRUE	reported	nC3p3d	NA
rs73457410	13	41956181	G	A	0.21534	0.0436695	1.40855e-06	3498	family.Methanobacteriaceae.id.121.summary.txt.gz	TRUE	reported	nC3p3d	NA
rs6776814	3	15053083	C	T	-0.199566	0.0411825	1.63062e-06	3385	family.Methanobacteriaceae.id.121.summary.txt.gz	TRUE	reported	nC3p3d	NA
rs894996	4	104418307	A	C	0.216999	0.0449076	1.87557e-06	3582	family.Methanobacteriaceae.id.121.summary.txt.gz	TRUE	reported	nC3p3d	NA
rs75208022	12	21338861	T	C	-0.227245	0.048763	5.92103e-06	3203	family.Methanobacteriaceae.id.121.summary.txt.gz	TRUE	reported	nC3p3d	NA
rs12825290	12	43701132	G	C	-0.216781	0.0493496	6.07567e-06	3144	family.Methanobacteriaceae.id.121.summary.txt.gz	TRUE	reported	nC3p3d	NA
rs56131665	5	178160975	A	G	0.178661	0.039298	6.17992e-06	3572	family.Methanobacteriaceae.id.121.summary.txt.gz	TRUE	reported	nC3p3d	NA
rs11018665	11	89349287	T	A	0.111465	0.0250516	6.51864e-06	3698	family.Methanobacteriaceae.id.121.summary.txt.gz	TRUE	reported	nC3p3d	NA
rs4257531	3	2086167	A	G	0.164498	0.0364959	7.44344e-06	3162	family.Methanobacteriaceae.id.121.summary.txt.gz	TRUE	reported	nC3p3d	NA
rs6508769	19	28827760	C	T	0.153519	0.0344519	8.22529e-06	3319	family.Methanobacteriaceae.id.121.summary.txt.gz	TRUE	reported	nC3p3d	NA
rs73068003	7	10773932	T	G	-0.15814	0.0351803	8.44583e-06	3692	family.Methanobacteriaceae.id.121.summary.txt.gz	TRUE	reported	nC3p3d	NA
rs10424197	19	46439321	A	G	-0.111274	0.0247517	9.27887e-06	3698	family.Methanobacteriaceae.id.121.summary.txt.gz	TRUE	reported	nC3p3d	NA
rs4428215	3	171947435	A	G	0.12561	0.0230053	4.87931e-08	5167	family.Oxalobacteraceae.id.2966.summary.txt.gz	TRUE	reported	KocsgW	NA
rs1569853	6	38550301	C	T	-0.140043	0.0281704	7.45179e-07	4997	family.Oxalobacteraceae.id.2966.summary.txt.gz	TRUE	reported	KocsgW	NA
rs736744	9	87514407	T	C	0.105642	0.0200648	1.49416e-07	5167	family.Oxalobacteraceae.id.2966.summary.txt.gz	TRUE	reported	KocsgW	NA
rs6000536	22	37421469	T	C	-0.118383	0.0241355	7.38718e-07	5166	family.Oxalobacteraceae.id.2966.summary.txt.gz	TRUE	reported	KocsgW	NA
rs36057338	4	189935314	T	G	0.181604	0.0398742	6.25787e-06	4738	family.Oxalobacteraceae.id.2966.summary.txt.gz	TRUE	reported	KocsgW	NA
rs7993559	13	23443627	A	C	0.0921059	0.0201114	5.03729e-06	4989	family.Oxalobacteraceae.id.2966.summary.txt.gz	TRUE	reported	KocsgW	NA
rs12002250	9	19682558	C	A	0.196145	0.044523	5.53202e-06	4726	family.Oxalobacteraceae.id.2966.summary.txt.gz	TRUE	reported	KocsgW	NA
rs111966731	15	93941937	C	T	0.204031	0.0445746	4.56318e-06	4387	family.Oxalobacteraceae.id.2966.summary.txt.gz	TRUE	reported	KocsgW	NA
rs17138946	16	5984558	T	G	-0.189444	0.0430248	8.09008e-06	4776	family.Oxalobacteraceae.id.2966.summary.txt.gz	TRUE	reported	KocsgW	NA
rs11246212	11	610277	C	T	0.13607	0.0291797	4.50836e-06	5130	family.Oxalobacteraceae.id.2966.summary.txt.gz	TRUE	reported	KocsgW	NA
rs934049	2	16056779	A	G	0.109751	0.0238636	4.21147e-06	4951	family.Oxalobacteraceae.id.2966.summary.txt.gz	TRUE	reported	KocsgW	NA
rs12509763	4	84254259	G	C	-0.16332	0.0360823	8.04848e-06	5129	family.Oxalobacteraceae.id.2966.summary.txt.gz	TRUE	reported	KocsgW	NA
rs561239	12	18793583	G	A	0.105525	0.0236769	7.1938e-06	4989	family.Oxalobacteraceae.id.2966.summary.txt.gz	TRUE	reported	KocsgW	NA
rs62435498	7	1794263	A	C	0.181521	0.0400608	7.45831e-06	4780	family.Oxalobacteraceae.id.2966.summary.txt.gz	TRUE	reported	KocsgW	NA
rs80330081	4	67427392	C	A	-0.18756	0.0423688	6.63998e-06	4672	family.Oxalobacteraceae.id.2966.summary.txt.gz	TRUE	reported	KocsgW	NA
rs12191680	6	129224488	G	C	0.102214	0.0197189	3.049e-07	9408	family.Pasteurellaceae.id.3689.summary.txt.gz	TRUE	reported	vX3PHU	NA
rs9382510	6	55448491	T	C	-0.0881865	0.0169965	2.476e-07	9410	family.Pasteurellaceae.id.3689.summary.txt.gz	TRUE	reported	vX3PHU	NA
rs10840326	11	9951672	G	C	-0.0717634	0.0149229	1.43842e-06	9154	family.Pasteurellaceae.id.3689.summary.txt.gz	TRUE	reported	vX3PHU	NA
rs76022354	10	94306385	T	C	0.24289	0.0500406	1.82858e-06	3692	family.Pasteurellaceae.id.3689.summary.txt.gz	TRUE	reported	vX3PHU	NA
rs72756943	5	26531908	A	G	0.13988	0.0303029	3.35218e-06	8020	family.Pasteurellaceae.id.3689.summary.txt.gz	TRUE	reported	vX3PHU	NA
rs78909003	9	105650242	C	T	-0.241159	0.0498372	2.04893e-06	3638	family.Pasteurellaceae.id.3689.summary.txt.gz	TRUE	reported	vX3PHU	NA
rs6092684	20	57274077	T	A	0.0684647	0.014674	3.44059e-06	9366	family.Pasteurellaceae.id.3689.summary.txt.gz	TRUE	reported	vX3PHU	NA
rs4822728	22	26891808	C	T	0.0685479	0.0149032	4.71847e-06	9412	family.Pasteurellaceae.id.3689.summary.txt.gz	TRUE	reported	vX3PHU	NA
rs35510	12	115491973	G	A	0.122729	0.0264958	4.01576e-06	8671	family.Pasteurellaceae.id.3689.summary.txt.gz	TRUE	reported	vX3PHU	NA
rs10965428	9	22718481	A	C	-0.119902	0.0258219	4.29151e-06	8873	family.Pasteurellaceae.id.3689.summary.txt.gz	TRUE	reported	vX3PHU	NA
rs16970009	17	32862601	G	A	0.187381	0.0429572	7.31531e-06	4703	family.Pasteurellaceae.id.3689.summary.txt.gz	TRUE	reported	vX3PHU	NA
rs12050685	15	73477482	G	A	-0.0670948	0.015239	9.18513e-06	9411	family.Pasteurellaceae.id.3689.summary.txt.gz	TRUE	reported	vX3PHU	NA
rs73139353	3	97972214	C	A	-0.222573	0.0484634	8.71314e-06	4047	family.Pasteurellaceae.id.3689.summary.txt.gz	TRUE	reported	vX3PHU	NA
rs6972479	7	116918060	G	A	-0.0781862	0.0175366	7.74817e-06	8616	family.Pasteurellaceae.id.3689.summary.txt.gz	TRUE	reported	vX3PHU	NA
rs9895850	17	64535013	C	T	-0.176406	0.041017	9.08251e-06	4737	family.Pasteurellaceae.id.3689.summary.txt.gz	TRUE	reported	vX3PHU	NA
rs111582866	16	48742489	A	G	-0.113957	0.0256403	7.06627e-06	8616	family.Pasteurellaceae.id.3689.summary.txt.gz	TRUE	reported	vX3PHU	NA
rs62568866	9	6818307	A	T	-0.118018	0.0259206	7.22663e-06	8020	family.Pasteurellaceae.id.3689.summary.txt.gz	TRUE	reported	vX3PHU	NA
rs731534	20	5412480	G	C	-0.0986502	0.0216316	9.46292e-06	9115	family.Pasteurellaceae.id.3689.summary.txt.gz	TRUE	reported	vX3PHU	NA
rs9938097	16	84977389	C	T	-0.0710386	0.0158024	8.22604e-06	9402	family.Pasteurellaceae.id.3689.summary.txt.gz	TRUE	reported	vX3PHU	NA
rs35703006	8	28614217	T	G	0.0812655	0.0164355	4.94775e-07	10715	family.Peptococcaceae.id.2024.summary.txt.gz	TRUE	reported	NY6zIX	NA
rs4990837	8	3580757	G	A	0.0910387	0.0185869	1.74194e-06	10718	family.Peptococcaceae.id.2024.summary.txt.gz	TRUE	reported	NY6zIX	NA
rs150600492	10	129175962	C	A	0.135774	0.0289757	2.31305e-06	9761	family.Peptococcaceae.id.2024.summary.txt.gz	TRUE	reported	NY6zIX	NA
rs12634826	3	182984048	G	T	-0.0739885	0.0150931	1.01109e-06	10381	family.Peptococcaceae.id.2024.summary.txt.gz	TRUE	reported	NY6zIX	NA
rs12992764	2	188895743	G	T	0.0684213	0.0141137	1.46158e-06	10444	family.Peptococcaceae.id.2024.summary.txt.gz	TRUE	reported	NY6zIX	NA
rs75898026	13	113561082	G	A	-0.0821779	0.0173541	2.0221e-06	10444	family.Peptococcaceae.id.2024.summary.txt.gz	TRUE	reported	NY6zIX	NA
rs117452796	9	9423378	G	A	-0.257982	0.0549569	3.15296e-06	3161	family.Peptococcaceae.id.2024.summary.txt.gz	TRUE	reported	NY6zIX	NA
rs75430375	5	89252884	T	C	-0.147941	0.0317498	3.40849e-06	8375	family.Peptococcaceae.id.2024.summary.txt.gz	TRUE	reported	NY6zIX	NA
rs12144792	1	27418225	T	C	0.064399	0.0141246	5.82242e-06	10718	family.Peptococcaceae.id.2024.summary.txt.gz	TRUE	reported	NY6zIX	NA
rs11787651	9	15134457	G	A	0.128888	0.0288764	8.28975e-06	9921	family.Peptococcaceae.id.2024.summary.txt.gz	TRUE	reported	NY6zIX	NA
rs61841503	10	17019559	A	G	0.0919658	0.0161331	9.8012e-09	15333	family.Peptostreptococcaceae.id.2042.summary.txt.gz	TRUE	reported	k2tdqj	NA
rs4692811	4	171180190	T	C	0.0642075	0.0126913	4.21123e-07	16061	family.Peptostreptococcaceae.id.2042.summary.txt.gz	TRUE	reported	k2tdqj	NA
rs12377846	9	16786784	A	C	-0.252	0.0511627	7.26254e-07	3736	family.Peptostreptococcaceae.id.2042.summary.txt.gz	TRUE	reported	k2tdqj	NA
rs2644627	8	26726641	G	C	-0.0558506	0.011224	6.33336e-07	16059	family.Peptostreptococcaceae.id.2042.summary.txt.gz	TRUE	reported	k2tdqj	NA
rs59987323	22	37976422	T	C	-0.0537078	0.011443	2.70082e-06	15584	family.Peptostreptococcaceae.id.2042.summary.txt.gz	TRUE	reported	k2tdqj	NA
rs9573937	13	77351196	G	A	-0.0693637	0.0142907	1.70589e-06	16061	family.Peptostreptococcaceae.id.2042.summary.txt.gz	TRUE	reported	k2tdqj	NA
rs75819860	18	65324280	A	T	0.126264	0.0268383	2.48734e-06	11697	family.Peptostreptococcaceae.id.2042.summary.txt.gz	TRUE	reported	k2tdqj	NA
rs117020988	7	46710977	T	C	0.182411	0.0372126	1.02794e-06	6831	family.Peptostreptococcaceae.id.2042.summary.txt.gz	TRUE	reported	k2tdqj	NA
rs1520207	3	151781175	T	C	0.0525658	0.0112476	3.16548e-06	16057	family.Peptostreptococcaceae.id.2042.summary.txt.gz	TRUE	reported	k2tdqj	NA
rs76982728	7	44312824	C	T	0.124203	0.0266923	3.24058e-06	11185	family.Peptostreptococcaceae.id.2042.summary.txt.gz	TRUE	reported	k2tdqj	NA
rs12986312	19	17414138	G	T	0.0571818	0.0125947	5.76718e-06	15970	family.Peptostreptococcaceae.id.2042.summary.txt.gz	TRUE	reported	k2tdqj	NA
rs10805326	4	14324623	A	G	0.0566637	0.012276	4.03396e-06	16061	family.Peptostreptococcaceae.id.2042.summary.txt.gz	TRUE	reported	k2tdqj	NA
rs1467258	17	38216487	A	G	0.072584	0.0162321	7.89804e-06	15584	family.Peptostreptococcaceae.id.2042.summary.txt.gz	TRUE	reported	k2tdqj	NA
rs59865771	16	89246670	T	C	-0.0573764	0.0127192	7.69029e-06	16040	family.Peptostreptococcaceae.id.2042.summary.txt.gz	TRUE	reported	k2tdqj	NA
rs77540684	10	14650535	G	T	0.106725	0.0245638	8.13712e-06	13495	family.Peptostreptococcaceae.id.2042.summary.txt.gz	TRUE	reported	k2tdqj	NA
rs6721459	2	67852836	G	A	0.0509823	0.0111975	5.07756e-06	16061	family.Peptostreptococcaceae.id.2042.summary.txt.gz	TRUE	reported	k2tdqj	NA
rs10119172	9	2233969	G	C	-0.0737324	0.014259	1.32426e-07	18022	family.Porphyromonadaceae.id.943.summary.txt.gz	TRUE	reported	48uJsh	NA
rs17065783	3	62035586	G	A	-0.059133	0.0122235	1.79351e-06	18028	family.Porphyromonadaceae.id.943.summary.txt.gz	TRUE	reported	48uJsh	NA
rs6953849	7	69251692	G	A	0.0718149	0.0150724	2.4448e-06	18028	family.Porphyromonadaceae.id.943.summary.txt.gz	TRUE	reported	48uJsh	NA
rs10858364	9	138076081	T	G	0.055316	0.012085	4.31063e-06	18028	family.Porphyromonadaceae.id.943.summary.txt.gz	TRUE	reported	48uJsh	NA
rs12486680	3	191568066	C	A	0.0984639	0.0218573	4.29086e-06	17108	family.Porphyromonadaceae.id.943.summary.txt.gz	TRUE	reported	48uJsh	NA
rs3111851	3	189854046	G	C	0.0581896	0.0121147	2.19497e-06	18024	family.Porphyromonadaceae.id.943.summary.txt.gz	TRUE	reported	48uJsh	NA
rs7330827	13	23531802	C	T	-0.103842	0.0237355	8.04891e-06	13754	family.Porphyromonadaceae.id.943.summary.txt.gz	TRUE	reported	48uJsh	NA
rs35961441	1	240929774	C	A	0.0915257	0.0207306	8.37393e-06	16374	family.Porphyromonadaceae.id.943.summary.txt.gz	TRUE	reported	48uJsh	NA
rs10762312	10	71571863	A	G	-0.052368	0.0118814	8.70354e-06	18028	family.Porphyromonadaceae.id.943.summary.txt.gz	TRUE	reported	48uJsh	NA
rs35233670	17	63750903	C	T	-0.0473576	0.010602	7.90987e-06	18024	family.Porphyromonadaceae.id.943.summary.txt.gz	TRUE	reported	48uJsh	NA
rs864093	4	149825977	C	A	-0.0527939	0.0117499	9.598e-06	18027	family.Porphyromonadaceae.id.943.summary.txt.gz	TRUE	reported	48uJsh	NA
rs1980561	14	63386516	G	A	-0.0485289	0.0109284	8.94542e-06	18028	family.Porphyromonadaceae.id.943.summary.txt.gz	TRUE	reported	48uJsh	NA
rs9958960	18	63018983	A	G	-0.0914807	0.0173611	1.06324e-07	14061	family.Prevotellaceae.id.960.summary.txt.gz	TRUE	reported	6AX12b	NA
rs4493272	2	118910912	C	T	-0.0604992	0.0118027	3.02312e-07	14867	family.Prevotellaceae.id.960.summary.txt.gz	TRUE	reported	6AX12b	NA
rs3860225	1	111161677	G	A	0.083936	0.0167936	5.49682e-07	14871	family.Prevotellaceae.id.960.summary.txt.gz	TRUE	reported	6AX12b	NA
rs912860	14	33706908	A	G	-0.229046	0.0483124	9.2992e-07	3479	family.Prevotellaceae.id.960.summary.txt.gz	TRUE	reported	6AX12b	NA
rs12118202	1	210681370	C	T	-0.0751986	0.0147265	5.54234e-07	14869	family.Prevotellaceae.id.960.summary.txt.gz	TRUE	reported	6AX12b	NA
rs2206482	20	9771109	G	T	-0.0569105	0.0117486	1.30377e-06	14808	family.Prevotellaceae.id.960.summary.txt.gz	TRUE	reported	6AX12b	NA
rs9586501	13	105075823	A	G	0.0592681	0.0127329	2.58988e-06	14868	family.Prevotellaceae.id.960.summary.txt.gz	TRUE	reported	6AX12b	NA
rs12057990	1	99470269	T	C	0.0589878	0.0132268	8.9748e-06	14867	family.Prevotellaceae.id.960.summary.txt.gz	TRUE	reported	6AX12b	NA
rs148376875	3	170126707	G	T	0.084515	0.0179163	2.08029e-06	14289	family.Prevotellaceae.id.960.summary.txt.gz	TRUE	reported	6AX12b	NA
rs4685827	3	4864877	C	T	-0.0679529	0.0145407	2.77192e-06	14867	family.Prevotellaceae.id.960.summary.txt.gz	TRUE	reported	6AX12b	NA
rs10131942	14	78643095	G	C	0.0701212	0.0158326	8.60821e-06	14871	family.Prevotellaceae.id.960.summary.txt.gz	TRUE	reported	6AX12b	NA
rs34660375	5	180283881	G	A	-0.0805894	0.0178291	7.40327e-06	14289	family.Prevotellaceae.id.960.summary.txt.gz	TRUE	reported	6AX12b	NA
rs7252711	19	17460999	G	A	-0.0740876	0.0161926	5.56586e-06	14540	family.Prevotellaceae.id.960.summary.txt.gz	TRUE	reported	6AX12b	NA
rs3758087	8	23714609	C	T	0.0564199	0.0124655	8.60581e-06	14871	family.Prevotellaceae.id.960.summary.txt.gz	TRUE	reported	6AX12b	NA
rs34071565	11	119712522	A	T	-0.1567	0.0347882	5.60147e-06	8136	family.Prevotellaceae.id.960.summary.txt.gz	TRUE	reported	6AX12b	NA
rs13069367	3	71801830	C	A	-0.0539768	0.0119687	7.39489e-06	14860	family.Prevotellaceae.id.960.summary.txt.gz	TRUE	reported	6AX12b	NA
rs7975087	12	21404832	A	C	-0.0601448	0.0135454	7.59459e-06	14871	family.Prevotellaceae.id.960.summary.txt.gz	TRUE	reported	6AX12b	NA
rs2278540	3	32408916	A	G	0.0554249	0.0123265	8.43592e-06	14847	family.Prevotellaceae.id.960.summary.txt.gz	TRUE	reported	6AX12b	NA
rs9813022	3	13726736	G	A	-0.0842444	0.0163583	2.53124e-07	8498	family.Rhodospirillaceae.id.2717.summary.txt.gz	TRUE	reported	RInsum	NA
rs3754624	2	225633812	T	C	0.0971389	0.0200064	1.7148e-06	8496	family.Rhodospirillaceae.id.2717.summary.txt.gz	TRUE	reported	RInsum	NA
rs55876211	3	84471266	T	C	-0.0911851	0.0196395	2.86679e-06	8494	family.Rhodospirillaceae.id.2717.summary.txt.gz	TRUE	reported	RInsum	NA
rs76784716	2	169033340	G	A	0.136049	0.0285767	1.48988e-06	8498	family.Rhodospirillaceae.id.2717.summary.txt.gz	TRUE	reported	RInsum	NA
rs4278423	10	2670553	C	T	0.107529	0.0235725	3.12021e-06	8501	family.Rhodospirillaceae.id.2717.summary.txt.gz	TRUE	reported	RInsum	NA
rs1549633	5	27945645	C	A	0.0999312	0.0218634	4.70392e-06	8010	family.Rhodospirillaceae.id.2717.summary.txt.gz	TRUE	reported	RInsum	NA
rs11591293	10	113419797	T	G	0.0743184	0.0158724	2.67148e-06	8500	family.Rhodospirillaceae.id.2717.summary.txt.gz	TRUE	reported	RInsum	NA
rs74354280	4	134192918	T	C	-0.0911896	0.0204907	6.67295e-06	8501	family.Rhodospirillaceae.id.2717.summary.txt.gz	TRUE	reported	RInsum	NA
rs61933850	12	73139398	A	G	0.164808	0.0360647	7.22582e-06	6830	family.Rhodospirillaceae.id.2717.summary.txt.gz	TRUE	reported	RInsum	NA
rs7001029	8	131958403	T	C	0.117366	0.0261324	5.3475e-06	8044	family.Rhodospirillaceae.id.2717.summary.txt.gz	TRUE	reported	RInsum	NA
rs1035406	5	119372737	A	G	-0.11354	0.0250863	5.84451e-06	8483	family.Rhodospirillaceae.id.2717.summary.txt.gz	TRUE	reported	RInsum	NA
rs72714493	1	92206218	G	A	0.0816858	0.0180791	7.34924e-06	8497	family.Rhodospirillaceae.id.2717.summary.txt.gz	TRUE	reported	RInsum	NA
rs12977163	19	28641647	C	G	0.0730951	0.0163491	7.62595e-06	8044	family.Rhodospirillaceae.id.2717.summary.txt.gz	TRUE	reported	RInsum	NA
rs13336560	16	88554243	T	C	-0.0701719	0.0158061	9.17333e-06	8010	family.Rhodospirillaceae.id.2717.summary.txt.gz	TRUE	reported	RInsum	NA
rs4822789	22	27173098	C	G	0.0734321	0.0160521	7.00522e-06	8492	family.Rhodospirillaceae.id.2717.summary.txt.gz	TRUE	reported	RInsum	NA
rs6679026	1	78619512	C	T	0.111984	0.0251088	9.94679e-06	8497	family.Rhodospirillaceae.id.2717.summary.txt.gz	TRUE	reported	RInsum	NA
rs1923415	6	89268715	G	A	-0.0999238	0.0227326	9.63701e-06	8501	family.Rhodospirillaceae.id.2717.summary.txt.gz	TRUE	reported	RInsum	NA
rs9603208	13	38044689	T	G	0.0821173	0.0159596	1.91801e-07	17680	family.Rikenellaceae.id.967.summary.txt.gz	TRUE	reported	nhh7Yl	NA
rs1939881	11	95304834	A	G	-0.105589	0.0206213	5.64373e-07	17434	family.Rikenellaceae.id.967.summary.txt.gz	TRUE	reported	nhh7Yl	NA
rs67705352	1	19790706	G	T	-0.0549688	0.0110534	6.57556e-07	17676	family.Rikenellaceae.id.967.summary.txt.gz	TRUE	reported	nhh7Yl	NA
rs4264350	15	71658642	C	T	-0.0526393	0.0108555	1.34832e-06	17668	family.Rikenellaceae.id.967.summary.txt.gz	TRUE	reported	nhh7Yl	NA
rs62532512	9	14158854	A	C	-0.0504257	0.0107399	2.76426e-06	17672	family.Rikenellaceae.id.967.summary.txt.gz	TRUE	reported	nhh7Yl	NA
rs67281112	7	135778919	C	G	0.0635814	0.0137451	3.63475e-06	17199	family.Rikenellaceae.id.967.summary.txt.gz	TRUE	reported	nhh7Yl	NA
rs6837275	4	187842232	G	A	0.0570355	0.011887	1.447e-06	17199	family.Rikenellaceae.id.967.summary.txt.gz	TRUE	reported	nhh7Yl	NA
rs9578457	13	22867356	A	G	-0.141478	0.0315848	3.99449e-06	9400	family.Rikenellaceae.id.967.summary.txt.gz	TRUE	reported	nhh7Yl	NA
rs2833282	21	32496710	A	G	0.0711137	0.0156966	4.31106e-06	17680	family.Rikenellaceae.id.967.summary.txt.gz	TRUE	reported	nhh7Yl	NA
rs77885767	14	21548634	T	C	-0.156209	0.0336482	2.84694e-06	8478	family.Rikenellaceae.id.967.summary.txt.gz	TRUE	reported	nhh7Yl	NA
rs59663348	18	4069710	A	G	0.0570915	0.0125048	6.12244e-06	17678	family.Rikenellaceae.id.967.summary.txt.gz	TRUE	reported	nhh7Yl	NA
rs8130320	21	40580258	G	A	-0.048924	0.0106843	4.72745e-06	17680	family.Rikenellaceae.id.967.summary.txt.gz	TRUE	reported	nhh7Yl	NA
rs74474130	14	90270821	G	T	0.137747	0.0295688	3.61378e-06	11055	family.Rikenellaceae.id.967.summary.txt.gz	TRUE	reported	nhh7Yl	NA
rs7242694	18	10338470	T	C	-0.0618674	0.0134882	5.80709e-06	17199	family.Rikenellaceae.id.967.summary.txt.gz	TRUE	reported	nhh7Yl	NA
rs36021379	21	28515912	G	A	-0.0656005	0.0144903	7.1952e-06	17199	family.Rikenellaceae.id.967.summary.txt.gz	TRUE	reported	nhh7Yl	NA
rs10217435	9	86052655	T	C	-0.0883756	0.0197506	6.5076e-06	17679	family.Rikenellaceae.id.967.summary.txt.gz	TRUE	reported	nhh7Yl	NA
rs2447496	8	99188924	A	G	-0.0549203	0.0121904	6.0861e-06	17199	family.Rikenellaceae.id.967.summary.txt.gz	TRUE	reported	nhh7Yl	NA
rs35909684	8	144441740	C	A	-0.0850181	0.0191539	7.09826e-06	17565	family.Rikenellaceae.id.967.summary.txt.gz	TRUE	reported	nhh7Yl	NA
rs4783173	16	85396629	G	C	0.0481514	0.0110006	7.0641e-06	17086	family.Rikenellaceae.id.967.summary.txt.gz	TRUE	reported	nhh7Yl	NA
rs7832304	8	134444155	G	T	-0.0724262	0.016063	8.70919e-06	16912	family.Rikenellaceae.id.967.summary.txt.gz	TRUE	reported	nhh7Yl	NA
rs10832801	11	17589129	C	A	-0.0534763	0.0122666	7.50417e-06	17199	family.Rikenellaceae.id.967.summary.txt.gz	TRUE	reported	nhh7Yl	NA
rs9389714	6	100244667	T	C	-0.0636841	0.0143416	8.79066e-06	17680	family.Rikenellaceae.id.967.summary.txt.gz	TRUE	reported	nhh7Yl	NA
rs6744030	2	174257127	T	C	0.0696747	0.0157103	9.31514e-06	17564	family.Rikenellaceae.id.967.summary.txt.gz	TRUE	reported	nhh7Yl	NA
rs55793120	12	47384118	C	T	0.13822	0.0266152	1.44338e-07	12405	family.Ruminococcaceae.id.2050.summary.txt.gz	TRUE	reported	MRIkwI	NA
rs2113833	2	218216801	C	T	0.169146	0.0355009	1.14466e-06	4140	family.Ruminococcaceae.id.2050.summary.txt.gz	TRUE	reported	MRIkwI	NA
rs17376049	1	61425267	C	T	0.0848534	0.0172114	7.29619e-07	18333	family.Ruminococcaceae.id.2050.summary.txt.gz	TRUE	reported	MRIkwI	NA
rs56199908	9	2801371	C	T	-0.199327	0.0410444	1.66414e-06	5618	family.Ruminococcaceae.id.2050.summary.txt.gz	TRUE	reported	MRIkwI	NA
rs10093275	8	69732887	T	C	0.0534595	0.011677	5.35228e-06	18335	family.Ruminococcaceae.id.2050.summary.txt.gz	TRUE	reported	MRIkwI	NA
rs76724913	1	24473669	G	T	0.0901053	0.0203104	9.60494e-06	17516	family.Ruminococcaceae.id.2050.summary.txt.gz	TRUE	reported	MRIkwI	NA
rs1612733	1	107661606	C	T	0.108708	0.0238006	4.22436e-06	15016	family.Ruminococcaceae.id.2050.summary.txt.gz	TRUE	reported	MRIkwI	NA
rs2426816	20	58278102	A	T	-0.0480152	0.0106011	6.04464e-06	17774	family.Ruminococcaceae.id.2050.summary.txt.gz	TRUE	reported	MRIkwI	NA
rs3009418	1	147744468	A	C	0.0927607	0.0210123	8.69024e-06	16407	family.Ruminococcaceae.id.2050.summary.txt.gz	TRUE	reported	MRIkwI	NA
rs10166469	2	29829167	C	T	-0.053336	0.0120209	8.5216e-06	18314	family.Ruminococcaceae.id.2050.summary.txt.gz	TRUE	reported	MRIkwI	NA
rs1158100	8	4555684	G	A	-0.0490539	0.0109865	8.60858e-06	18333	family.Ruminococcaceae.id.2050.summary.txt.gz	TRUE	reported	MRIkwI	NA
rs499272	11	116485496	C	G	0.0706431	0.016046	9.29359e-06	17854	family.Ruminococcaceae.id.2050.summary.txt.gz	TRUE	reported	MRIkwI	NA
rs11110281	12	100584014	C	T	-0.130554	0.0225943	1.40137e-08	15316	family.Streptococcaceae.id.1850.summary.txt.gz	TRUE	reported	81At61	NA
rs2952251	8	10143164	G	A	-0.0639298	0.0126525	3.72237e-07	16612	family.Streptococcaceae.id.1850.summary.txt.gz	TRUE	reported	81At61	NA
rs4968759	17	61298020	G	A	-0.0544035	0.0111271	8.91881e-07	16624	family.Streptococcaceae.id.1850.summary.txt.gz	TRUE	reported	81At61	NA
rs395407	5	169689604	C	G	-0.0826855	0.0172536	1.3256e-06	16088	family.Streptococcaceae.id.1850.summary.txt.gz	TRUE	reported	81At61	NA
rs35344081	16	991253	A	G	0.0609349	0.0129703	2.63845e-06	16624	family.Streptococcaceae.id.1850.summary.txt.gz	TRUE	reported	81At61	NA
rs2370083	14	97526750	T	G	-0.0842751	0.0184509	4.25666e-06	16516	family.Streptococcaceae.id.1850.summary.txt.gz	TRUE	reported	81At61	NA
rs77558518	5	174173171	G	A	-0.104239	0.022806	3.72194e-06	15161	family.Streptococcaceae.id.1850.summary.txt.gz	TRUE	reported	81At61	NA
rs76717940	3	94153993	A	T	0.150606	0.0334079	3.08935e-06	7720	family.Streptococcaceae.id.1850.summary.txt.gz	TRUE	reported	81At61	NA
rs10028567	4	53657577	T	C	-0.0934027	0.0190343	3.72497e-06	16549	family.Streptococcaceae.id.1850.summary.txt.gz	TRUE	reported	81At61	NA
rs72739637	15	41663393	G	A	0.0927983	0.0192021	1.82163e-06	15111	family.Streptococcaceae.id.1850.summary.txt.gz	TRUE	reported	81At61	NA
rs16950051	12	120729505	G	A	0.107008	0.0236973	5.33808e-06	14431	family.Streptococcaceae.id.1850.summary.txt.gz	TRUE	reported	81At61	NA
rs77968078	1	240441766	A	G	-0.0993013	0.0224788	7.9334e-06	15519	family.Streptococcaceae.id.1850.summary.txt.gz	TRUE	reported	81At61	NA
rs28718126	8	15312558	G	A	0.109069	0.0246868	9.41035e-06	13529	family.Streptococcaceae.id.1850.summary.txt.gz	TRUE	reported	81At61	NA
rs7916711	10	28588269	G	A	0.0959639	0.021545	6.32732e-06	15515	family.Streptococcaceae.id.1850.summary.txt.gz	TRUE	reported	81At61	NA
rs957755	7	46778653	G	T	-0.0642449	0.0142702	7.4151e-06	16627	family.Streptococcaceae.id.1850.summary.txt.gz	TRUE	reported	81At61	NA
rs6806351	3	132058723	C	T	-0.0619209	0.0135744	6.93793e-06	16198	family.Streptococcaceae.id.1850.summary.txt.gz	TRUE	reported	81At61	NA
rs9903102	17	80576624	A	C	-0.0693015	0.0154096	4.91806e-06	16623	family.Streptococcaceae.id.1850.summary.txt.gz	TRUE	reported	81At61	NA
rs57646748	4	37452858	A	G	-0.088021	0.019876	7.88359e-06	16160	family.Streptococcaceae.id.1850.summary.txt.gz	TRUE	reported	81At61	NA
rs6563952	16	73391982	C	G	0.0801931	0.0178576	8.70591e-06	16627	family.Streptococcaceae.id.1850.summary.txt.gz	TRUE	reported	81At61	NA
rs9864379	3	14306949	C	T	-0.160521	0.0292752	4.65873e-08	5768	family.unknownfamily.id.1000001214.summary.txt.gz	TRUE	reported	yIOxB8	NA
rs11150282	16	80493705	C	T	0.098235	0.0197127	7.36053e-07	5864	family.unknownfamily.id.1000001214.summary.txt.gz	TRUE	reported	yIOxB8	NA
rs16851659	1	230523039	C	G	-0.0895168	0.0186555	1.27024e-06	5875	family.unknownfamily.id.1000001214.summary.txt.gz	TRUE	reported	yIOxB8	NA
rs4129395	9	115975389	A	G	0.0904264	0.0185253	1.21742e-06	5878	family.unknownfamily.id.1000001214.summary.txt.gz	TRUE	reported	yIOxB8	NA
rs1221147	9	122046549	A	T	0.126305	0.0279161	4.8596e-06	5759	family.unknownfamily.id.1000001214.summary.txt.gz	TRUE	reported	yIOxB8	NA
rs79790072	15	100747683	C	T	0.226103	0.0488017	3.5381e-06	4104	family.unknownfamily.id.1000001214.summary.txt.gz	TRUE	reported	yIOxB8	NA
rs73074665	7	20010624	T	A	0.164631	0.0356037	3.6238e-06	5749	family.unknownfamily.id.1000001214.summary.txt.gz	TRUE	reported	yIOxB8	NA
rs113884518	9	24648997	C	T	-0.20591	0.0455376	7.73987e-06	4434	family.unknownfamily.id.1000001214.summary.txt.gz	TRUE	reported	yIOxB8	NA
rs789069	18	1008278	C	A	-0.10413	0.0234459	6.50003e-06	5870	family.unknownfamily.id.1000001214.summary.txt.gz	TRUE	reported	yIOxB8	NA
rs367480	11	2937631	A	G	-0.0841649	0.0185948	7.52418e-06	5878	family.unknownfamily.id.1000001214.summary.txt.gz	TRUE	reported	yIOxB8	NA
rs8028558	15	62055753	G	A	0.08346	0.0188504	9.78236e-06	5875	family.unknownfamily.id.1000001214.summary.txt.gz	TRUE	reported	yIOxB8	NA
rs28678345	17	53906328	C	T	0.213083	0.0471377	8.05953e-06	4315	family.unknownfamily.id.1000001214.summary.txt.gz	TRUE	reported	yIOxB8	NA
rs74603314	14	46519718	C	T	0.230767	0.0489701	2.27641e-06	4033	family.unknownfamily.id.1000005471.summary.txt.gz	TRUE	reported	fie32E	NA
rs76373661	3	3771148	A	G	0.0908218	0.0202986	5.15941e-06	10359	family.unknownfamily.id.1000005471.summary.txt.gz	TRUE	reported	fie32E	NA
rs17235252	7	82536037	C	T	-0.122002	0.0255463	2.15879e-06	9531	family.unknownfamily.id.1000005471.summary.txt.gz	TRUE	reported	fie32E	NA
rs638542	1	109845252	A	G	-0.070592	0.0157049	5.17285e-06	9970	family.unknownfamily.id.1000005471.summary.txt.gz	TRUE	reported	fie32E	NA
rs62188991	2	177374176	C	G	-0.110864	0.0241355	5.26703e-06	9531	family.unknownfamily.id.1000005471.summary.txt.gz	TRUE	reported	fie32E	NA
rs949341	11	112386785	A	G	0.0656602	0.0147216	7.73282e-06	10355	family.unknownfamily.id.1000005471.summary.txt.gz	TRUE	reported	fie32E	NA
rs13100746	3	165846506	T	C	0.0638979	0.0142685	7.28846e-06	10359	family.unknownfamily.id.1000005471.summary.txt.gz	TRUE	reported	fie32E	NA
rs515984	10	3521459	C	T	-0.0875451	0.0190685	6.61366e-06	10359	family.unknownfamily.id.1000005471.summary.txt.gz	TRUE	reported	fie32E	NA
rs7706512	5	17443654	A	G	0.0657351	0.0138979	2.27207e-06	10359	family.unknownfamily.id.1000005471.summary.txt.gz	TRUE	reported	fie32E	NA
rs11779863	8	15406830	A	G	-0.0772768	0.0172171	6.68845e-06	10353	family.unknownfamily.id.1000005471.summary.txt.gz	TRUE	reported	fie32E	NA
rs7801843	7	4105705	G	A	-0.0869495	0.0194509	9.46882e-06	10359	family.unknownfamily.id.1000005471.summary.txt.gz	TRUE	reported	fie32E	NA
rs10071529	5	176287195	C	G	0.125105	0.0278674	8.64406e-06	10147	family.unknownfamily.id.1000005471.summary.txt.gz	TRUE	reported	fie32E	NA
rs739151	22	42741466	G	C	0.0652659	0.0139773	3.09287e-06	10337	family.unknownfamily.id.1000005471.summary.txt.gz	TRUE	reported	fie32E	NA
rs114184530	9	116018011	C	T	-0.154545	0.0339992	7.87502e-06	7196	family.unknownfamily.id.1000005471.summary.txt.gz	TRUE	reported	fie32E	NA
rs12566890	1	61850864	G	T	-0.103134	0.0241775	8.11201e-06	10339	family.unknownfamily.id.1000005471.summary.txt.gz	TRUE	reported	fie32E	NA
rs3932485	3	184193482	T	C	0.0626209	0.0141623	9.92857e-06	10359	family.unknownfamily.id.1000005471.summary.txt.gz	TRUE	reported	fie32E	NA
rs7853673	9	116711241	A	G	-0.0624389	0.0139833	6.7325e-06	10359	family.unknownfamily.id.1000005471.summary.txt.gz	TRUE	reported	fie32E	NA
rs60583455	7	1321675	C	T	0.108934	0.021177	2.59578e-07	4773	family.unknownfamily.id.1000006161.summary.txt.gz	TRUE	reported	DEmTkk	NA
rs2172426	8	18229020	T	C	-0.10212	0.0198947	3.17425e-07	5099	family.unknownfamily.id.1000006161.summary.txt.gz	TRUE	reported	DEmTkk	NA
rs11251024	10	2095726	A	G	0.104201	0.0206737	6.62801e-07	5107	family.unknownfamily.id.1000006161.summary.txt.gz	TRUE	reported	DEmTkk	NA
rs13219468	6	68934648	C	G	0.115344	0.0236958	1.40637e-06	5104	family.unknownfamily.id.1000006161.summary.txt.gz	TRUE	reported	DEmTkk	NA
rs267959	5	10737802	G	A	0.0988612	0.0209676	2.61993e-06	5107	family.unknownfamily.id.1000006161.summary.txt.gz	TRUE	reported	DEmTkk	NA
rs11606187	11	91589600	G	A	-0.154539	0.0326288	3.30586e-06	5102	family.unknownfamily.id.1000006161.summary.txt.gz	TRUE	reported	DEmTkk	NA
rs7911787	10	98619568	T	G	-0.223071	0.0470232	3.38824e-06	3879	family.unknownfamily.id.1000006161.summary.txt.gz	TRUE	reported	DEmTkk	NA
rs72671304	14	39425971	C	T	0.172322	0.0370028	3.79578e-06	4887	family.unknownfamily.id.1000006161.summary.txt.gz	TRUE	reported	DEmTkk	NA
rs13385922	2	234081324	C	T	0.0929494	0.0201348	3.96829e-06	5106	family.unknownfamily.id.1000006161.summary.txt.gz	TRUE	reported	DEmTkk	NA
rs4383094	15	81694972	C	T	0.149188	0.0320662	4.28134e-06	5091	family.unknownfamily.id.1000006161.summary.txt.gz	TRUE	reported	DEmTkk	NA
rs55921101	10	127094261	T	A	-0.109245	0.0236201	4.32139e-06	5105	family.unknownfamily.id.1000006161.summary.txt.gz	TRUE	reported	DEmTkk	NA
rs9542068	13	70306831	C	T	0.0990709	0.0218149	6.52339e-06	5107	family.unknownfamily.id.1000006161.summary.txt.gz	TRUE	reported	DEmTkk	NA
rs2930903	19	887824	G	C	0.0908335	0.0209434	6.8435e-06	4789	family.unknownfamily.id.1000006161.summary.txt.gz	TRUE	reported	DEmTkk	NA
rs60775321	15	97318671	C	T	-0.0962425	0.0213842	7.1046e-06	5101	family.unknownfamily.id.1000006161.summary.txt.gz	TRUE	reported	DEmTkk	NA
rs8126061	20	3405239	C	T	-0.159135	0.0351904	7.36334e-06	5089	family.unknownfamily.id.1000006161.summary.txt.gz	TRUE	reported	DEmTkk	NA
rs166849	2	200778866	A	G	0.0911053	0.0202239	7.73898e-06	5107	family.unknownfamily.id.1000006161.summary.txt.gz	TRUE	reported	DEmTkk	NA
rs80270230	2	89331940	C	G	0.176113	0.0393214	8.40763e-06	4261	family.unknownfamily.id.1000006161.summary.txt.gz	TRUE	reported	DEmTkk	NA
rs12741784	1	50088819	T	C	-0.0621452	0.0119266	1.28494e-07	15867	family.Veillonellaceae.id.2172.summary.txt.gz	TRUE	reported	o0Ogqo	NA
rs79535861	13	38326692	C	A	0.100666	0.0207016	1.57687e-06	15061	family.Veillonellaceae.id.2172.summary.txt.gz	TRUE	reported	o0Ogqo	NA
rs111810795	14	102897930	T	C	-0.0867108	0.0180573	1.72927e-06	15605	family.Veillonellaceae.id.2172.summary.txt.gz	TRUE	reported	o0Ogqo	NA
rs12186441	5	132646303	A	G	0.208096	0.0453999	4.52857e-06	5236	family.Veillonellaceae.id.2172.summary.txt.gz	TRUE	reported	o0Ogqo	NA
rs4797169	18	462180	C	T	0.0587799	0.0128297	4.49346e-06	15974	family.Veillonellaceae.id.2172.summary.txt.gz	TRUE	reported	o0Ogqo	NA
rs12668619	7	21637810	G	A	0.055301	0.0117654	2.57364e-06	15971	family.Veillonellaceae.id.2172.summary.txt.gz	TRUE	reported	o0Ogqo	NA
rs2175069	4	23317124	G	A	-0.0526752	0.0114886	4.63558e-06	15976	family.Veillonellaceae.id.2172.summary.txt.gz	TRUE	reported	o0Ogqo	NA
rs1442060	4	46366067	A	G	-0.0514024	0.0112125	4.50675e-06	15976	family.Veillonellaceae.id.2172.summary.txt.gz	TRUE	reported	o0Ogqo	NA
rs1447205	8	41231597	C	G	-0.0520689	0.0115656	7.34899e-06	15971	family.Veillonellaceae.id.2172.summary.txt.gz	TRUE	reported	o0Ogqo	NA
rs114889439	13	61597625	G	A	-0.253809	0.0539169	6.19028e-06	3268	family.Veillonellaceae.id.2172.summary.txt.gz	TRUE	reported	o0Ogqo	NA
rs4461038	15	78546996	G	A	-0.0554965	0.0119467	3.73474e-06	15973	family.Veillonellaceae.id.2172.summary.txt.gz	TRUE	reported	o0Ogqo	NA
rs6909981	6	75534152	T	C	-0.0638697	0.0141765	5.47618e-06	15976	family.Veillonellaceae.id.2172.summary.txt.gz	TRUE	reported	o0Ogqo	NA
rs2561116	5	38348199	G	T	-0.083617	0.0187159	7.88518e-06	15976	family.Veillonellaceae.id.2172.summary.txt.gz	TRUE	reported	o0Ogqo	NA
rs61264131	6	139188534	C	A	0.202367	0.0464388	6.74544e-06	3075	family.Veillonellaceae.id.2172.summary.txt.gz	TRUE	reported	o0Ogqo	NA
rs9345168	6	92380922	A	C	0.0509102	0.0113253	8.48887e-06	15976	family.Veillonellaceae.id.2172.summary.txt.gz	TRUE	reported	o0Ogqo	NA
rs11700976	21	35576123	A	C	0.0503337	0.0113763	9.25376e-06	15971	family.Veillonellaceae.id.2172.summary.txt.gz	TRUE	reported	o0Ogqo	NA
rs6692542	1	244391618	G	A	0.0534397	0.0118254	8.67975e-06	15976	family.Veillonellaceae.id.2172.summary.txt.gz	TRUE	reported	o0Ogqo	NA
rs2585520	13	78785141	T	G	-0.0904972	0.0200428	5.26922e-06	15501	family.Veillonellaceae.id.2172.summary.txt.gz	TRUE	reported	o0Ogqo	NA
rs75768969	13	101617913	G	C	-0.0703773	0.0156855	7.19233e-06	15975	family.Veillonellaceae.id.2172.summary.txt.gz	TRUE	reported	o0Ogqo	NA
rs1693340	18	30208691	C	T	0.0818934	0.018245	9.25271e-06	15058	family.Veillonellaceae.id.2172.summary.txt.gz	TRUE	reported	o0Ogqo	NA
rs4263802	8	138319508	A	G	0.050942	0.0114921	7.45003e-06	15976	family.Veillonellaceae.id.2172.summary.txt.gz	TRUE	reported	o0Ogqo	NA
rs11729256	4	95027272	C	T	0.0749798	0.0150177	6.7309e-07	11861	family.Verrucomicrobiaceae.id.4036.summary.txt.gz	TRUE	reported	YyUWE2	NA
rs4936098	11	130280667	G	A	0.0648691	0.0135928	1.12929e-06	11858	family.Verrucomicrobiaceae.id.4036.summary.txt.gz	TRUE	reported	YyUWE2	NA
rs9349825	6	56341481	G	A	-0.0704354	0.0147128	2.51287e-06	11858	family.Verrucomicrobiaceae.id.4036.summary.txt.gz	TRUE	reported	YyUWE2	NA
rs74542928	4	100544188	C	T	0.112124	0.0236422	1.64613e-06	11216	family.Verrucomicrobiaceae.id.4036.summary.txt.gz	TRUE	reported	YyUWE2	NA
rs3995795	10	11389614	T	C	0.064218	0.0140994	5.02531e-06	11690	family.Verrucomicrobiaceae.id.4036.summary.txt.gz	TRUE	reported	YyUWE2	NA
rs2602429	16	81063149	T	C	0.0745516	0.0156195	2.69939e-06	11690	family.Verrucomicrobiaceae.id.4036.summary.txt.gz	TRUE	reported	YyUWE2	NA
rs4242783	10	5064327	A	G	0.0687992	0.0147694	2.75444e-06	11690	family.Verrucomicrobiaceae.id.4036.summary.txt.gz	TRUE	reported	YyUWE2	NA
rs11184341	1	105422565	C	G	0.0655301	0.014223	4.13844e-06	11864	family.Verrucomicrobiaceae.id.4036.summary.txt.gz	TRUE	reported	YyUWE2	NA
rs61779207	1	41074472	A	G	-0.0758811	0.0167762	6.63029e-06	11591	family.Verrucomicrobiaceae.id.4036.summary.txt.gz	TRUE	reported	YyUWE2	NA
rs117107102	18	49473635	G	A	0.204683	0.0431573	2.91821e-06	4975	family.Verrucomicrobiaceae.id.4036.summary.txt.gz	TRUE	reported	YyUWE2	NA
rs12908520	15	97570657	A	G	0.0619104	0.0130946	2.15138e-06	11863	family.Verrucomicrobiaceae.id.4036.summary.txt.gz	TRUE	reported	YyUWE2	NA
rs111862613	12	130309670	C	T	0.0907065	0.0196746	3.73127e-06	11621	family.Verrucomicrobiaceae.id.4036.summary.txt.gz	TRUE	reported	YyUWE2	NA
rs941682	20	31867840	A	G	-0.0631526	0.0143767	9.58114e-06	11809	family.Verrucomicrobiaceae.id.4036.summary.txt.gz	TRUE	reported	YyUWE2	NA
rs4396289	11	9316730	T	C	-0.152918	0.0288525	1.53782e-07	3913	family.Victivallaceae.id.2255.summary.txt.gz	TRUE	reported	8uNMZ5	NA
rs2944282	7	57589803	C	T	-0.124197	0.0257026	1.56601e-06	3555	family.Victivallaceae.id.2255.summary.txt.gz	TRUE	reported	8uNMZ5	NA
rs11764871	7	146808977	T	G	0.127099	0.025656	7.49289e-07	3909	family.Victivallaceae.id.2255.summary.txt.gz	TRUE	reported	8uNMZ5	NA
rs6545794	2	60484909	G	A	-0.197786	0.0410495	5.97005e-07	3916	family.Victivallaceae.id.2255.summary.txt.gz	TRUE	reported	8uNMZ5	NA
rs2546105	5	94692439	T	A	0.126643	0.0257111	1.02501e-06	3917	family.Victivallaceae.id.2255.summary.txt.gz	TRUE	reported	8uNMZ5	NA
rs62570196	9	111086170	T	C	-0.246101	0.0483077	2.69852e-07	3091	family.Victivallaceae.id.2255.summary.txt.gz	TRUE	reported	8uNMZ5	NA
rs7077363	10	95286954	A	G	0.148942	0.0318366	2.83376e-06	3912	family.Victivallaceae.id.2255.summary.txt.gz	TRUE	reported	8uNMZ5	NA
rs67832247	2	2649472	T	C	-0.123489	0.0266695	3.23801e-06	3555	family.Victivallaceae.id.2255.summary.txt.gz	TRUE	reported	8uNMZ5	NA
rs34962571	12	131103256	C	A	-0.186945	0.0418412	6.24824e-06	3237	family.Victivallaceae.id.2255.summary.txt.gz	TRUE	reported	8uNMZ5	NA
rs7860510	9	94128796	C	G	0.164855	0.0375128	9.60089e-06	3912	family.Victivallaceae.id.2255.summary.txt.gz	TRUE	reported	8uNMZ5	NA
rs7627405	3	9968555	T	C	-0.134158	0.0301427	8.1942e-06	3555	family.Victivallaceae.id.2255.summary.txt.gz	TRUE	reported	8uNMZ5	NA
rs61702987	2	31211657	C	T	0.145501	0.0300007	3.07921e-06	3906	family.Victivallaceae.id.2255.summary.txt.gz	TRUE	reported	8uNMZ5	NA
rs7314815	12	102525047	A	G	0.101088	0.0225594	6.40086e-06	3912	family.Victivallaceae.id.2255.summary.txt.gz	TRUE	reported	8uNMZ5	NA
rs11671100	19	711637	C	A	-0.160034	0.0349472	4.08042e-06	3331	family.Victivallaceae.id.2255.summary.txt.gz	TRUE	reported	8uNMZ5	NA
rs6890185	5	71186626	C	T	0.113424	0.0233137	1.12244e-06	4166	genus..Clostridiuminnocuumgroup.id.14397.summary.txt.gz	TRUE	reported	Kj2Pdv	NA
rs61267978	18	6348227	C	T	0.14708	0.0320875	5.58513e-06	4165	genus..Clostridiuminnocuumgroup.id.14397.summary.txt.gz	TRUE	reported	Kj2Pdv	NA
rs1948423	3	103025517	A	T	-0.108859	0.023425	3.4941e-06	4165	genus..Clostridiuminnocuumgroup.id.14397.summary.txt.gz	TRUE	reported	Kj2Pdv	NA
rs6577484	1	8419420	A	G	0.160425	0.0360857	8.40602e-06	3858	genus..Clostridiuminnocuumgroup.id.14397.summary.txt.gz	TRUE	reported	Kj2Pdv	NA
rs10074000	5	113126539	C	T	-0.102648	0.0227508	6.99943e-06	4048	genus..Clostridiuminnocuumgroup.id.14397.summary.txt.gz	TRUE	reported	Kj2Pdv	NA
rs1942371	18	69274308	A	G	-0.157938	0.034187	4.06337e-06	3971	genus..Clostridiuminnocuumgroup.id.14397.summary.txt.gz	TRUE	reported	Kj2Pdv	NA
rs40656	5	9368158	T	C	0.142664	0.0311021	8.6152e-06	4048	genus..Clostridiuminnocuumgroup.id.14397.summary.txt.gz	TRUE	reported	Kj2Pdv	NA
rs71564433	6	143718234	A	T	-0.126746	0.0274657	7.8001e-06	4164	genus..Clostridiuminnocuumgroup.id.14397.summary.txt.gz	TRUE	reported	Kj2Pdv	NA
rs77845139	15	59704208	G	A	-0.114993	0.0257186	8.40622e-06	4048	genus..Clostridiuminnocuumgroup.id.14397.summary.txt.gz	TRUE	reported	Kj2Pdv	NA
rs10506058	12	30268485	G	A	0.0997048	0.0221926	8.92443e-06	4163	genus..Clostridiuminnocuumgroup.id.14397.summary.txt.gz	TRUE	reported	Kj2Pdv	NA
rs4869133	5	95717619	A	G	-0.180591	0.0409505	7.24455e-06	3735	genus..Clostridiuminnocuumgroup.id.14397.summary.txt.gz	TRUE	reported	Kj2Pdv	NA
rs112617308	10	94185213	C	T	-0.170873	0.0362844	2.38033e-06	4001	genus..Eubacteriumbrachygroup.id.11296.summary.txt.gz	TRUE	reported	uncop3	NA
rs9613196	22	26922534	A	T	-0.238718	0.0528561	4.98786e-06	3004	genus..Eubacteriumbrachygroup.id.11296.summary.txt.gz	TRUE	reported	uncop3	NA
rs62348779	5	17460096	C	T	-0.201481	0.043286	3.78122e-06	3827	genus..Eubacteriumbrachygroup.id.11296.summary.txt.gz	TRUE	reported	uncop3	NA
rs2913110	10	22892667	T	C	0.105143	0.022942	4.55806e-06	4001	genus..Eubacteriumbrachygroup.id.11296.summary.txt.gz	TRUE	reported	uncop3	NA
rs4862235	4	184628931	A	G	0.104806	0.0225751	3.73143e-06	4000	genus..Eubacteriumbrachygroup.id.11296.summary.txt.gz	TRUE	reported	uncop3	NA
rs12151423	2	218237281	G	A	0.101329	0.0227324	9.2705e-06	3854	genus..Eubacteriumbrachygroup.id.11296.summary.txt.gz	TRUE	reported	uncop3	NA
rs73199919	4	6856564	C	T	-0.236717	0.0531335	8.15524e-06	3008	genus..Eubacteriumbrachygroup.id.11296.summary.txt.gz	TRUE	reported	uncop3	NA
rs6591893	11	80236833	A	G	0.108225	0.0240319	7.34344e-06	3999	genus..Eubacteriumbrachygroup.id.11296.summary.txt.gz	TRUE	reported	uncop3	NA
rs720439	22	48190598	G	A	-0.111927	0.0251252	7.02827e-06	4001	genus..Eubacteriumbrachygroup.id.11296.summary.txt.gz	TRUE	reported	uncop3	NA
rs13139592	4	144665178	C	T	-0.145997	0.0327192	7.96753e-06	3842	genus..Eubacteriumbrachygroup.id.11296.summary.txt.gz	TRUE	reported	uncop3	NA
rs1384962	14	23060552	G	A	0.120888	0.0266264	6.99292e-06	4001	genus..Eubacteriumbrachygroup.id.11296.summary.txt.gz	TRUE	reported	uncop3	NA
rs17159861	7	31085162	T	C	0.0962228	0.0168388	1.03787e-08	17380	genus..Eubacteriumcoprostanoligenesgroup.id.11375.summary.txt.gz	TRUE	reported	hhp69X	NA
rs9648214	7	16380806	C	T	-0.0828719	0.016431	2.5203e-07	17379	genus..Eubacteriumcoprostanoligenesgroup.id.11375.summary.txt.gz	TRUE	reported	hhp69X	NA
rs115325767	1	200638489	C	G	0.0783322	0.0174719	2.62197e-06	16555	genus..Eubacteriumcoprostanoligenesgroup.id.11375.summary.txt.gz	TRUE	reported	hhp69X	NA
rs12906958	15	36911598	T	C	-0.0533159	0.0115935	4.34803e-06	17380	genus..Eubacteriumcoprostanoligenesgroup.id.11375.summary.txt.gz	TRUE	reported	hhp69X	NA
rs4076415	15	86440997	G	T	0.0515152	0.0110294	1.98974e-06	16960	genus..Eubacteriumcoprostanoligenesgroup.id.11375.summary.txt.gz	TRUE	reported	hhp69X	NA
rs6762473	3	127139574	A	C	0.0521584	0.0112353	4.26113e-06	17377	genus..Eubacteriumcoprostanoligenesgroup.id.11375.summary.txt.gz	TRUE	reported	hhp69X	NA
rs73109678	7	33603122	A	G	-0.0796956	0.0172275	3.66339e-06	17379	genus..Eubacteriumcoprostanoligenesgroup.id.11375.summary.txt.gz	TRUE	reported	hhp69X	NA
rs10444197	10	2215931	G	A	-0.0505823	0.0113455	5.98464e-06	17380	genus..Eubacteriumcoprostanoligenesgroup.id.11375.summary.txt.gz	TRUE	reported	hhp69X	NA
rs2644213	10	84506096	A	G	0.0538845	0.0121245	9.85638e-06	17380	genus..Eubacteriumcoprostanoligenesgroup.id.11375.summary.txt.gz	TRUE	reported	hhp69X	NA
rs11720857	3	113794507	T	C	0.0630776	0.0144485	9.26255e-06	16960	genus..Eubacteriumcoprostanoligenesgroup.id.11375.summary.txt.gz	TRUE	reported	hhp69X	NA
rs4717831	7	73306506	T	A	0.0786783	0.0174038	9.17719e-06	16854	genus..Eubacteriumcoprostanoligenesgroup.id.11375.summary.txt.gz	TRUE	reported	hhp69X	NA
rs62024432	15	97869293	T	C	-0.0769698	0.0172101	7.50207e-06	17271	genus..Eubacteriumcoprostanoligenesgroup.id.11375.summary.txt.gz	TRUE	reported	hhp69X	NA
rs76898927	3	81595477	A	G	0.123055	0.0266375	4.78979e-06	12197	genus..Eubacteriumcoprostanoligenesgroup.id.11375.summary.txt.gz	TRUE	reported	hhp69X	NA
rs11052069	12	32713919	C	T	0.0477832	0.0107833	9.37949e-06	17380	genus..Eubacteriumcoprostanoligenesgroup.id.11375.summary.txt.gz	TRUE	reported	hhp69X	NA
rs79895140	2	50797401	C	T	-0.0641017	0.0141153	8.61816e-06	16139	genus..Eubacteriumcoprostanoligenesgroup.id.11375.summary.txt.gz	TRUE	reported	hhp69X	NA
rs4583233	16	81820486	C	A	0.0670205	0.0128122	2.83852e-07	14327	genus..Eubacteriumeligensgroup.id.14372.summary.txt.gz	TRUE	reported	35Ip6h	NA
rs265534	10	83092007	G	T	-0.0563756	0.0120127	2.26758e-06	14776	genus..Eubacteriumeligensgroup.id.14372.summary.txt.gz	TRUE	reported	35Ip6h	NA
rs72839198	2	115197171	G	C	0.155659	0.0375612	3.13914e-06	4926	genus..Eubacteriumeligensgroup.id.14372.summary.txt.gz	TRUE	reported	35Ip6h	NA
rs74606150	14	39301409	G	C	-0.196454	0.042565	4.24506e-06	5381	genus..Eubacteriumeligensgroup.id.14372.summary.txt.gz	TRUE	reported	35Ip6h	NA
rs6923695	6	70956815	G	T	0.103268	0.0229525	4.87406e-06	12891	genus..Eubacteriumeligensgroup.id.14372.summary.txt.gz	TRUE	reported	35Ip6h	NA
rs56080211	2	110260993	T	C	0.123093	0.0282743	9.1429e-06	10699	genus..Eubacteriumeligensgroup.id.14372.summary.txt.gz	TRUE	reported	35Ip6h	NA
rs158115	14	77619186	C	G	0.0915271	0.0190611	9.74185e-06	14678	genus..Eubacteriumeligensgroup.id.14372.summary.txt.gz	TRUE	reported	35Ip6h	NA
rs2200429	13	107563458	G	A	-0.0888825	0.0198479	5.29721e-06	14761	genus..Eubacteriumeligensgroup.id.14372.summary.txt.gz	TRUE	reported	35Ip6h	NA
rs182318	11	31098691	A	G	-0.0824941	0.0195615	8.39837e-06	14777	genus..Eubacteriumeligensgroup.id.14372.summary.txt.gz	TRUE	reported	35Ip6h	NA
rs12719051	7	51365152	G	A	0.0916626	0.0208183	7.11766e-06	12799	genus..Eubacteriumeligensgroup.id.14372.summary.txt.gz	TRUE	reported	35Ip6h	NA
rs3771393	2	71145246	T	C	0.130842	0.0266671	7.37909e-07	3792	genus..Eubacteriumfissicatenagroup.id.14373.summary.txt.gz	TRUE	reported	v2qgLs	NA
rs2733072	8	5433699	A	G	0.109644	0.0228306	1.49089e-06	3833	genus..Eubacteriumfissicatenagroup.id.14373.summary.txt.gz	TRUE	reported	v2qgLs	NA
rs7104872	11	115165111	A	G	0.138612	0.0291906	2.7315e-06	3829	genus..Eubacteriumfissicatenagroup.id.14373.summary.txt.gz	TRUE	reported	v2qgLs	NA
rs151257695	7	73043561	G	A	0.20951	0.0454847	3.09681e-06	3587	genus..Eubacteriumfissicatenagroup.id.14373.summary.txt.gz	TRUE	reported	v2qgLs	NA
rs11876297	18	45753272	C	T	0.131469	0.0281712	2.66556e-06	3396	genus..Eubacteriumfissicatenagroup.id.14373.summary.txt.gz	TRUE	reported	v2qgLs	NA
rs6934739	6	39940437	G	A	0.111463	0.0252788	9.75326e-06	3831	genus..Eubacteriumfissicatenagroup.id.14373.summary.txt.gz	TRUE	reported	v2qgLs	NA
rs10147907	14	89484373	G	T	0.172263	0.039601	8.27246e-06	3833	genus..Eubacteriumfissicatenagroup.id.14373.summary.txt.gz	TRUE	reported	v2qgLs	NA
rs1768152	3	39604954	C	T	0.139489	0.0316186	8.70054e-06	3590	genus..Eubacteriumfissicatenagroup.id.14373.summary.txt.gz	TRUE	reported	v2qgLs	NA
rs11818408	10	96758467	A	G	0.10585	0.0237114	8.20015e-06	3590	genus..Eubacteriumfissicatenagroup.id.14373.summary.txt.gz	TRUE	reported	v2qgLs	NA
rs13116360	4	111885431	C	T	0.154124	0.0297185	2.94487e-07	10323	genus..Eubacteriumhalliigroup.id.11338.summary.txt.gz	TRUE	reported	dVZwvi	NA
rs949971	3	110283389	G	T	-0.0540164	0.0116101	3.29002e-06	16566	genus..Eubacteriumhalliigroup.id.11338.summary.txt.gz	TRUE	reported	dVZwvi	NA
rs10798999	1	34308917	T	C	0.0601661	0.0126752	2.60558e-06	16561	genus..Eubacteriumhalliigroup.id.11338.summary.txt.gz	TRUE	reported	dVZwvi	NA
rs60254196	7	148856720	G	A	-0.0522832	0.0111865	2.69672e-06	16238	genus..Eubacteriumhalliigroup.id.11338.summary.txt.gz	TRUE	reported	dVZwvi	NA
rs10808115	7	100635375	C	A	-0.0504747	0.0109922	4.42448e-06	16566	genus..Eubacteriumhalliigroup.id.11338.summary.txt.gz	TRUE	reported	dVZwvi	NA
rs74018587	15	62014160	T	C	0.208943	0.043822	3.70257e-06	3039	genus..Eubacteriumhalliigroup.id.11338.summary.txt.gz	TRUE	reported	dVZwvi	NA
rs6550770	3	23663416	C	T	-0.198087	0.0443545	4.823e-06	4279	genus..Eubacteriumhalliigroup.id.11338.summary.txt.gz	TRUE	reported	dVZwvi	NA
rs10501370	11	58040621	T	C	-0.115589	0.0252489	5.41918e-06	13824	genus..Eubacteriumhalliigroup.id.11338.summary.txt.gz	TRUE	reported	dVZwvi	NA
rs281379	19	49214274	G	A	-0.0499523	0.0112153	9.32796e-06	16130	genus..Eubacteriumhalliigroup.id.11338.summary.txt.gz	TRUE	reported	dVZwvi	NA
rs78056098	11	123789877	T	G	-0.0507411	0.0113758	8.28818e-06	16568	genus..Eubacteriumhalliigroup.id.11338.summary.txt.gz	TRUE	reported	dVZwvi	NA
rs138531890	3	195238086	G	A	0.153138	0.0349456	5.4306e-06	7710	genus..Eubacteriumhalliigroup.id.11338.summary.txt.gz	TRUE	reported	dVZwvi	NA
rs28584818	3	64664456	G	A	0.126115	0.0268627	4.43235e-06	11095	genus..Eubacteriumhalliigroup.id.11338.summary.txt.gz	TRUE	reported	dVZwvi	NA
rs117748144	11	11771637	C	T	-0.126582	0.028712	7.86002e-06	10861	genus..Eubacteriumhalliigroup.id.11338.summary.txt.gz	TRUE	reported	dVZwvi	NA
rs17474256	1	104524676	A	G	0.0810805	0.0184573	9.45445e-06	16460	genus..Eubacteriumhalliigroup.id.11338.summary.txt.gz	TRUE	reported	dVZwvi	NA
rs630939	18	48384463	T	C	-0.0508914	0.0114352	9.15759e-06	16238	genus..Eubacteriumhalliigroup.id.11338.summary.txt.gz	TRUE	reported	dVZwvi	NA
rs17074066	4	183709536	C	T	-0.0813986	0.0189272	9.34905e-06	15804	genus..Eubacteriumhalliigroup.id.11338.summary.txt.gz	TRUE	reported	dVZwvi	NA
rs34297067	14	52185888	G	A	-0.186907	0.0341475	6.59784e-08	3271	genus..Eubacteriumnodatumgroup.id.11297.summary.txt.gz	TRUE	reported	8C1nQQ	NA
rs113893692	9	28245518	T	C	-0.185107	0.0403573	5.75702e-06	3195	genus..Eubacteriumnodatumgroup.id.11297.summary.txt.gz	TRUE	reported	8C1nQQ	NA
rs77910827	9	96597985	T	C	0.201788	0.0413568	9.05381e-07	3271	genus..Eubacteriumnodatumgroup.id.11297.summary.txt.gz	TRUE	reported	8C1nQQ	NA
rs61841040	10	9659749	T	G	0.160621	0.0341609	3.56141e-06	3295	genus..Eubacteriumnodatumgroup.id.11297.summary.txt.gz	TRUE	reported	8C1nQQ	NA
rs9425984	1	34529736	C	T	-0.130234	0.0292347	7.20681e-06	3294	genus..Eubacteriumnodatumgroup.id.11297.summary.txt.gz	TRUE	reported	8C1nQQ	NA
rs10263623	7	64894137	T	C	0.193496	0.0439023	8.90706e-06	3080	genus..Eubacteriumnodatumgroup.id.11297.summary.txt.gz	TRUE	reported	8C1nQQ	NA
rs11006576	10	61322015	G	A	-0.110167	0.024593	7.98664e-06	3295	genus..Eubacteriumnodatumgroup.id.11297.summary.txt.gz	TRUE	reported	8C1nQQ	NA
rs7880204	1	171060821	C	T	-0.125454	0.0275303	6.83884e-06	3294	genus..Eubacteriumnodatumgroup.id.11297.summary.txt.gz	TRUE	reported	8C1nQQ	NA
rs6818880	4	94712747	G	A	-0.110081	0.0245964	7.8254e-06	3291	genus..Eubacteriumnodatumgroup.id.11297.summary.txt.gz	TRUE	reported	8C1nQQ	NA
rs10458299	7	135052348	C	T	-0.187753	0.041969	8.36714e-06	3271	genus..Eubacteriumnodatumgroup.id.11297.summary.txt.gz	TRUE	reported	8C1nQQ	NA
rs7827125	8	4954912	T	C	0.1223	0.0271331	7.17355e-06	3294	genus..Eubacteriumnodatumgroup.id.11297.summary.txt.gz	TRUE	reported	8C1nQQ	NA
rs12423772	12	94515340	T	G	0.14098	0.0295029	2.62925e-06	5321	genus..Eubacteriumoxidoreducensgroup.id.11339.summary.txt.gz	TRUE	reported	DOIG7X	NA
rs2973294	4	37526679	T	G	0.0923559	0.0195439	2.38836e-06	5378	genus..Eubacteriumoxidoreducensgroup.id.11339.summary.txt.gz	TRUE	reported	DOIG7X	NA
rs34561138	16	86480355	A	G	0.216145	0.045992	2.51163e-06	4186	genus..Eubacteriumoxidoreducensgroup.id.11339.summary.txt.gz	TRUE	reported	DOIG7X	NA
rs440215	5	106882394	T	C	0.0932766	0.0195294	1.65407e-06	5377	genus..Eubacteriumoxidoreducensgroup.id.11339.summary.txt.gz	TRUE	reported	DOIG7X	NA
rs1425962	4	187905399	C	G	0.0906104	0.0200612	7.32284e-06	5321	genus..Eubacteriumoxidoreducensgroup.id.11339.summary.txt.gz	TRUE	reported	DOIG7X	NA
rs12129908	1	195064019	A	C	0.0893273	0.0198333	5.79516e-06	5377	genus..Eubacteriumoxidoreducensgroup.id.11339.summary.txt.gz	TRUE	reported	DOIG7X	NA
rs35398954	15	93006765	G	A	-0.0901402	0.0174602	5.39945e-07	16621	genus..Eubacteriumrectalegroup.id.14374.summary.txt.gz	TRUE	reported	IF2N7E	NA
rs117151453	12	20066025	C	G	-0.113141	0.0243541	1.84432e-06	13908	genus..Eubacteriumrectalegroup.id.14374.summary.txt.gz	TRUE	reported	IF2N7E	NA
rs16960159	18	37703874	G	C	-0.156596	0.0336234	4.10132e-06	8334	genus..Eubacteriumrectalegroup.id.14374.summary.txt.gz	TRUE	reported	IF2N7E	NA
rs314726	2	125553155	C	T	0.0528824	0.0109486	1.37967e-06	16966	genus..Eubacteriumrectalegroup.id.14374.summary.txt.gz	TRUE	reported	IF2N7E	NA
rs10797540	1	234530370	G	A	0.0503179	0.0108389	3.53384e-06	17350	genus..Eubacteriumrectalegroup.id.14374.summary.txt.gz	TRUE	reported	IF2N7E	NA
rs10248854	7	121281238	A	C	-0.0527827	0.0113464	4.20676e-06	17348	genus..Eubacteriumrectalegroup.id.14374.summary.txt.gz	TRUE	reported	IF2N7E	NA
rs3980709	1	170900221	T	A	-0.0622701	0.0140572	6.85524e-06	17340	genus..Eubacteriumrectalegroup.id.14374.summary.txt.gz	TRUE	reported	IF2N7E	NA
rs2884897	11	8129537	G	A	-0.129364	0.0289021	6.44426e-06	10813	genus..Eubacteriumrectalegroup.id.14374.summary.txt.gz	TRUE	reported	IF2N7E	NA
rs10892089	11	98523638	G	C	-0.0635522	0.0140072	6.21821e-06	17351	genus..Eubacteriumrectalegroup.id.14374.summary.txt.gz	TRUE	reported	IF2N7E	NA
rs143694765	1	116082909	C	T	0.0870025	0.019779	9.75369e-06	15124	genus..Eubacteriumrectalegroup.id.14374.summary.txt.gz	TRUE	reported	IF2N7E	NA
rs59427698	9	129425745	G	A	-0.0576035	0.0130853	5.36906e-06	16613	genus..Eubacteriumrectalegroup.id.14374.summary.txt.gz	TRUE	reported	IF2N7E	NA
rs62547233	9	92013419	G	A	0.0536319	0.0120201	9.8982e-06	17347	genus..Eubacteriumrectalegroup.id.14374.summary.txt.gz	TRUE	reported	IF2N7E	NA
rs58498416	15	87881513	T	C	-0.0517316	0.0118196	9.6842e-06	17350	genus..Eubacteriumrectalegroup.id.14374.summary.txt.gz	TRUE	reported	IF2N7E	NA
rs2116427	5	121182996	G	A	0.0911461	0.0182353	4.67364e-07	7739	genus..Eubacteriumruminantiumgroup.id.11340.summary.txt.gz	TRUE	reported	wHpxMO	NA
rs139749	22	25303055	T	C	-0.0845439	0.0171791	8.58845e-07	7314	genus..Eubacteriumruminantiumgroup.id.11340.summary.txt.gz	TRUE	reported	wHpxMO	NA
rs72836424	10	129037453	T	C	-0.139825	0.030069	2.62125e-06	7314	genus..Eubacteriumruminantiumgroup.id.11340.summary.txt.gz	TRUE	reported	wHpxMO	NA
rs2229917	9	130980937	G	A	0.153538	0.0323922	2.15894e-06	7050	genus..Eubacteriumruminantiumgroup.id.11340.summary.txt.gz	TRUE	reported	wHpxMO	NA
rs10131724	14	52219066	C	A	-0.199832	0.0414577	2.38663e-06	5071	genus..Eubacteriumruminantiumgroup.id.11340.summary.txt.gz	TRUE	reported	wHpxMO	NA
rs16891896	5	33897589	A	G	-0.174787	0.0390573	2.3812e-06	4753	genus..Eubacteriumruminantiumgroup.id.11340.summary.txt.gz	TRUE	reported	wHpxMO	NA
rs7000472	8	138626268	G	A	-0.0762282	0.016523	4.06848e-06	7739	genus..Eubacteriumruminantiumgroup.id.11340.summary.txt.gz	TRUE	reported	wHpxMO	NA
rs13025464	2	201610645	C	T	-0.0737077	0.0163786	6.96842e-06	7738	genus..Eubacteriumruminantiumgroup.id.11340.summary.txt.gz	TRUE	reported	wHpxMO	NA
rs2418654	2	71247578	T	C	-0.0748879	0.0165852	6.17247e-06	7314	genus..Eubacteriumruminantiumgroup.id.11340.summary.txt.gz	TRUE	reported	wHpxMO	NA
rs6676699	1	197978281	T	G	-0.0888124	0.0196447	6.37979e-06	7708	genus..Eubacteriumruminantiumgroup.id.11340.summary.txt.gz	TRUE	reported	wHpxMO	NA
rs73139629	12	63306003	C	A	-0.115098	0.0247909	5.36199e-06	7314	genus..Eubacteriumruminantiumgroup.id.11340.summary.txt.gz	TRUE	reported	wHpxMO	NA
rs112375806	22	48749548	A	T	0.143141	0.0293757	5.82166e-06	7123	genus..Eubacteriumruminantiumgroup.id.11340.summary.txt.gz	TRUE	reported	wHpxMO	NA
rs606117	9	2539358	G	A	0.0833243	0.018056	4.81639e-06	7263	genus..Eubacteriumruminantiumgroup.id.11340.summary.txt.gz	TRUE	reported	wHpxMO	NA
rs57340348	6	130030114	C	T	-0.0979429	0.0212166	4.93278e-06	7314	genus..Eubacteriumruminantiumgroup.id.11340.summary.txt.gz	TRUE	reported	wHpxMO	NA
rs2817174	1	3044181	T	C	-0.0734306	0.0163687	7.8696e-06	7710	genus..Eubacteriumruminantiumgroup.id.11340.summary.txt.gz	TRUE	reported	wHpxMO	NA
rs10923018	1	88523399	A	G	0.0726438	0.0160924	6.79541e-06	7739	genus..Eubacteriumruminantiumgroup.id.11340.summary.txt.gz	TRUE	reported	wHpxMO	NA
rs11637981	15	61289622	T	G	-0.073258	0.0160888	5.43671e-06	7718	genus..Eubacteriumruminantiumgroup.id.11340.summary.txt.gz	TRUE	reported	wHpxMO	NA
rs17519472	12	30360954	T	C	0.107804	0.0233984	4.70356e-06	7710	genus..Eubacteriumruminantiumgroup.id.11340.summary.txt.gz	TRUE	reported	wHpxMO	NA
rs209813	6	11953633	A	G	-0.103488	0.0236391	9.23146e-06	7264	genus..Eubacteriumruminantiumgroup.id.11340.summary.txt.gz	TRUE	reported	wHpxMO	NA
rs6048195	20	2308307	T	A	-0.0603594	0.011658	2.50324e-07	14839	genus..Eubacteriumventriosumgroup.id.11341.summary.txt.gz	TRUE	reported	gnQuyj	NA
rs73615400	20	50140919	C	T	-0.0956303	0.0193428	9.53613e-07	15146	genus..Eubacteriumventriosumgroup.id.11341.summary.txt.gz	TRUE	reported	gnQuyj	NA
rs57199565	3	190223732	C	T	0.0783394	0.0160257	7.97037e-07	14913	genus..Eubacteriumventriosumgroup.id.11341.summary.txt.gz	TRUE	reported	gnQuyj	NA
rs11617697	13	98785900	G	A	-0.143349	0.0286241	7.21757e-07	11497	genus..Eubacteriumventriosumgroup.id.11341.summary.txt.gz	TRUE	reported	gnQuyj	NA
rs16884680	8	114445055	T	G	-0.0906428	0.0191909	1.73969e-06	15289	genus..Eubacteriumventriosumgroup.id.11341.summary.txt.gz	TRUE	reported	gnQuyj	NA
rs12964517	18	22460785	A	G	0.0587198	0.0123453	2.07499e-06	15289	genus..Eubacteriumventriosumgroup.id.11341.summary.txt.gz	TRUE	reported	gnQuyj	NA
rs876734	12	52423996	T	C	-0.0618696	0.0132532	2.88908e-06	14913	genus..Eubacteriumventriosumgroup.id.11341.summary.txt.gz	TRUE	reported	gnQuyj	NA
rs3809430	14	44975510	C	T	-0.0548171	0.0118426	3.55317e-06	15287	genus..Eubacteriumventriosumgroup.id.11341.summary.txt.gz	TRUE	reported	gnQuyj	NA
rs72783037	16	60348381	A	C	0.0658926	0.0143747	6.54762e-06	15286	genus..Eubacteriumventriosumgroup.id.11341.summary.txt.gz	TRUE	reported	gnQuyj	NA
rs73849225	4	126371814	C	T	0.0975711	0.0224388	5.20909e-06	14573	genus..Eubacteriumventriosumgroup.id.11341.summary.txt.gz	TRUE	reported	gnQuyj	NA
rs9316536	13	51938576	G	T	-0.0817111	0.0183121	7.83519e-06	15289	genus..Eubacteriumventriosumgroup.id.11341.summary.txt.gz	TRUE	reported	gnQuyj	NA
rs35179274	14	51960625	T	C	-0.0627263	0.013786	5.75792e-06	15287	genus..Eubacteriumventriosumgroup.id.11341.summary.txt.gz	TRUE	reported	gnQuyj	NA
rs78250280	1	147291928	A	G	0.0749762	0.0164404	3.35791e-06	14835	genus..Eubacteriumventriosumgroup.id.11341.summary.txt.gz	TRUE	reported	gnQuyj	NA
rs66746423	1	109398264	T	C	0.0751501	0.0164978	6.11142e-06	14578	genus..Eubacteriumventriosumgroup.id.11341.summary.txt.gz	TRUE	reported	gnQuyj	NA
rs6704822	2	203661779	G	A	0.0739179	0.0166705	6.6223e-06	15289	genus..Eubacteriumventriosumgroup.id.11341.summary.txt.gz	TRUE	reported	gnQuyj	NA
rs13082419	3	107736434	T	C	-0.0715522	0.016137	9.55987e-06	14501	genus..Eubacteriumventriosumgroup.id.11341.summary.txt.gz	TRUE	reported	gnQuyj	NA
rs66830358	3	171895485	A	T	0.0528752	0.0117972	6.86917e-06	14913	genus..Eubacteriumventriosumgroup.id.11341.summary.txt.gz	TRUE	reported	gnQuyj	NA
rs17830032	20	57995506	A	G	-0.160597	0.0310515	2.38893e-07	9527	genus..Eubacteriumxylanophilumgroup.id.14375.summary.txt.gz	TRUE	reported	2VqIVR	NA
rs13239072	7	43566344	A	G	0.0687427	0.0142728	1.81783e-06	13307	genus..Eubacteriumxylanophilumgroup.id.14375.summary.txt.gz	TRUE	reported	2VqIVR	NA
rs79582700	17	66689958	G	C	-0.0951677	0.0199969	2.40981e-06	13256	genus..Eubacteriumxylanophilumgroup.id.14375.summary.txt.gz	TRUE	reported	2VqIVR	NA
rs12980122	19	8255478	G	C	-0.108274	0.0238257	5.01935e-06	12039	genus..Eubacteriumxylanophilumgroup.id.14375.summary.txt.gz	TRUE	reported	2VqIVR	NA
rs2012708	16	84790559	G	A	0.0573202	0.0126905	6.5254e-06	13306	genus..Eubacteriumxylanophilumgroup.id.14375.summary.txt.gz	TRUE	reported	2VqIVR	NA
rs2213117	11	131009660	G	T	0.0877797	0.0189012	4.21329e-06	12878	genus..Eubacteriumxylanophilumgroup.id.14375.summary.txt.gz	TRUE	reported	2VqIVR	NA
rs10140184	14	73181783	C	A	0.0576795	0.012599	4.95862e-06	12930	genus..Eubacteriumxylanophilumgroup.id.14375.summary.txt.gz	TRUE	reported	2VqIVR	NA
rs10917203	1	22627266	C	A	0.0612633	0.0130917	3.15155e-06	12930	genus..Eubacteriumxylanophilumgroup.id.14375.summary.txt.gz	TRUE	reported	2VqIVR	NA
rs112176119	16	73696771	T	C	-0.113455	0.0245762	3.32766e-06	12199	genus..Eubacteriumxylanophilumgroup.id.14375.summary.txt.gz	TRUE	reported	2VqIVR	NA
rs1999224	9	130498120	T	G	-0.0949051	0.0203503	3.75492e-06	13309	genus..Eubacteriumxylanophilumgroup.id.14375.summary.txt.gz	TRUE	reported	2VqIVR	NA
rs75586835	4	87891938	G	A	-0.114498	0.0263455	9.38708e-06	12550	genus..Eubacteriumxylanophilumgroup.id.14375.summary.txt.gz	TRUE	reported	2VqIVR	NA
rs4654122	1	246780557	G	C	0.0553508	0.0123588	7.19609e-06	13309	genus..Eubacteriumxylanophilumgroup.id.14375.summary.txt.gz	TRUE	reported	2VqIVR	NA
rs2047242	10	29201860	G	A	-0.067603	0.0133738	2.46372e-07	13369	genus..Ruminococcusgauvreauiigroup.id.11342.summary.txt.gz	TRUE	reported	Pp8zk8	NA
rs71386687	16	2767894	G	T	0.121037	0.02386	2.90761e-07	11340	genus..Ruminococcusgauvreauiigroup.id.11342.summary.txt.gz	TRUE	reported	Pp8zk8	NA
rs9870933	3	112372317	G	A	0.0621643	0.0126072	8.4912e-07	13382	genus..Ruminococcusgauvreauiigroup.id.11342.summary.txt.gz	TRUE	reported	Pp8zk8	NA
rs1391597	12	61119266	T	C	0.0590284	0.0124874	1.85964e-06	13382	genus..Ruminococcusgauvreauiigroup.id.11342.summary.txt.gz	TRUE	reported	Pp8zk8	NA
rs431418	5	166419552	G	A	-0.094737	0.0210157	5.53667e-06	13289	genus..Ruminococcusgauvreauiigroup.id.11342.summary.txt.gz	TRUE	reported	Pp8zk8	NA
rs10931481	2	191954852	A	G	0.0610096	0.0130484	3.38211e-06	13382	genus..Ruminococcusgauvreauiigroup.id.11342.summary.txt.gz	TRUE	reported	Pp8zk8	NA
rs289410	15	85563483	A	G	-0.0654926	0.0139101	2.27464e-06	13380	genus..Ruminococcusgauvreauiigroup.id.11342.summary.txt.gz	TRUE	reported	Pp8zk8	NA
rs2105937	1	20552072	G	A	0.0580215	0.0127806	5.10352e-06	13364	genus..Ruminococcusgauvreauiigroup.id.11342.summary.txt.gz	TRUE	reported	Pp8zk8	NA
rs2166943	8	137090850	C	A	0.0566974	0.0123497	5.27717e-06	13377	genus..Ruminococcusgauvreauiigroup.id.11342.summary.txt.gz	TRUE	reported	Pp8zk8	NA
rs12539819	7	153487396	T	C	0.110654	0.0240684	4.49375e-06	11860	genus..Ruminococcusgauvreauiigroup.id.11342.summary.txt.gz	TRUE	reported	Pp8zk8	NA
rs12079579	1	161880482	G	A	0.0955324	0.0213436	5.03725e-06	12986	genus..Ruminococcusgauvreauiigroup.id.11342.summary.txt.gz	TRUE	reported	Pp8zk8	NA
rs73802842	4	18824860	A	C	0.0736808	0.0169665	7.48026e-06	13382	genus..Ruminococcusgauvreauiigroup.id.11342.summary.txt.gz	TRUE	reported	Pp8zk8	NA
rs13188803	5	112627773	A	T	0.0709419	0.0156855	7.27559e-06	12834	genus..Ruminococcusgauvreauiigroup.id.11342.summary.txt.gz	TRUE	reported	Pp8zk8	NA
rs13163520	5	18662686	A	G	-0.127377	0.0233883	5.61015e-08	6326	genus..Ruminococcusgnavusgroup.id.14376.summary.txt.gz	TRUE	reported	ubv8cH	NA
rs934940	2	122096018	C	A	-0.105045	0.0229588	2.73705e-06	6309	genus..Ruminococcusgnavusgroup.id.14376.summary.txt.gz	TRUE	reported	ubv8cH	NA
rs9872758	3	66701616	C	T	0.0849233	0.0176643	1.66029e-06	6398	genus..Ruminococcusgnavusgroup.id.14376.summary.txt.gz	TRUE	reported	ubv8cH	NA
rs2909242	8	129224680	A	C	-0.0909965	0.018351	7.40957e-07	6401	genus..Ruminococcusgnavusgroup.id.14376.summary.txt.gz	TRUE	reported	ubv8cH	NA
rs3124783	9	135838591	G	A	-0.11599	0.0249099	2.6652e-06	6401	genus..Ruminococcusgnavusgroup.id.14376.summary.txt.gz	TRUE	reported	ubv8cH	NA
rs62167033	2	144700007	C	T	0.185289	0.0396295	3.49529e-06	5194	genus..Ruminococcusgnavusgroup.id.14376.summary.txt.gz	TRUE	reported	ubv8cH	NA
rs12989336	2	36259341	A	G	-0.0846861	0.0187936	7.11808e-06	6401	genus..Ruminococcusgnavusgroup.id.14376.summary.txt.gz	TRUE	reported	ubv8cH	NA
rs12136548	1	115168097	T	C	0.0901946	0.0196476	3.09631e-06	6401	genus..Ruminococcusgnavusgroup.id.14376.summary.txt.gz	TRUE	reported	ubv8cH	NA
rs78399089	3	146290310	C	T	0.144445	0.0326618	6.62998e-06	5944	genus..Ruminococcusgnavusgroup.id.14376.summary.txt.gz	TRUE	reported	ubv8cH	NA
rs11597105	10	6512581	G	A	0.114673	0.0250653	6.94868e-06	6328	genus..Ruminococcusgnavusgroup.id.14376.summary.txt.gz	TRUE	reported	ubv8cH	NA
rs11864644	16	433078	C	T	-0.139804	0.0318253	5.0088e-06	6241	genus..Ruminococcusgnavusgroup.id.14376.summary.txt.gz	TRUE	reported	ubv8cH	NA
rs4388134	4	190110710	T	C	-0.0904997	0.0203544	9.11637e-06	6399	genus..Ruminococcusgnavusgroup.id.14376.summary.txt.gz	TRUE	reported	ubv8cH	NA
rs35866622	19	49218060	C	T	-0.0612024	0.0109421	2.21337e-08	17240	genus..Ruminococcustorquesgroup.id.14377.summary.txt.gz	TRUE	reported	NnAU73	NA
rs773123	12	56494998	A	T	0.0824005	0.0173862	1.58956e-06	17011	genus..Ruminococcustorquesgroup.id.14377.summary.txt.gz	TRUE	reported	NnAU73	NA
rs10904297	10	4639762	G	A	-0.167804	0.0389812	2.68713e-06	3143	genus..Ruminococcustorquesgroup.id.14377.summary.txt.gz	TRUE	reported	NnAU73	NA
rs8080469	17	14532347	A	G	0.0490727	0.0107036	3.49522e-06	17798	genus..Ruminococcustorquesgroup.id.14377.summary.txt.gz	TRUE	reported	NnAU73	NA
rs77034621	8	76769843	G	T	-0.151553	0.0335878	6.06872e-06	8567	genus..Ruminococcustorquesgroup.id.14377.summary.txt.gz	TRUE	reported	NnAU73	NA
rs73130967	7	54781314	T	A	0.0770375	0.0168264	3.70741e-06	17011	genus..Ruminococcustorquesgroup.id.14377.summary.txt.gz	TRUE	reported	NnAU73	NA
rs1972694	15	25326425	A	T	-0.0614094	0.0137321	8.92829e-06	17353	genus..Ruminococcustorquesgroup.id.14377.summary.txt.gz	TRUE	reported	NnAU73	NA
rs12434631	14	26130404	G	A	0.074697	0.0153401	2.77247e-06	17353	genus..Ruminococcustorquesgroup.id.14377.summary.txt.gz	TRUE	reported	NnAU73	NA
rs158487	5	55576026	G	A	0.0531781	0.0116341	7.51817e-06	17798	genus..Ruminococcustorquesgroup.id.14377.summary.txt.gz	TRUE	reported	NnAU73	NA
rs4073731	11	132663147	C	T	0.0651948	0.0142221	4.0525e-06	17793	genus..Ruminococcustorquesgroup.id.14377.summary.txt.gz	TRUE	reported	NnAU73	NA
rs60603763	10	3901226	G	C	0.124328	0.0275286	5.87015e-06	11700	genus..Ruminococcustorquesgroup.id.14377.summary.txt.gz	TRUE	reported	NnAU73	NA
rs13154778	5	56952803	A	T	0.0563358	0.0129526	7.15746e-06	17795	genus..Ruminococcustorquesgroup.id.14377.summary.txt.gz	TRUE	reported	NnAU73	NA
rs1475330	6	67262102	C	T	0.0523492	0.01182	8.13435e-06	17353	genus..Ruminococcustorquesgroup.id.14377.summary.txt.gz	TRUE	reported	NnAU73	NA
rs10967781	9	27225258	A	C	0.0507994	0.0113322	8.36865e-06	17791	genus..Ruminococcustorquesgroup.id.14377.summary.txt.gz	TRUE	reported	NnAU73	NA
rs8141465	22	21358653	G	A	0.0480778	0.0107442	9.64837e-06	17791	genus..Ruminococcustorquesgroup.id.14377.summary.txt.gz	TRUE	reported	NnAU73	NA
rs34583783	6	67207371	T	G	0.126596	0.0268461	4.48529e-06	7468	genus.Actinomyces.id.423.summary.txt.gz	TRUE	reported	wj0mdB	NA
rs2715439	15	99492313	T	C	0.0746684	0.0164822	6.27e-06	7468	genus.Actinomyces.id.423.summary.txt.gz	TRUE	reported	wj0mdB	NA
rs4146653	10	4782841	A	G	0.0985224	0.0214182	4.49647e-06	7468	genus.Actinomyces.id.423.summary.txt.gz	TRUE	reported	wj0mdB	NA
rs35011108	6	133007480	G	A	0.232634	0.0512044	6.33832e-06	3515	genus.Actinomyces.id.423.summary.txt.gz	TRUE	reported	wj0mdB	NA
rs4073240	6	169224781	A	G	0.0749687	0.0167368	7.94274e-06	7468	genus.Actinomyces.id.423.summary.txt.gz	TRUE	reported	wj0mdB	NA
rs7915461	10	127532121	C	T	0.18776	0.0401636	5.91984e-06	5282	genus.Actinomyces.id.423.summary.txt.gz	TRUE	reported	wj0mdB	NA
rs71315246	3	101352439	G	A	-0.0969809	0.021925	9.82978e-06	7468	genus.Actinomyces.id.423.summary.txt.gz	TRUE	reported	wj0mdB	NA
rs10787984	10	121356829	C	G	0.094316	0.0213513	9.62305e-06	7468	genus.Actinomyces.id.423.summary.txt.gz	TRUE	reported	wj0mdB	NA
rs7680684	4	171281359	T	C	-0.083381	0.0168901	9.76904e-07	8243	genus.Adlercreutzia.id.812.summary.txt.gz	TRUE	reported	oFCXyK	NA
rs2147798	1	201061818	G	C	0.0922959	0.0192121	1.39877e-06	8243	genus.Adlercreutzia.id.812.summary.txt.gz	TRUE	reported	oFCXyK	NA
rs80078995	5	94059857	T	A	-0.11324	0.0232586	1.57358e-06	8243	genus.Adlercreutzia.id.812.summary.txt.gz	TRUE	reported	oFCXyK	NA
rs2717140	18	75009770	T	C	-0.119225	0.0251081	2.04594e-06	8243	genus.Adlercreutzia.id.812.summary.txt.gz	TRUE	reported	oFCXyK	NA
rs9490822	6	123909083	T	C	-0.0734512	0.0155789	2.54421e-06	8243	genus.Adlercreutzia.id.812.summary.txt.gz	TRUE	reported	oFCXyK	NA
rs12522517	5	31991834	T	A	-0.104884	0.0234695	4.41254e-06	8187	genus.Adlercreutzia.id.812.summary.txt.gz	TRUE	reported	oFCXyK	NA
rs13231526	7	48844151	A	C	0.143237	0.0311654	4.81355e-06	8051	genus.Adlercreutzia.id.812.summary.txt.gz	TRUE	reported	oFCXyK	NA
rs6664405	1	69444163	C	T	-0.0953084	0.0210752	5.23422e-06	8051	genus.Adlercreutzia.id.812.summary.txt.gz	TRUE	reported	oFCXyK	NA
rs1046175	10	135204950	G	C	0.112758	0.0255994	6.35889e-06	8051	genus.Adlercreutzia.id.812.summary.txt.gz	TRUE	reported	oFCXyK	NA
rs9915817	17	48864179	C	T	0.0749219	0.016833	8.21673e-06	8243	genus.Adlercreutzia.id.812.summary.txt.gz	TRUE	reported	oFCXyK	NA
rs55719207	3	105355971	A	G	-0.0699243	0.0158036	9.60505e-06	8243	genus.Adlercreutzia.id.812.summary.txt.gz	TRUE	reported	oFCXyK	NA
rs11604400	11	98386085	T	C	-0.102524	0.0234834	9.74463e-06	8107	genus.Adlercreutzia.id.812.summary.txt.gz	TRUE	reported	oFCXyK	NA
rs11729256	4	95027272	C	T	0.0750473	0.0150184	6.58393e-07	11860	genus.Akkermansia.id.4037.summary.txt.gz	TRUE	reported	b24bYF	NA
rs4936098	11	130280667	G	A	0.0649225	0.0135934	1.10359e-06	11857	genus.Akkermansia.id.4037.summary.txt.gz	TRUE	reported	b24bYF	NA
rs9349825	6	56341481	G	A	-0.0703407	0.0147133	2.59886e-06	11857	genus.Akkermansia.id.4037.summary.txt.gz	TRUE	reported	b24bYF	NA
rs74542928	4	100544188	C	T	0.112623	0.0236434	1.4802e-06	11215	genus.Akkermansia.id.4037.summary.txt.gz	TRUE	reported	b24bYF	NA
rs3995795	10	11389614	T	C	0.0641175	0.0140999	5.21945e-06	11689	genus.Akkermansia.id.4037.summary.txt.gz	TRUE	reported	b24bYF	NA
rs2602429	16	81063149	T	C	0.0745352	0.0156201	2.71569e-06	11689	genus.Akkermansia.id.4037.summary.txt.gz	TRUE	reported	b24bYF	NA
rs61779207	1	41074472	A	G	-0.0760539	0.0167769	6.32116e-06	11590	genus.Akkermansia.id.4037.summary.txt.gz	TRUE	reported	b24bYF	NA
rs11184341	1	105422565	C	G	0.0655855	0.0142236	4.06353e-06	11863	genus.Akkermansia.id.4037.summary.txt.gz	TRUE	reported	b24bYF	NA
rs4242783	10	5064327	A	G	0.0685454	0.0147701	2.99799e-06	11689	genus.Akkermansia.id.4037.summary.txt.gz	TRUE	reported	b24bYF	NA
rs117107102	18	49473635	G	A	0.204406	0.0431629	3.01139e-06	4974	genus.Akkermansia.id.4037.summary.txt.gz	TRUE	reported	b24bYF	NA
rs12908520	15	97570657	A	G	0.061772	0.0130954	2.26482e-06	11862	genus.Akkermansia.id.4037.summary.txt.gz	TRUE	reported	b24bYF	NA
rs111862613	12	130309670	C	T	0.0911199	0.0196748	3.39236e-06	11620	genus.Akkermansia.id.4037.summary.txt.gz	TRUE	reported	b24bYF	NA
rs941682	20	31867840	A	G	-0.0632957	0.0143777	9.17126e-06	11808	genus.Akkermansia.id.4037.summary.txt.gz	TRUE	reported	b24bYF	NA
rs67281112	7	135778919	C	G	0.0634575	0.0137846	3.91578e-06	17090	genus.Alistipes.id.968.summary.txt.gz	TRUE	reported	X3QLwk	NA
rs67705352	1	19790706	G	T	-0.0532404	0.0110864	1.65123e-06	17567	genus.Alistipes.id.968.summary.txt.gz	TRUE	reported	X3QLwk	NA
rs11769002	7	62443498	A	G	-0.0528793	0.0109389	1.44962e-06	17571	genus.Alistipes.id.968.summary.txt.gz	TRUE	reported	X3QLwk	NA
rs7129639	11	17511427	A	C	-0.0524955	0.0109584	1.78422e-06	17571	genus.Alistipes.id.968.summary.txt.gz	TRUE	reported	X3QLwk	NA
rs1689282	9	14080129	C	A	-0.0520061	0.0113942	5.27578e-06	17090	genus.Alistipes.id.968.summary.txt.gz	TRUE	reported	X3QLwk	NA
rs11958296	5	177755179	G	A	-0.0981222	0.0218272	9.29574e-06	16214	genus.Alistipes.id.968.summary.txt.gz	TRUE	reported	X3QLwk	NA
rs8130320	21	40580258	G	A	-0.049002	0.010717	4.83612e-06	17571	genus.Alistipes.id.968.summary.txt.gz	TRUE	reported	X3QLwk	NA
rs2875322	11	130887552	C	T	-0.0580945	0.0131432	8.77703e-06	17459	genus.Alistipes.id.968.summary.txt.gz	TRUE	reported	X3QLwk	NA
rs2290844	10	127787142	T	C	0.0813969	0.0191632	9.10135e-06	17571	genus.Alistipes.id.968.summary.txt.gz	TRUE	reported	X3QLwk	NA
rs2450745	8	144428720	C	A	-0.080524	0.0184702	7.11836e-06	17571	genus.Alistipes.id.968.summary.txt.gz	TRUE	reported	X3QLwk	NA
rs62576416	9	112120264	C	T	0.0492647	0.0109733	7.50368e-06	17564	genus.Alistipes.id.968.summary.txt.gz	TRUE	reported	X3QLwk	NA
rs1107244	13	38057357	A	G	0.0758558	0.0171182	3.59059e-06	17571	genus.Alistipes.id.968.summary.txt.gz	TRUE	reported	X3QLwk	NA
rs34417064	17	52776479	G	A	-0.048202	0.0106868	7.00749e-06	17570	genus.Alistipes.id.968.summary.txt.gz	TRUE	reported	X3QLwk	NA
rs12990744	2	178000949	T	C	-0.0776618	0.0172986	8.20725e-06	16694	genus.Alistipes.id.968.summary.txt.gz	TRUE	reported	X3QLwk	NA
rs4810359	20	41191335	G	A	-0.0652428	0.0146155	7.49669e-06	17380	genus.Alistipes.id.968.summary.txt.gz	TRUE	reported	X3QLwk	NA
rs602075	9	79110160	G	A	0.168974	0.0296976	3.56575e-08	3212	genus.Allisonella.id.2174.summary.txt.gz	TRUE	reported	nYydWB	NA
rs35778461	9	100150556	T	C	0.146679	0.0297186	1.2063e-06	3212	genus.Allisonella.id.2174.summary.txt.gz	TRUE	reported	nYydWB	NA
rs6742198	2	33607071	A	G	0.149152	0.0316484	3.34514e-06	3182	genus.Allisonella.id.2174.summary.txt.gz	TRUE	reported	nYydWB	NA
rs1901739	5	114286707	G	T	0.115769	0.0248626	3.58801e-06	3212	genus.Allisonella.id.2174.summary.txt.gz	TRUE	reported	nYydWB	NA
rs76904847	7	137968010	A	G	0.148523	0.0334857	6.08751e-06	3182	genus.Allisonella.id.2174.summary.txt.gz	TRUE	reported	nYydWB	NA
rs35110698	12	28018998	C	T	-0.146322	0.0320852	5.72322e-06	3212	genus.Allisonella.id.2174.summary.txt.gz	TRUE	reported	nYydWB	NA
rs7898615	10	122413451	G	T	0.167966	0.0373586	8.87277e-06	3212	genus.Allisonella.id.2174.summary.txt.gz	TRUE	reported	nYydWB	NA
rs594561	11	88632972	T	C	0.112231	0.0251681	9.41103e-06	3212	genus.Allisonella.id.2174.summary.txt.gz	TRUE	reported	nYydWB	NA
rs685403	18	75370866	C	G	-0.175203	0.0404474	4.88394e-06	3212	genus.Allisonella.id.2174.summary.txt.gz	TRUE	reported	nYydWB	NA
rs12675596	8	69994816	T	G	0.145669	0.0290678	9.63726e-07	3008	genus.Alloprevotella.id.961.summary.txt.gz	TRUE	reported	CWKCTq	NA
rs58212166	4	189076705	G	A	-0.161506	0.0359102	7.93614e-06	3005	genus.Alloprevotella.id.961.summary.txt.gz	TRUE	reported	CWKCTq	NA
rs34619204	21	40993008	A	G	-0.156037	0.0344392	8.8419e-06	3003	genus.Alloprevotella.id.961.summary.txt.gz	TRUE	reported	CWKCTq	NA
rs17380632	3	79794395	T	A	0.125564	0.0280409	9.27121e-06	3009	genus.Alloprevotella.id.961.summary.txt.gz	TRUE	reported	CWKCTq	NA
rs4680035	3	152805600	G	A	-0.119599	0.0259446	4.99052e-06	3007	genus.Alloprevotella.id.961.summary.txt.gz	TRUE	reported	CWKCTq	NA
rs4364940	1	234126516	G	A	0.126418	0.0282207	8.58353e-06	3008	genus.Alloprevotella.id.961.summary.txt.gz	TRUE	reported	CWKCTq	NA
rs2154444	21	36053643	G	T	0.138234	0.0308961	8.36755e-06	3009	genus.Alloprevotella.id.961.summary.txt.gz	TRUE	reported	CWKCTq	NA
rs816292	12	117811409	C	T	-0.113003	0.02204	2.64038e-07	5017	genus.Anaerofilum.id.2053.summary.txt.gz	TRUE	reported	iWseSE	NA
rs79598899	2	191139151	T	C	0.182586	0.0357284	3.74728e-07	4709	genus.Anaerofilum.id.2053.summary.txt.gz	TRUE	reported	iWseSE	NA
rs4506496	1	247145690	A	G	0.10309	0.0212861	1.4866e-06	4935	genus.Anaerofilum.id.2053.summary.txt.gz	TRUE	reported	iWseSE	NA
rs712981	3	129686434	C	A	0.10076	0.0202902	6.83115e-07	5051	genus.Anaerofilum.id.2053.summary.txt.gz	TRUE	reported	iWseSE	NA
rs17105491	10	125294406	C	G	-0.193107	0.0411187	1.56819e-06	4856	genus.Anaerofilum.id.2053.summary.txt.gz	TRUE	reported	iWseSE	NA
rs10794359	11	1051715	C	T	-0.0953524	0.02006	2.23496e-06	4994	genus.Anaerofilum.id.2053.summary.txt.gz	TRUE	reported	iWseSE	NA
rs17096874	14	30991358	T	C	-0.126337	0.0268919	2.8603e-06	5051	genus.Anaerofilum.id.2053.summary.txt.gz	TRUE	reported	iWseSE	NA
rs356049	17	6450532	A	G	0.132603	0.0289802	6.55844e-06	4994	genus.Anaerofilum.id.2053.summary.txt.gz	TRUE	reported	iWseSE	NA
rs1563175	2	3838940	C	A	0.0923834	0.0202157	5.53848e-06	5051	genus.Anaerofilum.id.2053.summary.txt.gz	TRUE	reported	iWseSE	NA
rs17012738	2	76698142	G	T	0.0903417	0.0200239	7.24168e-06	5051	genus.Anaerofilum.id.2053.summary.txt.gz	TRUE	reported	iWseSE	NA
rs9299345	9	104339812	C	T	-0.1364	0.0302372	8.04309e-06	5051	genus.Anaerofilum.id.2053.summary.txt.gz	TRUE	reported	iWseSE	NA
rs4244069	12	67167461	A	G	-0.146775	0.0326594	9.81202e-06	5030	genus.Anaerofilum.id.2053.summary.txt.gz	TRUE	reported	iWseSE	NA
rs7193624	16	77574020	T	C	0.0750642	0.0150723	5.35482e-07	16926	genus.Anaerostipes.id.1991.summary.txt.gz	TRUE	reported	QwHCCt	NA
rs2804244	10	117383184	G	A	-0.053089	0.0110983	2.04051e-06	16926	genus.Anaerostipes.id.1991.summary.txt.gz	TRUE	reported	QwHCCt	NA
rs62215703	21	25873624	A	G	0.0644965	0.0136702	1.9777e-06	15550	genus.Anaerostipes.id.1991.summary.txt.gz	TRUE	reported	QwHCCt	NA
rs2396460	2	228018671	C	T	-0.0512653	0.0109555	2.91088e-06	16912	genus.Anaerostipes.id.1991.summary.txt.gz	TRUE	reported	QwHCCt	NA
rs3900776	9	13525082	A	G	-0.110013	0.0236302	2.74765e-06	14694	genus.Anaerostipes.id.1991.summary.txt.gz	TRUE	reported	QwHCCt	NA
rs2014785	3	171100102	C	T	0.0515687	0.0112199	4.68061e-06	16445	genus.Anaerostipes.id.1991.summary.txt.gz	TRUE	reported	QwHCCt	NA
rs62157625	2	142774333	C	T	0.088573	0.0185548	1.44909e-06	15215	genus.Anaerostipes.id.1991.summary.txt.gz	TRUE	reported	QwHCCt	NA
rs6726833	2	39351569	A	C	-0.0877497	0.0189408	3.32217e-06	16924	genus.Anaerostipes.id.1991.summary.txt.gz	TRUE	reported	QwHCCt	NA
rs6474958	9	1582701	G	A	-0.0500065	0.0112001	6.74483e-06	16918	genus.Anaerostipes.id.1991.summary.txt.gz	TRUE	reported	QwHCCt	NA
rs6854026	4	169690814	C	T	-0.0508482	0.0109075	3.19578e-06	16921	genus.Anaerostipes.id.1991.summary.txt.gz	TRUE	reported	QwHCCt	NA
rs78735375	19	1497547	C	A	-0.137429	0.0305304	5.33384e-06	10360	genus.Anaerostipes.id.1991.summary.txt.gz	TRUE	reported	QwHCCt	NA
rs7823228	8	128397494	C	G	-0.0621085	0.0136614	5.84203e-06	16445	genus.Anaerostipes.id.1991.summary.txt.gz	TRUE	reported	QwHCCt	NA
rs13376554	1	67595108	T	A	0.197389	0.0458642	7.72059e-06	3101	genus.Anaerostipes.id.1991.summary.txt.gz	TRUE	reported	QwHCCt	NA
rs60983350	17	2850737	A	G	-0.0539901	0.0116575	4.42054e-06	16344	genus.Anaerostipes.id.1991.summary.txt.gz	TRUE	reported	QwHCCt	NA
rs10502061	11	105615253	G	A	0.0835752	0.0192017	7.93539e-06	16825	genus.Anaerostipes.id.1991.summary.txt.gz	TRUE	reported	QwHCCt	NA
rs6563550	13	38058413	C	T	0.0877135	0.0176745	2.34517e-07	16566	genus.Anaerotruncus.id.2054.summary.txt.gz	TRUE	reported	7HbVcz	NA
rs8005030	14	30607199	T	C	0.0554447	0.0117854	2.28298e-06	16548	genus.Anaerotruncus.id.2054.summary.txt.gz	TRUE	reported	7HbVcz	NA
rs4669806	2	12200752	T	G	0.0576389	0.0122994	2.4206e-06	16566	genus.Anaerotruncus.id.2054.summary.txt.gz	TRUE	reported	7HbVcz	NA
rs10150232	14	30418008	G	A	0.0567088	0.0124877	6.67667e-06	16117	genus.Anaerotruncus.id.2054.summary.txt.gz	TRUE	reported	7HbVcz	NA
rs1272208	9	78630894	T	G	-0.0611743	0.0129831	4.27982e-06	16117	genus.Anaerotruncus.id.2054.summary.txt.gz	TRUE	reported	7HbVcz	NA
rs12056802	8	74713100	G	C	0.0774194	0.0177178	6.12679e-06	16010	genus.Anaerotruncus.id.2054.summary.txt.gz	TRUE	reported	7HbVcz	NA
rs11018566	11	89040226	G	A	-0.156465	0.0366032	6.13709e-06	6278	genus.Anaerotruncus.id.2054.summary.txt.gz	TRUE	reported	7HbVcz	NA
rs7675045	4	172808992	T	A	-0.0497815	0.0110573	6.91883e-06	16566	genus.Anaerotruncus.id.2054.summary.txt.gz	TRUE	reported	7HbVcz	NA
rs1431492	3	150855371	T	C	-0.0654996	0.0146188	7.35565e-06	16560	genus.Anaerotruncus.id.2054.summary.txt.gz	TRUE	reported	7HbVcz	NA
rs9347879	6	165015261	C	T	0.050618	0.011049	4.22333e-06	16566	genus.Anaerotruncus.id.2054.summary.txt.gz	TRUE	reported	7HbVcz	NA
rs17734739	2	211663702	C	T	0.0660052	0.014908	7.42772e-06	15927	genus.Anaerotruncus.id.2054.summary.txt.gz	TRUE	reported	7HbVcz	NA
rs6494922	15	33459867	G	A	0.0903106	0.0202257	6.62362e-06	16067	genus.Anaerotruncus.id.2054.summary.txt.gz	TRUE	reported	7HbVcz	NA
rs34449434	12	76523655	C	A	-0.0497004	0.0113402	9.85065e-06	16117	genus.Anaerotruncus.id.2054.summary.txt.gz	TRUE	reported	7HbVcz	NA
rs7155595	14	77502546	A	C	0.0539336	0.0118903	7.54982e-06	16553	genus.Anaerotruncus.id.2054.summary.txt.gz	TRUE	reported	7HbVcz	NA
rs115414803	4	88163243	C	A	-0.144356	0.0317524	6.83473e-06	9273	genus.Anaerotruncus.id.2054.summary.txt.gz	TRUE	reported	7HbVcz	NA
rs2704155	11	54908652	A	T	-0.106235	0.0234815	5.4183e-06	12419	genus.Anaerotruncus.id.2054.summary.txt.gz	TRUE	reported	7HbVcz	NA
rs6795673	3	10593224	T	C	0.0538565	0.0105251	3.37909e-07	18301	genus.Bacteroides.id.918.summary.txt.gz	TRUE	reported	iRlONj	NA
rs28757219	6	29143451	A	T	0.0818398	0.0170319	1.2942e-06	14833	genus.Bacteroides.id.918.summary.txt.gz	TRUE	reported	iRlONj	NA
rs9507307	13	24910476	T	C	0.0604456	0.0129128	2.1271e-06	18184	genus.Bacteroides.id.918.summary.txt.gz	TRUE	reported	iRlONj	NA
rs66474973	20	58605432	T	G	0.0812515	0.0164479	6.80966e-07	17405	genus.Bacteroides.id.918.summary.txt.gz	TRUE	reported	iRlONj	NA
rs11585893	1	10644351	G	A	-0.0740746	0.0147633	1.79511e-06	17821	genus.Bacteroides.id.918.summary.txt.gz	TRUE	reported	iRlONj	NA
rs495004	9	112855426	G	C	-0.0607475	0.0129865	3.42092e-06	17707	genus.Bacteroides.id.918.summary.txt.gz	TRUE	reported	iRlONj	NA
rs17619981	19	24342250	G	T	0.0880978	0.0187002	2.68683e-06	15801	genus.Bacteroides.id.918.summary.txt.gz	TRUE	reported	iRlONj	NA
rs2023437	14	22045949	C	T	-0.0782325	0.0167634	5.01824e-06	17484	genus.Bacteroides.id.918.summary.txt.gz	TRUE	reported	iRlONj	NA
rs66710942	3	77215327	T	C	0.0488038	0.0107412	5.86259e-06	17821	genus.Bacteroides.id.918.summary.txt.gz	TRUE	reported	iRlONj	NA
rs13207588	6	41519430	G	A	-0.059205	0.0131195	7.48504e-06	17707	genus.Bacteroides.id.918.summary.txt.gz	TRUE	reported	iRlONj	NA
rs2366421	3	62019400	A	T	-0.0528153	0.0117124	7.64945e-06	18299	genus.Bacteroides.id.918.summary.txt.gz	TRUE	reported	iRlONj	NA
rs1340391	1	102960989	C	T	-0.0592004	0.0132244	6.7301e-06	18302	genus.Bacteroides.id.918.summary.txt.gz	TRUE	reported	iRlONj	NA
rs2276875	4	5730954	G	A	-0.0697176	0.0139537	4.65027e-07	13893	genus.Barnesiella.id.944.summary.txt.gz	TRUE	reported	suyGGx	NA
rs2428166	6	110831148	A	G	-0.165859	0.0337309	8.50874e-07	8091	genus.Barnesiella.id.944.summary.txt.gz	TRUE	reported	suyGGx	NA
rs60316894	12	54872438	T	C	-0.121478	0.025184	1.19064e-06	12717	genus.Barnesiella.id.944.summary.txt.gz	TRUE	reported	suyGGx	NA
rs35177866	3	181589155	G	A	0.0917125	0.0190133	2.94763e-06	13394	genus.Barnesiella.id.944.summary.txt.gz	TRUE	reported	suyGGx	NA
rs13242616	7	122021518	C	T	-0.0583747	0.0123176	2.29017e-06	13945	genus.Barnesiella.id.944.summary.txt.gz	TRUE	reported	suyGGx	NA
rs79795328	4	114546595	G	A	-0.0818645	0.0176441	4.23302e-06	13657	genus.Barnesiella.id.944.summary.txt.gz	TRUE	reported	suyGGx	NA
rs2057922	7	10076378	C	G	0.0915241	0.0194623	3.82634e-06	14208	genus.Barnesiella.id.944.summary.txt.gz	TRUE	reported	suyGGx	NA
rs199035	6	23435415	A	G	0.0559495	0.0119716	3.00294e-06	13945	genus.Barnesiella.id.944.summary.txt.gz	TRUE	reported	suyGGx	NA
rs62251337	3	44327429	G	A	-0.0690763	0.0149374	4.24161e-06	13945	genus.Barnesiella.id.944.summary.txt.gz	TRUE	reported	suyGGx	NA
rs77455852	5	54107036	G	T	-0.0891491	0.0195601	3.16354e-06	13394	genus.Barnesiella.id.944.summary.txt.gz	TRUE	reported	suyGGx	NA
rs11155559	6	148601905	C	T	0.0956023	0.0212961	8.91914e-06	13383	genus.Barnesiella.id.944.summary.txt.gz	TRUE	reported	suyGGx	NA
rs12909713	15	87145913	T	C	-0.0550716	0.0120039	4.94527e-06	14205	genus.Barnesiella.id.944.summary.txt.gz	TRUE	reported	suyGGx	NA
rs113258194	2	180020849	G	A	0.098992	0.0214121	7.31119e-06	13945	genus.Barnesiella.id.944.summary.txt.gz	TRUE	reported	suyGGx	NA
rs28479800	1	206216607	T	A	-0.09152	0.0210002	7.93418e-06	12399	genus.Barnesiella.id.944.summary.txt.gz	TRUE	reported	suyGGx	NA
rs76181748	8	105458416	T	C	-0.0778559	0.017164	6.7766e-06	14201	genus.Barnesiella.id.944.summary.txt.gz	TRUE	reported	suyGGx	NA
rs72684847	4	102616869	C	T	-0.114369	0.0253873	6.76169e-06	12984	genus.Barnesiella.id.944.summary.txt.gz	TRUE	reported	suyGGx	NA
rs28418786	8	25834694	G	C	-0.0791324	0.0174957	6.47627e-06	13698	genus.Barnesiella.id.944.summary.txt.gz	TRUE	reported	suyGGx	NA
rs182549	2	136616754	T	C	0.119703	0.0127294	1.27822e-20	14778	genus.Bifidobacterium.id.436.summary.txt.gz	TRUE	reported	aUa5nL	NA
rs7570971	2	135837906	C	A	0.113335	0.0125748	2.01343e-19	14666	genus.Bifidobacterium.id.436.summary.txt.gz	TRUE	reported	aUa5nL	NA
rs7322849	13	112859829	C	T	0.112428	0.0201813	1.08368e-08	14778	genus.Bifidobacterium.id.436.summary.txt.gz	TRUE	reported	aUa5nL	NA
rs638382	2	135288740	C	T	-0.0650864	0.0123008	9.44766e-08	14021	genus.Bifidobacterium.id.436.summary.txt.gz	TRUE	reported	aUa5nL	NA
rs1961273	2	137602926	T	C	0.0674036	0.0132319	3.50864e-07	14778	genus.Bifidobacterium.id.436.summary.txt.gz	TRUE	reported	aUa5nL	NA
rs10841473	12	20378911	C	G	-0.0624207	0.0129438	1.64522e-06	14777	genus.Bifidobacterium.id.436.summary.txt.gz	TRUE	reported	aUa5nL	NA
rs56108664	5	537890	C	T	0.0729971	0.0157926	2.4402e-06	13916	genus.Bifidobacterium.id.436.summary.txt.gz	TRUE	reported	aUa5nL	NA
rs2686790	7	48090746	C	T	0.070741	0.0157926	7.49893e-06	14778	genus.Bifidobacterium.id.436.summary.txt.gz	TRUE	reported	aUa5nL	NA
rs4567981	2	49906864	A	T	0.0562084	0.0117923	1.92831e-06	14666	genus.Bifidobacterium.id.436.summary.txt.gz	TRUE	reported	aUa5nL	NA
rs2491158	10	126089703	A	G	0.0712624	0.015983	8.04716e-06	14021	genus.Bifidobacterium.id.436.summary.txt.gz	TRUE	reported	aUa5nL	NA
rs76671854	5	169748189	G	C	-0.0846055	0.0184003	3.9567e-06	13806	genus.Bifidobacterium.id.436.summary.txt.gz	TRUE	reported	aUa5nL	NA
rs75344046	21	31861790	T	C	0.232354	0.0505979	4.86354e-06	3856	genus.Bifidobacterium.id.436.summary.txt.gz	TRUE	reported	aUa5nL	NA
rs540489	17	72897722	G	T	-0.0637641	0.0138746	5.19458e-06	14561	genus.Bifidobacterium.id.436.summary.txt.gz	TRUE	reported	aUa5nL	NA
rs857444	6	14617591	T	C	0.0558234	0.0121219	3.57097e-06	14777	genus.Bifidobacterium.id.436.summary.txt.gz	TRUE	reported	aUa5nL	NA
rs13020688	2	192878532	A	G	0.0562696	0.0122617	4.07258e-06	14666	genus.Bifidobacterium.id.436.summary.txt.gz	TRUE	reported	aUa5nL	NA
rs12022129	1	207003374	A	G	0.0619356	0.0138937	7.99643e-06	14776	genus.Bifidobacterium.id.436.summary.txt.gz	TRUE	reported	aUa5nL	NA
rs62181700	2	189805784	A	G	-0.0624643	0.0131205	2.17246e-06	14774	genus.Bifidobacterium.id.436.summary.txt.gz	TRUE	reported	aUa5nL	NA
rs55888705	4	1517826	G	A	0.0546319	0.0121139	6.67019e-06	14777	genus.Bifidobacterium.id.436.summary.txt.gz	TRUE	reported	aUa5nL	NA
rs5746486	22	18354272	C	T	-0.0536216	0.0120801	8.99955e-06	14778	genus.Bifidobacterium.id.436.summary.txt.gz	TRUE	reported	aUa5nL	NA
rs73797465	5	142793467	G	T	-0.0953566	0.0209237	4.38162e-06	14666	genus.Bifidobacterium.id.436.summary.txt.gz	TRUE	reported	aUa5nL	NA
rs116261629	6	20505628	C	G	0.128112	0.0261358	8.62329e-07	11276	genus.Bilophila.id.3170.summary.txt.gz	TRUE	reported	461gkm	NA
rs1571225	9	4940871	T	C	0.0826826	0.0170621	1.12289e-06	12854	genus.Bilophila.id.3170.summary.txt.gz	TRUE	reported	461gkm	NA
rs3827020	20	61980991	T	C	0.0766479	0.0160642	1.78875e-06	12628	genus.Bilophila.id.3170.summary.txt.gz	TRUE	reported	461gkm	NA
rs1241171	1	103299921	A	G	-0.0692654	0.0150148	4.24037e-06	12856	genus.Bilophila.id.3170.summary.txt.gz	TRUE	reported	461gkm	NA
rs7802841	7	138583840	A	C	0.0670097	0.0137701	1.76952e-06	12856	genus.Bilophila.id.3170.summary.txt.gz	TRUE	reported	461gkm	NA
rs8013541	14	67640571	T	A	-0.0571991	0.0125673	5.47538e-06	12856	genus.Bilophila.id.3170.summary.txt.gz	TRUE	reported	461gkm	NA
rs6793291	3	194419531	A	C	0.112729	0.0241633	3.1132e-06	11051	genus.Bilophila.id.3170.summary.txt.gz	TRUE	reported	461gkm	NA
rs1917709	7	123174986	T	A	0.118509	0.026742	7.36957e-06	10886	genus.Bilophila.id.3170.summary.txt.gz	TRUE	reported	461gkm	NA
rs542415	15	50011554	C	T	-0.0613623	0.0133436	4.70948e-06	12777	genus.Bilophila.id.3170.summary.txt.gz	TRUE	reported	461gkm	NA
rs72676854	8	109990939	C	T	0.123209	0.026882	5.62268e-06	11616	genus.Bilophila.id.3170.summary.txt.gz	TRUE	reported	461gkm	NA
rs4798126	18	3765773	A	G	0.073288	0.016799	7.14662e-06	12777	genus.Bilophila.id.3170.summary.txt.gz	TRUE	reported	461gkm	NA
rs1969927	12	100786847	A	G	0.0564589	0.0126935	9.0722e-06	12777	genus.Bilophila.id.3170.summary.txt.gz	TRUE	reported	461gkm	NA
rs60178956	8	90878338	A	G	-0.0624818	0.0141485	8.05619e-06	12777	genus.Bilophila.id.3170.summary.txt.gz	TRUE	reported	461gkm	NA
rs2728491	7	47211732	T	G	-0.0627416	0.0139456	6.33255e-06	12856	genus.Bilophila.id.3170.summary.txt.gz	TRUE	reported	461gkm	NA
rs2713349	7	9510367	T	A	0.0617228	0.0140174	8.63249e-06	12853	genus.Bilophila.id.3170.summary.txt.gz	TRUE	reported	461gkm	NA
rs9899990	17	9121579	G	A	-0.102702	0.0233878	9.06691e-06	12088	genus.Bilophila.id.3170.summary.txt.gz	TRUE	reported	461gkm	NA
rs11069458	13	102402685	C	T	-0.0680947	0.015503	7.71547e-06	12856	genus.Bilophila.id.3170.summary.txt.gz	TRUE	reported	461gkm	NA
rs11149971	16	77238810	T	C	0.117605	0.02339	1.03934e-06	16255	genus.Blautia.id.1992.summary.txt.gz	TRUE	reported	jLhq8h	NA
rs12453000	17	16895873	T	C	0.0625335	0.0129987	1.26117e-06	17815	genus.Blautia.id.1992.summary.txt.gz	TRUE	reported	jLhq8h	NA
rs115043014	1	175757311	A	G	-0.206605	0.043992	5.186e-06	4902	genus.Blautia.id.1992.summary.txt.gz	TRUE	reported	jLhq8h	NA
rs67794373	7	124210039	T	C	0.0601709	0.0123443	1.00003e-06	18158	genus.Blautia.id.1992.summary.txt.gz	TRUE	reported	jLhq8h	NA
rs117001700	7	68396262	C	T	0.196414	0.0441122	8.83912e-06	4965	genus.Blautia.id.1992.summary.txt.gz	TRUE	reported	jLhq8h	NA
rs72973581	19	1043103	G	A	0.125169	0.0265408	1.73934e-06	12764	genus.Blautia.id.1992.summary.txt.gz	TRUE	reported	jLhq8h	NA
rs4926264	19	13420917	C	T	0.0826207	0.0178239	5.10293e-06	18276	genus.Blautia.id.1992.summary.txt.gz	TRUE	reported	jLhq8h	NA
rs7860714	9	1866537	G	A	-0.0502178	0.0109853	4.09147e-06	18162	genus.Blautia.id.1992.summary.txt.gz	TRUE	reported	jLhq8h	NA
rs682885	11	87805911	G	A	-0.0493376	0.0107359	4.4908e-06	18274	genus.Blautia.id.1992.summary.txt.gz	TRUE	reported	jLhq8h	NA
rs2788271	1	219117743	G	T	-0.0575596	0.0133492	7.16388e-06	18276	genus.Blautia.id.1992.summary.txt.gz	TRUE	reported	jLhq8h	NA
rs113271346	14	78062644	T	C	0.0782682	0.0172116	6.85386e-06	17465	genus.Blautia.id.1992.summary.txt.gz	TRUE	reported	jLhq8h	NA
rs3005511	6	74605806	G	A	0.0501085	0.0110768	6.18905e-06	18276	genus.Blautia.id.1992.summary.txt.gz	TRUE	reported	jLhq8h	NA
rs16892041	6	9298640	C	T	-0.0622605	0.0141804	8.82028e-06	18276	genus.Blautia.id.1992.summary.txt.gz	TRUE	reported	jLhq8h	NA
rs56221232	2	153453410	C	T	0.0828027	0.0167401	7.6194e-07	17133	genus.Butyricicoccus.id.2055.summary.txt.gz	TRUE	reported	PtZXTy	NA
rs2017189	4	7460153	T	G	-0.0506956	0.011024	3.87256e-06	17133	genus.Butyricicoccus.id.2055.summary.txt.gz	TRUE	reported	PtZXTy	NA
rs7322368	13	100213990	C	T	0.0815733	0.0183167	5.5178e-06	17134	genus.Butyricicoccus.id.2055.summary.txt.gz	TRUE	reported	PtZXTy	NA
rs75238760	18	22899113	A	T	0.0619423	0.0139942	6.797e-06	17022	genus.Butyricicoccus.id.2055.summary.txt.gz	TRUE	reported	PtZXTy	NA
rs12585793	13	27018240	C	T	-0.262206	0.0564729	5.79191e-06	3135	genus.Butyricicoccus.id.2055.summary.txt.gz	TRUE	reported	PtZXTy	NA
rs62478070	7	157688150	G	T	0.224039	0.0494959	5.9377e-06	4007	genus.Butyricicoccus.id.2055.summary.txt.gz	TRUE	reported	PtZXTy	NA
rs4962426	10	126908208	T	G	0.0614216	0.0135979	7.3849e-06	16889	genus.Butyricicoccus.id.2055.summary.txt.gz	TRUE	reported	PtZXTy	NA
rs10084203	2	191304149	G	A	0.0549699	0.0123563	8.58646e-06	17135	genus.Butyricicoccus.id.2055.summary.txt.gz	TRUE	reported	PtZXTy	NA
rs12034718	1	67379595	G	A	0.0701199	0.0158213	9.57686e-06	16237	genus.Butyricicoccus.id.2055.summary.txt.gz	TRUE	reported	PtZXTy	NA
rs113054641	21	16550389	A	G	-0.144881	0.0274574	1.73694e-07	9949	genus.Butyricimonas.id.945.summary.txt.gz	TRUE	reported	qPVkRr	NA
rs62390301	5	159867647	C	T	-0.0872983	0.0174893	7.41905e-07	10634	genus.Butyricimonas.id.945.summary.txt.gz	TRUE	reported	qPVkRr	NA
rs7083431	10	72711156	C	A	0.0703539	0.0144439	8.8546e-07	10737	genus.Butyricimonas.id.945.summary.txt.gz	TRUE	reported	qPVkRr	NA
rs2642760	5	62119947	C	G	0.0713357	0.0145396	8.5808e-07	10634	genus.Butyricimonas.id.945.summary.txt.gz	TRUE	reported	qPVkRr	NA
rs782080	3	127468661	A	T	0.0653488	0.0137973	2.23398e-06	10733	genus.Butyricimonas.id.945.summary.txt.gz	TRUE	reported	qPVkRr	NA
rs1862649	16	22172866	A	G	0.113124	0.0248176	4.76256e-06	10123	genus.Butyricimonas.id.945.summary.txt.gz	TRUE	reported	qPVkRr	NA
rs12304031	12	129438771	A	G	-0.086278	0.0196846	6.70067e-06	10658	genus.Butyricimonas.id.945.summary.txt.gz	TRUE	reported	qPVkRr	NA
rs1701950	19	51465096	C	G	-0.105056	0.0241047	7.67917e-06	9875	genus.Butyricimonas.id.945.summary.txt.gz	TRUE	reported	qPVkRr	NA
rs71428626	2	83093264	T	G	-0.133188	0.0289905	4.80413e-06	9776	genus.Butyricimonas.id.945.summary.txt.gz	TRUE	reported	qPVkRr	NA
rs78453362	3	78740009	G	A	-0.14948	0.0327073	4.0581e-06	8207	genus.Butyricimonas.id.945.summary.txt.gz	TRUE	reported	qPVkRr	NA
rs326049	5	997217	G	C	0.0759694	0.0167617	8.1865e-06	10557	genus.Butyricimonas.id.945.summary.txt.gz	TRUE	reported	qPVkRr	NA
rs62130338	19	49162501	A	G	-0.0732608	0.0158324	3.8981e-06	10557	genus.Butyricimonas.id.945.summary.txt.gz	TRUE	reported	qPVkRr	NA
rs9657374	8	4834406	T	C	0.0680719	0.0148172	4.50359e-06	10737	genus.Butyricimonas.id.945.summary.txt.gz	TRUE	reported	qPVkRr	NA
rs12458763	18	34091618	C	A	0.122037	0.0269587	6.36646e-06	10383	genus.Butyricimonas.id.945.summary.txt.gz	TRUE	reported	qPVkRr	NA
rs2114713	15	80528373	T	G	0.062721	0.0138998	6.87713e-06	10734	genus.Butyricimonas.id.945.summary.txt.gz	TRUE	reported	qPVkRr	NA
rs270727	1	45082825	C	G	-0.0694173	0.0150795	5.38157e-06	10634	genus.Butyricimonas.id.945.summary.txt.gz	TRUE	reported	qPVkRr	NA
rs72814525	10	72443070	G	A	0.0664154	0.0149766	8.24599e-06	10736	genus.Butyricimonas.id.945.summary.txt.gz	TRUE	reported	qPVkRr	NA
rs11228830	11	56664962	G	A	0.135265	0.0298411	6.55162e-06	8974	genus.Butyricimonas.id.945.summary.txt.gz	TRUE	reported	qPVkRr	NA
rs72723662	14	76065563	T	C	0.224078	0.0449336	7.86241e-07	3073	genus.Butyrivibrio.id.1993.summary.txt.gz	TRUE	reported	SHU5ba	NA
rs7412979	1	235580646	G	C	0.186779	0.0389112	1.70567e-06	3480	genus.Butyrivibrio.id.1993.summary.txt.gz	TRUE	reported	SHU5ba	NA
rs7752361	6	111780705	G	A	-0.11923	0.0239975	7.69113e-07	3481	genus.Butyrivibrio.id.1993.summary.txt.gz	TRUE	reported	SHU5ba	NA
rs4537857	13	27292666	C	T	-0.12459	0.0260992	1.80192e-06	3482	genus.Butyrivibrio.id.1993.summary.txt.gz	TRUE	reported	SHU5ba	NA
rs11761679	7	150596929	C	T	0.154775	0.0321539	2.20231e-06	3482	genus.Butyrivibrio.id.1993.summary.txt.gz	TRUE	reported	SHU5ba	NA
rs16941336	17	20575697	T	C	0.127488	0.0267936	1.53182e-06	3482	genus.Butyrivibrio.id.1993.summary.txt.gz	TRUE	reported	SHU5ba	NA
rs77356209	18	10267733	C	T	0.216874	0.0483299	6.6643e-06	3379	genus.Butyrivibrio.id.1993.summary.txt.gz	TRUE	reported	SHU5ba	NA
rs74622183	14	34150977	G	A	-0.201027	0.0428204	2.45748e-06	3478	genus.Butyrivibrio.id.1993.summary.txt.gz	TRUE	reported	SHU5ba	NA
rs7763512	6	21960091	A	G	0.119846	0.0253367	3.10655e-06	3259	genus.Butyrivibrio.id.1993.summary.txt.gz	TRUE	reported	SHU5ba	NA
rs142855850	10	22587900	G	A	0.205013	0.0457138	6.85543e-06	3234	genus.Butyrivibrio.id.1993.summary.txt.gz	TRUE	reported	SHU5ba	NA
rs9349693	6	53939724	G	A	0.117973	0.0259861	5.54958e-06	3482	genus.Butyrivibrio.id.1993.summary.txt.gz	TRUE	reported	SHU5ba	NA
rs486484	20	811507	G	A	-0.108349	0.0240008	6.61084e-06	3456	genus.Butyrivibrio.id.1993.summary.txt.gz	TRUE	reported	SHU5ba	NA
rs17163238	5	128976021	A	G	0.140987	0.0309117	5.51196e-06	3482	genus.Butyrivibrio.id.1993.summary.txt.gz	TRUE	reported	SHU5ba	NA
rs4928024	3	54288503	G	A	-0.17471	0.0389333	8.18641e-06	3481	genus.Butyrivibrio.id.1993.summary.txt.gz	TRUE	reported	SHU5ba	NA
rs1007475	6	148403405	T	G	0.118065	0.0261271	7.92312e-06	3482	genus.Butyrivibrio.id.1993.summary.txt.gz	TRUE	reported	SHU5ba	NA
rs16934069	9	119693164	C	T	-0.133784	0.0299444	8.8591e-06	3482	genus.Butyrivibrio.id.1993.summary.txt.gz	TRUE	reported	SHU5ba	NA
rs4294381	1	224688107	C	T	0.112197	0.023186	1.3685e-06	6145	genus.CandidatusSoleaferrea.id.11350.summary.txt.gz	TRUE	reported	6JiHkE	NA
rs10090365	8	138638199	G	A	-0.0834413	0.0180989	4.17309e-06	6145	genus.CandidatusSoleaferrea.id.11350.summary.txt.gz	TRUE	reported	6JiHkE	NA
rs4678258	3	137945192	C	T	0.0986136	0.0215646	5.53183e-06	6101	genus.CandidatusSoleaferrea.id.11350.summary.txt.gz	TRUE	reported	6JiHkE	NA
rs10108780	8	123882833	G	A	-0.092834	0.0199807	3.64079e-06	5999	genus.CandidatusSoleaferrea.id.11350.summary.txt.gz	TRUE	reported	6JiHkE	NA
rs386526	10	82879688	G	C	0.0818459	0.0180086	8.33076e-06	6144	genus.CandidatusSoleaferrea.id.11350.summary.txt.gz	TRUE	reported	6JiHkE	NA
rs36155147	7	352368	T	C	0.104966	0.0240995	5.41138e-06	5958	genus.CandidatusSoleaferrea.id.11350.summary.txt.gz	TRUE	reported	6JiHkE	NA
rs6881988	5	172758774	C	G	-0.0819131	0.018185	9.22889e-06	6140	genus.CandidatusSoleaferrea.id.11350.summary.txt.gz	TRUE	reported	6JiHkE	NA
rs11153159	6	109376647	C	G	-0.12805	0.0285446	4.41523e-06	6101	genus.CandidatusSoleaferrea.id.11350.summary.txt.gz	TRUE	reported	6JiHkE	NA
rs10809135	9	10611282	C	T	0.0834858	0.0182426	5.47174e-06	5999	genus.CandidatusSoleaferrea.id.11350.summary.txt.gz	TRUE	reported	6JiHkE	NA
rs9973954	2	19885907	G	A	0.0892075	0.0195401	5.94796e-06	6145	genus.CandidatusSoleaferrea.id.11350.summary.txt.gz	TRUE	reported	6JiHkE	NA
rs6489992	12	115352769	G	A	-0.0840437	0.0187031	7.88786e-06	6142	genus.CandidatusSoleaferrea.id.11350.summary.txt.gz	TRUE	reported	6JiHkE	NA
rs6494306	15	62394540	G	A	-0.0969304	0.0214221	5.80051e-06	6145	genus.CandidatusSoleaferrea.id.11350.summary.txt.gz	TRUE	reported	6JiHkE	NA
rs12500231	4	52935445	T	A	0.0813853	0.0182696	7.67641e-06	6145	genus.CandidatusSoleaferrea.id.11350.summary.txt.gz	TRUE	reported	6JiHkE	NA
rs7400877	14	76403542	C	T	-0.0951085	0.0212799	9.29448e-06	6145	genus.CandidatusSoleaferrea.id.11350.summary.txt.gz	TRUE	reported	6JiHkE	NA
rs2193878	3	190349049	A	T	0.228255	0.0509241	9.45546e-06	3088	genus.CandidatusSoleaferrea.id.11350.summary.txt.gz	TRUE	reported	6JiHkE	NA
rs830149	19	47991441	G	C	0.184647	0.0397237	9.58382e-06	5065	genus.CandidatusSoleaferrea.id.11350.summary.txt.gz	TRUE	reported	6JiHkE	NA
rs12404911	1	240118443	T	C	0.140717	0.0304142	2.79891e-06	3239	genus.Catenibacterium.id.2153.summary.txt.gz	TRUE	reported	4sOdew	NA
rs77285108	4	122282768	A	G	-0.161826	0.0353447	3.6268e-06	3210	genus.Catenibacterium.id.2153.summary.txt.gz	TRUE	reported	4sOdew	NA
rs73128290	7	57364320	G	A	0.129726	0.0284563	4.29372e-06	3239	genus.Catenibacterium.id.2153.summary.txt.gz	TRUE	reported	4sOdew	NA
rs212393	6	159485742	A	G	-0.135254	0.0286209	3.62489e-06	3239	genus.Catenibacterium.id.2153.summary.txt.gz	TRUE	reported	4sOdew	NA
rs7742829	6	105089665	T	C	0.11411	0.0251099	5.60729e-06	3239	genus.Catenibacterium.id.2153.summary.txt.gz	TRUE	reported	4sOdew	NA
rs999354	19	34076956	A	T	0.0580248	0.0117185	7.00695e-07	16324	genus.ChristensenellaceaeR.7group.id.11283.summary.txt.gz	TRUE	reported	OesM67	NA
rs78521377	10	126448374	T	C	0.124992	0.0274797	5.60674e-06	12605	genus.ChristensenellaceaeR.7group.id.11283.summary.txt.gz	TRUE	reported	OesM67	NA
rs62467127	7	118096925	T	C	0.114108	0.0251983	3.25362e-06	12719	genus.ChristensenellaceaeR.7group.id.11283.summary.txt.gz	TRUE	reported	OesM67	NA
rs17081797	18	67555560	G	A	-0.0904325	0.0204253	3.34031e-06	16324	genus.ChristensenellaceaeR.7group.id.11283.summary.txt.gz	TRUE	reported	OesM67	NA
rs62132810	19	49279227	G	A	-0.0828853	0.0179623	5.66711e-06	15066	genus.ChristensenellaceaeR.7group.id.11283.summary.txt.gz	TRUE	reported	OesM67	NA
rs60954665	19	35883736	G	T	0.049815	0.0110787	7.13177e-06	16324	genus.ChristensenellaceaeR.7group.id.11283.summary.txt.gz	TRUE	reported	OesM67	NA
rs10461257	4	156131004	G	A	-0.0551969	0.0122069	6.50746e-06	15987	genus.ChristensenellaceaeR.7group.id.11283.summary.txt.gz	TRUE	reported	OesM67	NA
rs79150079	5	29352420	A	C	0.121547	0.0270977	9.41804e-06	11994	genus.ChristensenellaceaeR.7group.id.11283.summary.txt.gz	TRUE	reported	OesM67	NA
rs62190261	2	230943099	C	A	0.0958394	0.0214723	8.74023e-06	15274	genus.ChristensenellaceaeR.7group.id.11283.summary.txt.gz	TRUE	reported	OesM67	NA
rs892686	9	83043376	G	A	0.0514099	0.011136	3.96861e-06	16325	genus.ChristensenellaceaeR.7group.id.11283.summary.txt.gz	TRUE	reported	OesM67	NA
rs73952017	18	1779609	T	C	-0.0862164	0.0194354	8.45769e-06	15274	genus.ChristensenellaceaeR.7group.id.11283.summary.txt.gz	TRUE	reported	OesM67	NA
rs550843	6	165722832	C	T	-0.0783246	0.0169209	2.05071e-06	14102	genus.Clostridiumsensustricto1.id.1873.summary.txt.gz	TRUE	reported	JT74of	NA
rs2795528	10	43270264	A	G	-0.184315	0.0392204	2.7204e-06	6366	genus.Clostridiumsensustricto1.id.1873.summary.txt.gz	TRUE	reported	JT74of	NA
rs2817172	1	3041519	T	C	0.058139	0.0124492	2.76655e-06	13658	genus.Clostridiumsensustricto1.id.1873.summary.txt.gz	TRUE	reported	JT74of	NA
rs115807074	5	84997131	G	A	-0.22736	0.0492575	4.31688e-06	4229	genus.Clostridiumsensustricto1.id.1873.summary.txt.gz	TRUE	reported	JT74of	NA
rs116847295	12	43485015	T	C	0.110021	0.0246032	4.58118e-06	12910	genus.Clostridiumsensustricto1.id.1873.summary.txt.gz	TRUE	reported	JT74of	NA
rs12341505	9	136710881	A	G	0.0810718	0.0180121	4.82174e-06	14118	genus.Clostridiumsensustricto1.id.1873.summary.txt.gz	TRUE	reported	JT74of	NA
rs11586026	1	83252771	T	A	0.110967	0.0250498	8.84988e-06	13095	genus.Clostridiumsensustricto1.id.1873.summary.txt.gz	TRUE	reported	JT74of	NA
rs11264403	1	155676492	A	G	-0.139062	0.0334454	7.75544e-06	7285	genus.Clostridiumsensustricto1.id.1873.summary.txt.gz	TRUE	reported	JT74of	NA
rs12490337	3	111482845	G	C	-0.0616879	0.0137581	7.49465e-06	14121	genus.Clostridiumsensustricto1.id.1873.summary.txt.gz	TRUE	reported	JT74of	NA
rs9541268	13	68610061	A	C	0.09597	0.0197312	8.79419e-07	12914	genus.Collinsella.id.815.summary.txt.gz	TRUE	reported	RO4haT	NA
rs2671662	17	47529492	G	C	-0.0567751	0.011945	2.2204e-06	14334	genus.Collinsella.id.815.summary.txt.gz	TRUE	reported	RO4haT	NA
rs73052258	2	195739311	A	G	0.0930178	0.0202658	1.7158e-06	14334	genus.Collinsella.id.815.summary.txt.gz	TRUE	reported	RO4haT	NA
rs2103510	21	29355467	A	G	0.0786551	0.0168217	2.42474e-06	14334	genus.Collinsella.id.815.summary.txt.gz	TRUE	reported	RO4haT	NA
rs75672793	4	149818294	G	A	-0.108908	0.0240522	6.13549e-06	12601	genus.Collinsella.id.815.summary.txt.gz	TRUE	reported	RO4haT	NA
rs10890671	11	107123199	C	T	-0.0537401	0.0118848	6.52136e-06	14334	genus.Collinsella.id.815.summary.txt.gz	TRUE	reported	RO4haT	NA
rs12921100	16	77283458	T	A	0.0563759	0.0127019	8.2257e-06	14334	genus.Collinsella.id.815.summary.txt.gz	TRUE	reported	RO4haT	NA
rs59414781	15	50026113	G	C	0.0668866	0.0149773	9.14723e-06	14334	genus.Collinsella.id.815.summary.txt.gz	TRUE	reported	RO4haT	NA
rs62448871	7	24465024	A	C	-0.0540309	0.0120324	6.78253e-06	14334	genus.Collinsella.id.815.summary.txt.gz	TRUE	reported	RO4haT	NA
rs1496626	19	31760841	C	T	-0.0722307	0.01616	6.78175e-06	14334	genus.Collinsella.id.815.summary.txt.gz	TRUE	reported	RO4haT	NA
rs149807560	19	56526640	A	C	-0.104264	0.0235841	7.0987e-06	13473	genus.Collinsella.id.815.summary.txt.gz	TRUE	reported	RO4haT	NA
rs11597285	10	8589813	T	G	-0.0537947	0.0120548	9.37615e-06	14334	genus.Collinsella.id.815.summary.txt.gz	TRUE	reported	RO4haT	NA
rs305411	1	88233128	G	A	0.129218	0.0264518	1.00906e-06	6777	genus.Coprobacter.id.949.summary.txt.gz	TRUE	reported	RvBKMb	NA
rs3828477	3	46483717	T	G	-0.091218	0.019569	2.88974e-06	6798	genus.Coprobacter.id.949.summary.txt.gz	TRUE	reported	RvBKMb	NA
rs55672356	4	34852443	A	T	-0.193354	0.0413815	2.7369e-06	4903	genus.Coprobacter.id.949.summary.txt.gz	TRUE	reported	RvBKMb	NA
rs143662916	11	103549974	T	C	0.253264	0.0540141	3.07252e-06	3083	genus.Coprobacter.id.949.summary.txt.gz	TRUE	reported	RvBKMb	NA
rs213863	6	97234939	T	C	-0.0887412	0.0188377	2.34883e-06	6798	genus.Coprobacter.id.949.summary.txt.gz	TRUE	reported	RvBKMb	NA
rs72821405	6	4714797	C	T	-0.147365	0.0319978	4.7576e-06	6177	genus.Coprobacter.id.949.summary.txt.gz	TRUE	reported	RvBKMb	NA
rs11532348	12	98289796	T	C	-0.103931	0.0226826	5.71184e-06	6364	genus.Coprobacter.id.949.summary.txt.gz	TRUE	reported	RvBKMb	NA
rs12996055	2	137223458	C	A	0.0921817	0.0209405	8.07639e-06	6570	genus.Coprobacter.id.949.summary.txt.gz	TRUE	reported	RvBKMb	NA
rs12684609	9	137784868	C	T	0.100827	0.0220366	6.10177e-06	6364	genus.Coprobacter.id.949.summary.txt.gz	TRUE	reported	RvBKMb	NA
rs5011652	15	91166608	C	G	0.0899597	0.020001	5.5105e-06	6783	genus.Coprobacter.id.949.summary.txt.gz	TRUE	reported	RvBKMb	NA
rs74919520	2	32242452	A	G	0.125703	0.0276296	5.76326e-06	6387	genus.Coprobacter.id.949.summary.txt.gz	TRUE	reported	RvBKMb	NA
rs28402691	4	96389240	C	T	0.110695	0.0251199	9.55668e-06	6387	genus.Coprobacter.id.949.summary.txt.gz	TRUE	reported	RvBKMb	NA
rs189356	20	57574851	A	G	0.0781125	0.0171916	6.26291e-06	6763	genus.Coprobacter.id.949.summary.txt.gz	TRUE	reported	RvBKMb	NA
rs76001613	4	3852385	G	C	0.21591	0.0493019	9.12599e-06	3385	genus.Coprobacter.id.949.summary.txt.gz	TRUE	reported	RvBKMb	NA
rs4277593	20	4319420	A	G	-0.0585649	0.0109914	1.13969e-07	16651	genus.Coprococcus1.id.11301.summary.txt.gz	TRUE	reported	80xXd6	NA
rs56405618	4	174468316	G	A	-0.08963	0.0186508	1.57195e-06	16379	genus.Coprococcus1.id.11301.summary.txt.gz	TRUE	reported	80xXd6	NA
rs74101919	1	95424321	C	T	-0.0718989	0.0144651	1.03291e-06	16732	genus.Coprococcus1.id.11301.summary.txt.gz	TRUE	reported	80xXd6	NA
rs1010560	1	30400301	A	C	0.0580232	0.0122722	1.95915e-06	16723	genus.Coprococcus1.id.11301.summary.txt.gz	TRUE	reported	80xXd6	NA
rs73031725	11	134622282	C	T	0.167591	0.0355224	1.97917e-06	7206	genus.Coprococcus1.id.11301.summary.txt.gz	TRUE	reported	80xXd6	NA
rs1519491	2	22079770	C	T	0.0499197	0.0113558	8.95283e-06	16733	genus.Coprococcus1.id.11301.summary.txt.gz	TRUE	reported	80xXd6	NA
rs1576241	6	72529277	G	A	-0.0510343	0.0109535	3.32862e-06	16729	genus.Coprococcus1.id.11301.summary.txt.gz	TRUE	reported	80xXd6	NA
rs73167075	3	165693143	C	T	0.0573137	0.0127573	8.56864e-06	16733	genus.Coprococcus1.id.11301.summary.txt.gz	TRUE	reported	80xXd6	NA
rs12794898	11	124554061	T	G	0.0903299	0.0197212	4.91531e-06	15186	genus.Coprococcus1.id.11301.summary.txt.gz	TRUE	reported	80xXd6	NA
rs946513	10	15913820	T	C	0.205899	0.0460018	8.61855e-06	4310	genus.Coprococcus1.id.11301.summary.txt.gz	TRUE	reported	80xXd6	NA
rs1762123	6	150288094	T	C	-0.0891532	0.0198554	8.01468e-06	16724	genus.Coprococcus1.id.11301.summary.txt.gz	TRUE	reported	80xXd6	NA
rs7784490	7	132556835	G	C	-0.0518543	0.0113136	4.55233e-06	16733	genus.Coprococcus1.id.11301.summary.txt.gz	TRUE	reported	80xXd6	NA
rs12886051	14	29898456	C	G	-0.0521782	0.0118051	8.00779e-06	16633	genus.Coprococcus1.id.11301.summary.txt.gz	TRUE	reported	80xXd6	NA
rs2907920	19	2600717	G	A	0.0561173	0.0126824	7.65327e-06	16040	genus.Coprococcus1.id.11301.summary.txt.gz	TRUE	reported	80xXd6	NA
rs59936925	20	49266770	T	A	0.117085	0.0233995	9.37545e-07	10931	genus.Coprococcus2.id.11302.summary.txt.gz	TRUE	reported	JoX8yD	NA
rs6677933	1	112139008	T	C	-0.0804405	0.0164216	1.18501e-06	11483	genus.Coprococcus2.id.11302.summary.txt.gz	TRUE	reported	JoX8yD	NA
rs1958519	14	86833255	A	T	0.0665288	0.0138558	1.57692e-06	11009	genus.Coprococcus2.id.11302.summary.txt.gz	TRUE	reported	JoX8yD	NA
rs72680320	4	131125786	C	T	-0.0649382	0.013919	2.27115e-06	11009	genus.Coprococcus2.id.11302.summary.txt.gz	TRUE	reported	JoX8yD	NA
rs2482516	9	25554068	T	C	0.0754415	0.0164619	4.72333e-06	11483	genus.Coprococcus2.id.11302.summary.txt.gz	TRUE	reported	JoX8yD	NA
rs35890118	10	129715759	G	A	-0.066536	0.0147661	8.25962e-06	11478	genus.Coprococcus2.id.11302.summary.txt.gz	TRUE	reported	JoX8yD	NA
rs10121347	9	16806694	G	C	0.0925805	0.0219459	8.31427e-06	11457	genus.Coprococcus2.id.11302.summary.txt.gz	TRUE	reported	JoX8yD	NA
rs9426473	1	4210455	G	A	0.0727361	0.0161662	6.30687e-06	11486	genus.Coprococcus2.id.11302.summary.txt.gz	TRUE	reported	JoX8yD	NA
rs6894272	5	33114638	C	T	-0.113458	0.0253003	9.53205e-06	11001	genus.Coprococcus2.id.11302.summary.txt.gz	TRUE	reported	JoX8yD	NA
rs12634070	3	180544880	C	T	0.0736486	0.0164921	9.95104e-06	11457	genus.Coprococcus2.id.11302.summary.txt.gz	TRUE	reported	JoX8yD	NA
rs61823518	1	223688236	C	A	-0.0955381	0.0215724	6.68258e-06	10980	genus.Coprococcus2.id.11302.summary.txt.gz	TRUE	reported	JoX8yD	NA
rs10070053	5	34794789	G	A	0.0594312	0.0135375	7.64883e-06	11473	genus.Coprococcus2.id.11302.summary.txt.gz	TRUE	reported	JoX8yD	NA
rs8100692	19	40032132	C	T	0.0577411	0.0113476	4.16459e-07	15829	genus.Coprococcus3.id.11303.summary.txt.gz	TRUE	reported	zkosrr	NA
rs62481985	8	4128340	C	G	-0.0582385	0.0115052	4.1756e-07	15472	genus.Coprococcus3.id.11303.summary.txt.gz	TRUE	reported	zkosrr	NA
rs178271	22	21331556	C	T	0.145257	0.0294239	7.81088e-07	10794	genus.Coprococcus3.id.11303.summary.txt.gz	TRUE	reported	zkosrr	NA
rs13394391	2	240727657	T	C	-0.0709302	0.0150918	2.20317e-06	15834	genus.Coprococcus3.id.11303.summary.txt.gz	TRUE	reported	zkosrr	NA
rs11080344	17	26104511	T	C	0.0516921	0.0113054	4.78692e-06	15835	genus.Coprococcus3.id.11303.summary.txt.gz	TRUE	reported	zkosrr	NA
rs7521171	1	149998497	A	G	-0.0596434	0.0129279	4.32242e-06	15472	genus.Coprococcus3.id.11303.summary.txt.gz	TRUE	reported	zkosrr	NA
rs11077359	17	76343961	C	T	-0.0645443	0.0148833	9.63598e-06	15378	genus.Coprococcus3.id.11303.summary.txt.gz	TRUE	reported	zkosrr	NA
rs6994742	8	8540070	T	C	0.0551306	0.0123929	7.83609e-06	15834	genus.Coprococcus3.id.11303.summary.txt.gz	TRUE	reported	zkosrr	NA
rs13247359	7	76357726	A	G	0.051211	0.0113031	7.32611e-06	15833	genus.Coprococcus3.id.11303.summary.txt.gz	TRUE	reported	zkosrr	NA
rs4575475	14	99141751	A	G	0.0619514	0.0137787	7.04284e-06	15154	genus.Coprococcus3.id.11303.summary.txt.gz	TRUE	reported	zkosrr	NA
rs10810043	9	13799809	G	A	0.0515518	0.0115923	9.27424e-06	15833	genus.Coprococcus3.id.11303.summary.txt.gz	TRUE	reported	zkosrr	NA
rs4677103	3	72207794	G	A	0.0977912	0.0197263	9.59557e-07	7983	genus.DefluviitaleaceaeUCG011.id.11287.summary.txt.gz	TRUE	reported	UijAFQ	NA
rs72731813	4	147414743	T	C	-0.147383	0.0293796	4.33116e-07	7767	genus.DefluviitaleaceaeUCG011.id.11287.summary.txt.gz	TRUE	reported	UijAFQ	NA
rs112893842	9	8786663	C	T	0.11381	0.0232806	1.44535e-06	8183	genus.DefluviitaleaceaeUCG011.id.11287.summary.txt.gz	TRUE	reported	UijAFQ	NA
rs9725395	1	85205632	G	A	-0.13834	0.029554	3.51921e-06	8011	genus.DefluviitaleaceaeUCG011.id.11287.summary.txt.gz	TRUE	reported	UijAFQ	NA
rs55658617	21	41811003	C	T	0.174369	0.0362226	2.15292e-06	6663	genus.DefluviitaleaceaeUCG011.id.11287.summary.txt.gz	TRUE	reported	UijAFQ	NA
rs9608282	22	24804081	G	T	0.142939	0.0299793	2.52045e-06	7716	genus.DefluviitaleaceaeUCG011.id.11287.summary.txt.gz	TRUE	reported	UijAFQ	NA
rs28696126	7	79734541	T	A	-0.106503	0.0238473	6.62806e-06	7811	genus.DefluviitaleaceaeUCG011.id.11287.summary.txt.gz	TRUE	reported	UijAFQ	NA
rs1582238	1	118723685	C	T	0.0805036	0.0167257	1.56775e-06	7983	genus.DefluviitaleaceaeUCG011.id.11287.summary.txt.gz	TRUE	reported	UijAFQ	NA
rs4344384	10	66407366	T	G	0.0715978	0.0156309	4.83238e-06	8180	genus.DefluviitaleaceaeUCG011.id.11287.summary.txt.gz	TRUE	reported	UijAFQ	NA
rs2892880	4	120741726	A	G	0.0817755	0.0181686	6.82881e-06	8182	genus.DefluviitaleaceaeUCG011.id.11287.summary.txt.gz	TRUE	reported	UijAFQ	NA
rs11160353	14	97116904	A	T	-0.0691756	0.0147285	2.70303e-06	9234	genus.Desulfovibrio.id.3173.summary.txt.gz	TRUE	reported	xg7mo5	NA
rs2853179	8	105462047	T	C	0.0811971	0.0174234	2.42439e-06	8949	genus.Desulfovibrio.id.3173.summary.txt.gz	TRUE	reported	xg7mo5	NA
rs16863365	2	198089911	G	A	0.109402	0.0226964	1.7945e-06	8776	genus.Desulfovibrio.id.3173.summary.txt.gz	TRUE	reported	xg7mo5	NA
rs12031543	1	68664315	C	T	-0.127185	0.0281887	6.54764e-06	8855	genus.Desulfovibrio.id.3173.summary.txt.gz	TRUE	reported	xg7mo5	NA
rs13066142	3	67478973	A	G	0.119141	0.0250891	3.78665e-06	9241	genus.Desulfovibrio.id.3173.summary.txt.gz	TRUE	reported	xg7mo5	NA
rs1294544	14	90986846	C	A	0.0688782	0.0153635	7.77587e-06	9241	genus.Desulfovibrio.id.3173.summary.txt.gz	TRUE	reported	xg7mo5	NA
rs2590913	13	64264446	A	G	0.154496	0.0339396	6.65421e-06	7225	genus.Desulfovibrio.id.3173.summary.txt.gz	TRUE	reported	xg7mo5	NA
rs2032031	10	130170270	G	A	-0.0654931	0.0148681	9.14277e-06	9241	genus.Desulfovibrio.id.3173.summary.txt.gz	TRUE	reported	xg7mo5	NA
rs72647089	8	57972916	G	T	-0.106594	0.0239337	8.29763e-06	8985	genus.Desulfovibrio.id.3173.summary.txt.gz	TRUE	reported	xg7mo5	NA
rs7729080	5	52653978	A	C	-0.070287	0.0157691	9.95869e-06	9241	genus.Desulfovibrio.id.3173.summary.txt.gz	TRUE	reported	xg7mo5	NA
rs4797774	18	13447995	A	G	0.212582	0.0470044	5.64315e-06	3476	genus.Desulfovibrio.id.3173.summary.txt.gz	TRUE	reported	xg7mo5	NA
rs6580353	5	139410687	C	T	0.0770979	0.0169735	4.93857e-06	9241	genus.Desulfovibrio.id.3173.summary.txt.gz	TRUE	reported	xg7mo5	NA
rs11166701	8	138295725	A	G	-0.0655301	0.013186	5.50746e-07	11720	genus.Dialister.id.2183.summary.txt.gz	TRUE	reported	AbsUnn	NA
rs517089	11	10967286	A	T	0.076227	0.0170411	5.13634e-06	11988	genus.Dialister.id.2183.summary.txt.gz	TRUE	reported	AbsUnn	NA
rs4747450	10	23199653	A	C	0.0668509	0.0147685	5.83729e-06	11987	genus.Dialister.id.2183.summary.txt.gz	TRUE	reported	AbsUnn	NA
rs2314294	16	9336862	C	T	0.0865932	0.0193719	8.07899e-06	11339	genus.Dialister.id.2183.summary.txt.gz	TRUE	reported	AbsUnn	NA
rs4753063	11	92267129	A	G	-0.0596297	0.0130052	4.85684e-06	11989	genus.Dialister.id.2183.summary.txt.gz	TRUE	reported	AbsUnn	NA
rs2435610	7	150890034	C	A	0.0647131	0.0143314	5.93269e-06	11984	genus.Dialister.id.2183.summary.txt.gz	TRUE	reported	AbsUnn	NA
rs10938938	4	23294359	A	G	-0.0773514	0.0170915	7.37063e-06	11401	genus.Dialister.id.2183.summary.txt.gz	TRUE	reported	AbsUnn	NA
rs10138457	14	102458052	C	T	-0.113054	0.0261933	7.88122e-06	10968	genus.Dialister.id.2183.summary.txt.gz	TRUE	reported	AbsUnn	NA
rs11071887	15	32955095	C	T	0.0662403	0.0146315	5.91407e-06	11989	genus.Dialister.id.2183.summary.txt.gz	TRUE	reported	AbsUnn	NA
rs764177	3	45809449	A	C	-0.0601454	0.0135366	9.60772e-06	11988	genus.Dialister.id.2183.summary.txt.gz	TRUE	reported	AbsUnn	NA
rs76680460	9	25447080	A	G	-0.161296	0.0364332	8.19213e-06	7176	genus.Dialister.id.2183.summary.txt.gz	TRUE	reported	AbsUnn	NA
rs75416973	1	172809633	G	A	0.0727223	0.016451	9.46091e-06	11402	genus.Dialister.id.2183.summary.txt.gz	TRUE	reported	AbsUnn	NA
rs13279148	8	127905865	A	G	0.0715309	0.0150878	2.25283e-06	17605	genus.Dorea.id.1997.summary.txt.gz	TRUE	reported	tPIgVj	NA
rs62503162	8	15768657	G	A	-0.0974091	0.0194379	7.46605e-07	16210	genus.Dorea.id.1997.summary.txt.gz	TRUE	reported	tPIgVj	NA
rs78772518	8	13165357	C	A	0.13826	0.0283609	3.38015e-06	10858	genus.Dorea.id.1997.summary.txt.gz	TRUE	reported	tPIgVj	NA
rs12216169	6	116078810	A	T	0.0881722	0.0193683	5.33123e-06	16086	genus.Dorea.id.1997.summary.txt.gz	TRUE	reported	tPIgVj	NA
rs73729431	6	25078050	T	C	-0.13745	0.0299983	3.1674e-06	9596	genus.Dorea.id.1997.summary.txt.gz	TRUE	reported	tPIgVj	NA
rs4793307	17	70733523	T	C	0.0574165	0.0122472	4.0069e-06	17600	genus.Dorea.id.1997.summary.txt.gz	TRUE	reported	tPIgVj	NA
rs11150408	16	81803497	G	T	0.0488254	0.0109063	7.05777e-06	17215	genus.Dorea.id.1997.summary.txt.gz	TRUE	reported	tPIgVj	NA
rs345219	3	6826520	G	T	-0.0497368	0.0112621	8.8006e-06	17215	genus.Dorea.id.1997.summary.txt.gz	TRUE	reported	tPIgVj	NA
rs62583469	9	106815466	A	T	-0.0634136	0.0142227	5.77508e-06	16819	genus.Dorea.id.1997.summary.txt.gz	TRUE	reported	tPIgVj	NA
rs3005511	6	74605806	G	A	0.0516127	0.0112852	5.28702e-06	17610	genus.Dorea.id.1997.summary.txt.gz	TRUE	reported	tPIgVj	NA
rs1899291	4	60992340	T	C	0.0697217	0.0150285	4.56686e-06	17609	genus.Dorea.id.1997.summary.txt.gz	TRUE	reported	tPIgVj	NA
rs3752849	11	8729057	A	G	0.163846	0.036608	7.68057e-06	5322	genus.Dorea.id.1997.summary.txt.gz	TRUE	reported	tPIgVj	NA
rs12537781	7	154978183	C	T	-0.055544	0.0125223	9.15137e-06	17608	genus.Dorea.id.1997.summary.txt.gz	TRUE	reported	tPIgVj	NA
rs3851328	2	45453805	G	T	-0.107774	0.0236527	4.17589e-06	5147	genus.Eggerthella.id.819.summary.txt.gz	TRUE	reported	4SMyVS	NA
rs2240838	7	38335954	G	A	0.0980582	0.0197653	7.36205e-07	5147	genus.Eggerthella.id.819.summary.txt.gz	TRUE	reported	4SMyVS	NA
rs2223081	21	29778032	A	G	0.102572	0.0221108	3.88889e-06	5147	genus.Eggerthella.id.819.summary.txt.gz	TRUE	reported	4SMyVS	NA
rs112205261	1	9136139	C	T	-0.188618	0.0403613	3.34648e-06	5036	genus.Eggerthella.id.819.summary.txt.gz	TRUE	reported	4SMyVS	NA
rs4985746	17	17098213	A	G	0.110522	0.0247653	5.71461e-06	4906	genus.Eggerthella.id.819.summary.txt.gz	TRUE	reported	4SMyVS	NA
rs1784446	11	102461599	A	G	0.0907728	0.0198096	5.23136e-06	5147	genus.Eggerthella.id.819.summary.txt.gz	TRUE	reported	4SMyVS	NA
rs76663501	20	55647869	T	C	0.175349	0.0378576	4.82574e-06	4814	genus.Eggerthella.id.819.summary.txt.gz	TRUE	reported	4SMyVS	NA
rs6430926	2	141337454	T	C	0.0879736	0.0197127	8.37122e-06	5147	genus.Eggerthella.id.819.summary.txt.gz	TRUE	reported	4SMyVS	NA
rs2877457	4	70483957	A	G	-0.093486	0.0210208	9.02708e-06	5083	genus.Eggerthella.id.819.summary.txt.gz	TRUE	reported	4SMyVS	NA
rs13070736	3	20807454	C	A	-0.121331	0.0272024	7.61915e-06	5147	genus.Eggerthella.id.819.summary.txt.gz	TRUE	reported	4SMyVS	NA
rs67490567	15	65691324	C	T	0.108495	0.0245457	8.94216e-06	5083	genus.Eggerthella.id.819.summary.txt.gz	TRUE	reported	4SMyVS	NA
rs3812426	8	50822676	A	G	0.106447	0.0224159	2.71687e-06	5583	genus.Eisenbergiella.id.11304.summary.txt.gz	TRUE	reported	hiuIc7	NA
rs1508033	15	53375201	C	A	0.091546	0.0195787	3.22889e-06	5580	genus.Eisenbergiella.id.11304.summary.txt.gz	TRUE	reported	hiuIc7	NA
rs12278566	11	124764527	A	T	-0.121065	0.0251658	1.65001e-06	5582	genus.Eisenbergiella.id.11304.summary.txt.gz	TRUE	reported	hiuIc7	NA
rs2683098	15	36178565	T	C	0.107319	0.022515	2.2375e-06	5582	genus.Eisenbergiella.id.11304.summary.txt.gz	TRUE	reported	hiuIc7	NA
rs11079158	17	53367641	C	T	0.100627	0.022546	7.34849e-06	5582	genus.Eisenbergiella.id.11304.summary.txt.gz	TRUE	reported	hiuIc7	NA
rs13258851	8	55330814	G	A	0.137001	0.0302124	7.74648e-06	5583	genus.Eisenbergiella.id.11304.summary.txt.gz	TRUE	reported	hiuIc7	NA
rs12710729	2	19973210	A	C	0.0893384	0.0199069	9.8441e-06	5583	genus.Eisenbergiella.id.11304.summary.txt.gz	TRUE	reported	hiuIc7	NA
rs12257723	10	109417101	C	A	-0.0952742	0.0211569	8.85121e-06	5582	genus.Eisenbergiella.id.11304.summary.txt.gz	TRUE	reported	hiuIc7	NA
rs4462860	21	21610254	A	G	0.0939071	0.0201104	4.16221e-06	5460	genus.Eisenbergiella.id.11304.summary.txt.gz	TRUE	reported	hiuIc7	NA
rs11027642	11	24001840	T	C	0.129006	0.0284844	4.91871e-06	5583	genus.Eisenbergiella.id.11304.summary.txt.gz	TRUE	reported	hiuIc7	NA
rs11938607	4	189060431	C	T	0.0978125	0.0216636	8.2182e-06	5583	genus.Eisenbergiella.id.11304.summary.txt.gz	TRUE	reported	hiuIc7	NA
rs1553971	3	111419486	G	T	0.120965	0.0263054	5.26837e-06	5583	genus.Eisenbergiella.id.11304.summary.txt.gz	TRUE	reported	hiuIc7	NA
rs11098863	4	127336602	A	T	-0.0966008	0.0162677	3.05646e-09	7524	genus.Enterorhabdus.id.820.summary.txt.gz	TRUE	reported	hE6tGJ	NA
rs7923280	10	20280612	T	A	0.0860019	0.0169148	5.23856e-07	7524	genus.Enterorhabdus.id.820.summary.txt.gz	TRUE	reported	hE6tGJ	NA
rs114731706	2	19611953	G	T	0.182308	0.0382298	2.17342e-06	5956	genus.Enterorhabdus.id.820.summary.txt.gz	TRUE	reported	hE6tGJ	NA
rs3017103	11	62174193	G	A	0.0980897	0.0208995	2.94044e-06	7524	genus.Enterorhabdus.id.820.summary.txt.gz	TRUE	reported	hE6tGJ	NA
rs73331712	12	69515102	C	T	0.26199	0.055123	4.84923e-06	3109	genus.Enterorhabdus.id.820.summary.txt.gz	TRUE	reported	hE6tGJ	NA
rs77655283	2	236439879	A	G	0.132988	0.0298306	5.88042e-06	7494	genus.Enterorhabdus.id.820.summary.txt.gz	TRUE	reported	hE6tGJ	NA
rs9470637	6	37567189	T	A	-0.0755513	0.0166263	5.69624e-06	7524	genus.Enterorhabdus.id.820.summary.txt.gz	TRUE	reported	hE6tGJ	NA
rs424715	19	35863028	C	T	0.0818743	0.0174855	4.4088e-06	7524	genus.Enterorhabdus.id.820.summary.txt.gz	TRUE	reported	hE6tGJ	NA
rs10098492	8	113109756	C	T	0.132323	0.0293688	6.40572e-06	7361	genus.Enterorhabdus.id.820.summary.txt.gz	TRUE	reported	hE6tGJ	NA
rs2051957	7	89709883	T	C	0.0843291	0.0189864	8.89859e-06	7524	genus.Enterorhabdus.id.820.summary.txt.gz	TRUE	reported	hE6tGJ	NA
rs7221249	17	10177708	G	A	0.0839861	0.0142741	4.30951e-09	9781	genus.Erysipelatoclostridium.id.11381.summary.txt.gz	TRUE	reported	BcrMb1	NA
rs710230	1	42333631	C	T	0.143381	0.0281514	6.3312e-07	9016	genus.Erysipelatoclostridium.id.11381.summary.txt.gz	TRUE	reported	BcrMb1	NA
rs4697572	4	25446787	G	A	-0.0810636	0.0163308	7.5935e-07	9779	genus.Erysipelatoclostridium.id.11381.summary.txt.gz	TRUE	reported	BcrMb1	NA
rs58236560	11	121876913	T	G	-0.111157	0.0234426	2.1612e-06	9368	genus.Erysipelatoclostridium.id.11381.summary.txt.gz	TRUE	reported	BcrMb1	NA
rs622418	9	90586043	G	A	-0.0668051	0.0143224	3.68156e-06	9783	genus.Erysipelatoclostridium.id.11381.summary.txt.gz	TRUE	reported	BcrMb1	NA
rs17804233	5	77815056	C	T	-0.0662914	0.0144203	4.58605e-06	9783	genus.Erysipelatoclostridium.id.11381.summary.txt.gz	TRUE	reported	BcrMb1	NA
rs1434153	2	34595533	A	G	-0.0684526	0.0152443	6.85295e-06	9662	genus.Erysipelatoclostridium.id.11381.summary.txt.gz	TRUE	reported	BcrMb1	NA
rs340991	5	34892042	G	A	-0.0740482	0.0158891	3.74942e-06	9781	genus.Erysipelatoclostridium.id.11381.summary.txt.gz	TRUE	reported	BcrMb1	NA
rs6474512	8	38780606	C	A	0.067015	0.0143201	3.01546e-06	9783	genus.Erysipelatoclostridium.id.11381.summary.txt.gz	TRUE	reported	BcrMb1	NA
rs9590927	13	46372065	A	G	-0.0646003	0.0143479	6.39042e-06	9782	genus.Erysipelatoclostridium.id.11381.summary.txt.gz	TRUE	reported	BcrMb1	NA
rs61806970	1	167818597	T	C	0.142548	0.0320688	9.0941e-06	8644	genus.Erysipelatoclostridium.id.11381.summary.txt.gz	TRUE	reported	BcrMb1	NA
rs45480394	19	55857777	G	T	-0.0687134	0.0151835	7.66155e-06	9604	genus.Erysipelatoclostridium.id.11381.summary.txt.gz	TRUE	reported	BcrMb1	NA
rs2901723	11	36871523	A	C	0.0641339	0.0144295	8.79469e-06	9662	genus.Erysipelatoclostridium.id.11381.summary.txt.gz	TRUE	reported	BcrMb1	NA
rs34528142	17	71411325	G	C	-0.0875551	0.0195556	6.12704e-06	9604	genus.Erysipelatoclostridium.id.11381.summary.txt.gz	TRUE	reported	BcrMb1	NA
rs16936671	10	36394609	T	C	-0.0968026	0.0217883	6.04309e-06	9488	genus.Erysipelatoclostridium.id.11381.summary.txt.gz	TRUE	reported	BcrMb1	NA
rs3804326	6	24292185	G	A	0.14147	0.0336352	9.85273e-06	7028	genus.Erysipelatoclostridium.id.11381.summary.txt.gz	TRUE	reported	BcrMb1	NA
rs28568391	10	125628540	G	A	-0.0583911	0.0118741	6.41953e-07	14544	genus.ErysipelotrichaceaeUCG003.id.11384.summary.txt.gz	TRUE	reported	6xR6xc	NA
rs11994308	8	91660344	T	C	0.115417	0.0242503	1.32563e-06	13558	genus.ErysipelotrichaceaeUCG003.id.11384.summary.txt.gz	TRUE	reported	6xR6xc	NA
rs76502207	15	86522244	C	T	0.144844	0.0289929	6.41121e-07	10740	genus.ErysipelotrichaceaeUCG003.id.11384.summary.txt.gz	TRUE	reported	6xR6xc	NA
rs2302840	18	43072987	C	T	-0.0871966	0.017687	1.29329e-06	14897	genus.ErysipelotrichaceaeUCG003.id.11384.summary.txt.gz	TRUE	reported	6xR6xc	NA
rs10164067	18	46614602	G	T	-0.10326	0.0212405	1.13086e-06	14427	genus.ErysipelotrichaceaeUCG003.id.11384.summary.txt.gz	TRUE	reported	6xR6xc	NA
rs8053479	16	4076830	G	A	-0.0838212	0.0186509	5.83413e-06	13813	genus.ErysipelotrichaceaeUCG003.id.11384.summary.txt.gz	TRUE	reported	6xR6xc	NA
rs17798136	7	33684926	A	G	0.158818	0.0347674	3.23598e-06	7421	genus.ErysipelotrichaceaeUCG003.id.11384.summary.txt.gz	TRUE	reported	6xR6xc	NA
rs11666127	19	57828980	G	A	-0.0719187	0.0161371	7.90414e-06	13813	genus.ErysipelotrichaceaeUCG003.id.11384.summary.txt.gz	TRUE	reported	6xR6xc	NA
rs62403464	6	24220160	C	T	-0.0731743	0.0156516	3.43738e-06	14899	genus.ErysipelotrichaceaeUCG003.id.11384.summary.txt.gz	TRUE	reported	6xR6xc	NA
rs59068084	4	113256737	G	T	0.0564772	0.0120224	3.11742e-06	14544	genus.ErysipelotrichaceaeUCG003.id.11384.summary.txt.gz	TRUE	reported	6xR6xc	NA
rs73074432	7	20554814	T	C	0.072154	0.0164378	9.9902e-06	14217	genus.ErysipelotrichaceaeUCG003.id.11384.summary.txt.gz	TRUE	reported	6xR6xc	NA
rs214586	6	18213637	C	T	-0.106455	0.024038	8.50147e-06	13505	genus.ErysipelotrichaceaeUCG003.id.11384.summary.txt.gz	TRUE	reported	6xR6xc	NA
rs4758231	11	7765096	T	G	-0.0551754	0.0122047	6.54912e-06	14890	genus.ErysipelotrichaceaeUCG003.id.11384.summary.txt.gz	TRUE	reported	6xR6xc	NA
rs74988980	16	80167277	A	G	-0.133141	0.0348574	8.64276e-06	5944	genus.ErysipelotrichaceaeUCG003.id.11384.summary.txt.gz	TRUE	reported	6xR6xc	NA
rs75949021	2	175403951	C	T	-0.169667	0.0374238	3.57507e-06	6721	genus.ErysipelotrichaceaeUCG003.id.11384.summary.txt.gz	TRUE	reported	6xR6xc	NA
rs6875357	5	32345671	T	C	0.165673	0.0353831	6.69637e-06	7034	genus.ErysipelotrichaceaeUCG003.id.11384.summary.txt.gz	TRUE	reported	6xR6xc	NA
rs79396538	14	47935928	G	C	0.0848148	0.0191146	8.63479e-06	13750	genus.ErysipelotrichaceaeUCG003.id.11384.summary.txt.gz	TRUE	reported	6xR6xc	NA
rs12251396	10	873148	G	A	-0.0705399	0.0158766	9.51839e-06	14211	genus.ErysipelotrichaceaeUCG003.id.11384.summary.txt.gz	TRUE	reported	6xR6xc	NA
rs2267739	7	31136897	C	G	0.115505	0.0237628	1.42478e-06	11853	genus.Escherichia.Shigella.id.3504.summary.txt.gz	TRUE	reported	GB0YBX	NA
rs1154904	11	134774845	G	A	-0.0613376	0.0130644	3.03751e-06	12002	genus.Escherichia.Shigella.id.3504.summary.txt.gz	TRUE	reported	GB0YBX	NA
rs73208162	21	39324484	G	A	-0.119296	0.024839	2.19391e-06	11073	genus.Escherichia.Shigella.id.3504.summary.txt.gz	TRUE	reported	GB0YBX	NA
rs113513883	7	140678199	G	A	0.172283	0.038041	5.27716e-06	6280	genus.Escherichia.Shigella.id.3504.summary.txt.gz	TRUE	reported	GB0YBX	NA
rs7502686	17	14173290	C	G	-0.136384	0.0302576	5.90386e-06	9990	genus.Escherichia.Shigella.id.3504.summary.txt.gz	TRUE	reported	GB0YBX	NA
rs57024273	2	236515155	C	T	0.0626172	0.0139919	9.70464e-06	11853	genus.Escherichia.Shigella.id.3504.summary.txt.gz	TRUE	reported	GB0YBX	NA
rs113127095	13	23253392	G	A	0.151009	0.0323434	3.33349e-06	8433	genus.Escherichia.Shigella.id.3504.summary.txt.gz	TRUE	reported	GB0YBX	NA
rs117092367	10	69394914	T	A	0.117362	0.0264533	9.65021e-06	10304	genus.Escherichia.Shigella.id.3504.summary.txt.gz	TRUE	reported	GB0YBX	NA
rs112767262	16	3750623	C	T	0.0732963	0.0163589	8.20636e-06	11771	genus.Escherichia.Shigella.id.3504.summary.txt.gz	TRUE	reported	GB0YBX	NA
rs11706043	3	3173016	A	T	0.075657	0.0164155	5.87272e-06	12001	genus.Escherichia.Shigella.id.3504.summary.txt.gz	TRUE	reported	GB0YBX	NA
rs592299	9	136179347	C	T	-0.0592004	0.0129486	4.76927e-06	11995	genus.Escherichia.Shigella.id.3504.summary.txt.gz	TRUE	reported	GB0YBX	NA
rs4731451	7	128054100	A	G	-0.0609885	0.0135157	7.4731e-06	12001	genus.Escherichia.Shigella.id.3504.summary.txt.gz	TRUE	reported	GB0YBX	NA
rs35555519	16	77711641	G	C	0.101976	0.0222883	4.92332e-06	12002	genus.Escherichia.Shigella.id.3504.summary.txt.gz	TRUE	reported	GB0YBX	NA
rs118526	5	79863544	A	C	-0.0594401	0.013598	7.99566e-06	11853	genus.Escherichia.Shigella.id.3504.summary.txt.gz	TRUE	reported	GB0YBX	NA
rs2798105	1	48961903	G	A	-0.100851	0.0222045	8.24501e-06	11296	genus.Escherichia.Shigella.id.3504.summary.txt.gz	TRUE	reported	GB0YBX	NA
rs12320842	12	83502773	G	C	0.094833	0.0163962	7.56951e-09	17638	genus.Faecalibacterium.id.2057.summary.txt.gz	TRUE	reported	ADE5gW	NA
rs6910935	6	131587157	G	A	0.134864	0.0277032	1.37848e-06	12640	genus.Faecalibacterium.id.2057.summary.txt.gz	TRUE	reported	ADE5gW	NA
rs1271565	14	64044097	T	C	-0.0576251	0.0119649	1.30169e-06	17638	genus.Faecalibacterium.id.2057.summary.txt.gz	TRUE	reported	ADE5gW	NA
rs75499067	16	6099863	T	C	0.227585	0.0465522	1.76448e-06	4526	genus.Faecalibacterium.id.2057.summary.txt.gz	TRUE	reported	ADE5gW	NA
rs9536330	13	53567017	C	T	-0.048317	0.010797	5.33258e-06	18082	genus.Faecalibacterium.id.2057.summary.txt.gz	TRUE	reported	ADE5gW	NA
rs28376661	15	47404021	G	C	0.0504817	0.0109368	3.66454e-06	18087	genus.Faecalibacterium.id.2057.summary.txt.gz	TRUE	reported	ADE5gW	NA
rs10927394	1	245267339	T	G	-0.232262	0.0512364	7.01885e-06	3495	genus.Faecalibacterium.id.2057.summary.txt.gz	TRUE	reported	ADE5gW	NA
rs114946999	2	37125235	T	C	-0.0861565	0.01896	5.69574e-06	15673	genus.Faecalibacterium.id.2057.summary.txt.gz	TRUE	reported	ADE5gW	NA
rs79656633	1	111036827	C	T	0.145631	0.0323019	8.13557e-06	9080	genus.Faecalibacterium.id.2057.summary.txt.gz	TRUE	reported	ADE5gW	NA
rs61875484	10	128614990	G	C	0.0817953	0.018369	9.18015e-06	16718	genus.Faecalibacterium.id.2057.summary.txt.gz	TRUE	reported	ADE5gW	NA
rs12753492	1	14201546	C	A	0.0641305	0.0149933	8.80273e-06	17525	genus.Faecalibacterium.id.2057.summary.txt.gz	TRUE	reported	ADE5gW	NA
rs2835874	21	39027901	C	T	-0.0866356	0.0196496	7.54405e-06	17567	genus.Faecalibacterium.id.2057.summary.txt.gz	TRUE	reported	ADE5gW	NA
rs11776390	8	38593645	C	T	-0.078354	0.017183	6.39675e-06	16718	genus.Faecalibacterium.id.2057.summary.txt.gz	TRUE	reported	ADE5gW	NA
rs9852893	3	3556826	G	C	0.0657834	0.0129056	3.87539e-07	14184	genus.FamilyXIIIAD3011group.id.11293.summary.txt.gz	TRUE	reported	b2YQlE	NA
rs62200412	20	4618639	T	C	-0.0800851	0.0163834	5.80219e-07	13661	genus.FamilyXIIIAD3011group.id.11293.summary.txt.gz	TRUE	reported	b2YQlE	NA
rs16840310	1	240694163	G	A	-0.0608052	0.0122149	6.75113e-07	14201	genus.FamilyXIIIAD3011group.id.11293.summary.txt.gz	TRUE	reported	b2YQlE	NA
rs72730932	1	192019835	A	C	-0.0899559	0.0177107	6.88766e-07	13102	genus.FamilyXIIIAD3011group.id.11293.summary.txt.gz	TRUE	reported	b2YQlE	NA
rs16940167	15	58683697	T	C	0.0732552	0.0159898	3.90837e-06	14201	genus.FamilyXIIIAD3011group.id.11293.summary.txt.gz	TRUE	reported	b2YQlE	NA
rs17156849	7	28603985	A	G	-0.112891	0.0245292	4.19171e-06	13352	genus.FamilyXIIIAD3011group.id.11293.summary.txt.gz	TRUE	reported	b2YQlE	NA
rs62029761	16	16006242	G	A	0.128753	0.0276002	3.89083e-06	9655	genus.FamilyXIIIAD3011group.id.11293.summary.txt.gz	TRUE	reported	b2YQlE	NA
rs11736617	4	38917830	A	G	-0.0759493	0.0172101	9.02048e-06	13778	genus.FamilyXIIIAD3011group.id.11293.summary.txt.gz	TRUE	reported	b2YQlE	NA
rs12812672	12	18127597	C	T	-0.096065	0.020828	2.55807e-06	13565	genus.FamilyXIIIAD3011group.id.11293.summary.txt.gz	TRUE	reported	b2YQlE	NA
rs9276029	6	32695336	G	A	-0.0811384	0.0185669	8.92766e-06	13566	genus.FamilyXIIIAD3011group.id.11293.summary.txt.gz	TRUE	reported	b2YQlE	NA
rs12911842	15	40047706	T	A	-0.0811976	0.0183335	6.90824e-06	14125	genus.FamilyXIIIAD3011group.id.11293.summary.txt.gz	TRUE	reported	b2YQlE	NA
rs149302	5	14159925	C	T	-0.0645635	0.0143225	7.4818e-06	14192	genus.FamilyXIIIAD3011group.id.11293.summary.txt.gz	TRUE	reported	b2YQlE	NA
rs9837139	3	29811865	G	A	0.10752	0.0240482	8.70808e-06	13527	genus.FamilyXIIIAD3011group.id.11293.summary.txt.gz	TRUE	reported	b2YQlE	NA
rs739451	9	136678954	T	C	0.0649589	0.0147534	7.8781e-06	14197	genus.FamilyXIIIAD3011group.id.11293.summary.txt.gz	TRUE	reported	b2YQlE	NA
rs11126423	2	74195551	T	C	0.0904399	0.0196301	5.91249e-06	13735	genus.FamilyXIIIAD3011group.id.11293.summary.txt.gz	TRUE	reported	b2YQlE	NA
rs1426266	3	188224096	C	T	-0.0665521	0.0137151	1.24935e-06	12751	genus.FamilyXIIIUCG001.id.11294.summary.txt.gz	TRUE	reported	YFlbMR	NA
rs12049454	1	85228325	C	T	-0.0647298	0.0134065	1.17378e-06	12748	genus.FamilyXIIIUCG001.id.11294.summary.txt.gz	TRUE	reported	YFlbMR	NA
rs3842897	1	183503664	A	G	-0.112639	0.0242751	5.19705e-06	12407	genus.FamilyXIIIUCG001.id.11294.summary.txt.gz	TRUE	reported	YFlbMR	NA
rs116979587	15	25151194	A	T	-0.121679	0.0260821	3.04638e-06	11989	genus.FamilyXIIIUCG001.id.11294.summary.txt.gz	TRUE	reported	YFlbMR	NA
rs62414802	6	76598635	T	C	-0.0611904	0.013457	4.29181e-06	12750	genus.FamilyXIIIUCG001.id.11294.summary.txt.gz	TRUE	reported	YFlbMR	NA
rs2276529	21	45153079	G	C	-0.0759406	0.0165099	5.35677e-06	12748	genus.FamilyXIIIUCG001.id.11294.summary.txt.gz	TRUE	reported	YFlbMR	NA
rs112362903	17	33761027	G	A	-0.149047	0.0333271	7.8777e-06	8579	genus.FamilyXIIIUCG001.id.11294.summary.txt.gz	TRUE	reported	YFlbMR	NA
rs8076666	17	78223817	G	A	0.088655	0.0198094	8.0183e-06	12265	genus.FamilyXIIIUCG001.id.11294.summary.txt.gz	TRUE	reported	YFlbMR	NA
rs7119679	11	94681786	A	G	-0.0809085	0.0174782	3.52494e-06	12445	genus.FamilyXIIIUCG001.id.11294.summary.txt.gz	TRUE	reported	YFlbMR	NA
rs76463770	3	45479090	G	A	0.19313	0.0419866	3.77476e-06	5651	genus.FamilyXIIIUCG001.id.11294.summary.txt.gz	TRUE	reported	YFlbMR	NA
rs12030302	1	77887835	G	A	-0.0692276	0.0137467	5.6084e-07	10805	genus.Flavonifractor.id.2059.summary.txt.gz	TRUE	reported	97fImW	NA
rs806808	10	32381186	C	T	0.0667272	0.0136557	1.17972e-06	10801	genus.Flavonifractor.id.2059.summary.txt.gz	TRUE	reported	97fImW	NA
rs34066017	11	44849689	G	A	0.0764294	0.0159789	1.52086e-06	10705	genus.Flavonifractor.id.2059.summary.txt.gz	TRUE	reported	97fImW	NA
rs11811696	1	237351354	C	T	-0.116063	0.0241012	2.07346e-06	10221	genus.Flavonifractor.id.2059.summary.txt.gz	TRUE	reported	97fImW	NA
rs11642826	16	6696929	C	G	0.14686	0.0325191	6.64895e-06	8151	genus.Flavonifractor.id.2059.summary.txt.gz	TRUE	reported	97fImW	NA
rs114873521	5	168218403	T	C	-0.130067	0.0294087	7.12522e-06	9156	genus.Flavonifractor.id.2059.summary.txt.gz	TRUE	reported	97fImW	NA
rs6761463	2	50201547	C	G	-0.083392	0.0184596	8.10902e-06	10805	genus.Flavonifractor.id.2059.summary.txt.gz	TRUE	reported	97fImW	NA
rs798674	16	96987	C	G	0.0637125	0.0141608	7.02229e-06	10583	genus.Flavonifractor.id.2059.summary.txt.gz	TRUE	reported	97fImW	NA
rs12038887	1	102287083	G	C	0.0942719	0.0211646	9.37203e-06	10583	genus.Flavonifractor.id.2059.summary.txt.gz	TRUE	reported	97fImW	NA
rs4378146	1	24927625	C	A	-0.0616691	0.0125259	7.20451e-07	17384	genus.Fusicatenibacter.id.11305.summary.txt.gz	TRUE	reported	JRcRrU	NA
rs62353480	5	29595000	G	A	-0.0701397	0.0145589	1.56768e-06	16119	genus.Fusicatenibacter.id.11305.summary.txt.gz	TRUE	reported	JRcRrU	NA
rs704418	3	64252803	C	T	0.0739124	0.0151073	7.77428e-07	16626	genus.Fusicatenibacter.id.11305.summary.txt.gz	TRUE	reported	JRcRrU	NA
rs2132128	8	15360718	A	G	-0.0771914	0.0160344	1.07686e-06	17370	genus.Fusicatenibacter.id.11305.summary.txt.gz	TRUE	reported	JRcRrU	NA
rs206581	18	10370596	G	A	-0.0568339	0.0127894	8.95756e-06	17384	genus.Fusicatenibacter.id.11305.summary.txt.gz	TRUE	reported	JRcRrU	NA
rs62187631	2	226649570	C	T	-0.0710571	0.015924	4.54526e-06	16522	genus.Fusicatenibacter.id.11305.summary.txt.gz	TRUE	reported	JRcRrU	NA
rs2025938	10	112177119	A	G	-0.0967298	0.0205426	2.98832e-06	15626	genus.Fusicatenibacter.id.11305.summary.txt.gz	TRUE	reported	JRcRrU	NA
rs7069626	10	125464544	C	T	0.0509014	0.0111381	5.41632e-06	17384	genus.Fusicatenibacter.id.11305.summary.txt.gz	TRUE	reported	JRcRrU	NA
rs3303	10	120447429	C	T	-0.0953657	0.020407	3.93891e-06	16877	genus.Fusicatenibacter.id.11305.summary.txt.gz	TRUE	reported	JRcRrU	NA
rs2039204	9	130371107	A	T	-0.0497415	0.0107941	3.94178e-06	17383	genus.Fusicatenibacter.id.11305.summary.txt.gz	TRUE	reported	JRcRrU	NA
rs8028026	15	88353215	G	A	-0.0792146	0.0180505	8.0633e-06	16522	genus.Fusicatenibacter.id.11305.summary.txt.gz	TRUE	reported	JRcRrU	NA
rs1864685	17	70721782	C	A	-0.0494799	0.0108105	4.96161e-06	17374	genus.Fusicatenibacter.id.11305.summary.txt.gz	TRUE	reported	JRcRrU	NA
rs792108	2	5532793	C	T	-0.0508345	0.0113843	8.49535e-06	16978	genus.Fusicatenibacter.id.11305.summary.txt.gz	TRUE	reported	JRcRrU	NA
rs60254196	7	148856720	G	A	-0.0492427	0.0109365	5.46739e-06	16978	genus.Fusicatenibacter.id.11305.summary.txt.gz	TRUE	reported	JRcRrU	NA
rs9905659	17	70697344	A	G	-0.061617	0.0136576	7.30993e-06	17384	genus.Fusicatenibacter.id.11305.summary.txt.gz	TRUE	reported	JRcRrU	NA
rs8063430	16	73821805	C	T	-0.104026	0.022217	4.9289e-06	15552	genus.Fusicatenibacter.id.11305.summary.txt.gz	TRUE	reported	JRcRrU	NA
rs6515626	20	25257001	A	G	0.141575	0.0313559	7.28654e-06	7796	genus.Fusicatenibacter.id.11305.summary.txt.gz	TRUE	reported	JRcRrU	NA
rs10439674	21	42681392	G	A	-0.0572129	0.0130007	7.68485e-06	17381	genus.Fusicatenibacter.id.11305.summary.txt.gz	TRUE	reported	JRcRrU	NA
rs167879	20	55937366	T	C	-0.0659543	0.0148763	5.86893e-06	16542	genus.Fusicatenibacter.id.11305.summary.txt.gz	TRUE	reported	JRcRrU	NA
rs73103914	12	58658311	G	A	-0.0597324	0.0134458	8.29563e-06	17384	genus.Fusicatenibacter.id.11305.summary.txt.gz	TRUE	reported	JRcRrU	NA
rs76287110	3	187450354	T	A	-0.242965	0.0466177	1.67486e-07	3483	genus.Gordonibacter.id.821.summary.txt.gz	TRUE	reported	iYAfWj	NA
rs7294633	12	29024534	T	C	0.12867	0.0249946	3.43763e-07	3723	genus.Gordonibacter.id.821.summary.txt.gz	TRUE	reported	iYAfWj	NA
rs7220558	17	10148653	T	A	0.116884	0.0234834	6.70634e-07	3723	genus.Gordonibacter.id.821.summary.txt.gz	TRUE	reported	iYAfWj	NA
rs71545975	7	47144505	G	A	-0.153972	0.0338918	7.03944e-06	3556	genus.Gordonibacter.id.821.summary.txt.gz	TRUE	reported	iYAfWj	NA
rs35042269	4	8142607	A	C	-0.180293	0.0403296	8.10852e-06	3595	genus.Gordonibacter.id.821.summary.txt.gz	TRUE	reported	iYAfWj	NA
rs72714787	4	136768501	A	C	0.181405	0.0377102	1.42889e-06	3723	genus.Gordonibacter.id.821.summary.txt.gz	TRUE	reported	iYAfWj	NA
rs322296	7	136937189	A	G	0.17869	0.037722	4.02422e-06	3595	genus.Gordonibacter.id.821.summary.txt.gz	TRUE	reported	iYAfWj	NA
rs72939513	1	83136096	G	A	-0.21399	0.0490592	7.98199e-06	3435	genus.Gordonibacter.id.821.summary.txt.gz	TRUE	reported	iYAfWj	NA
rs3765837	1	210628449	G	T	-0.190729	0.0433608	7.16906e-06	3556	genus.Gordonibacter.id.821.summary.txt.gz	TRUE	reported	iYAfWj	NA
rs13412653	2	30158494	C	A	0.107597	0.0239228	8.61141e-06	3723	genus.Gordonibacter.id.821.summary.txt.gz	TRUE	reported	iYAfWj	NA
rs117347059	7	129433205	C	G	-0.128261	0.0285123	9.16713e-06	3684	genus.Gordonibacter.id.821.summary.txt.gz	TRUE	reported	iYAfWj	NA
rs16955299	17	52957210	A	G	-0.196423	0.0433538	6.37019e-06	3572	genus.Gordonibacter.id.821.summary.txt.gz	TRUE	reported	iYAfWj	NA
rs4596722	9	88787144	G	A	0.102908	0.0231571	9.0568e-06	3723	genus.Gordonibacter.id.821.summary.txt.gz	TRUE	reported	iYAfWj	NA
rs768830	7	18970607	A	G	0.149852	0.0333315	7.75583e-06	3723	genus.Gordonibacter.id.821.summary.txt.gz	TRUE	reported	iYAfWj	NA
rs61934597	12	131024079	T	C	-0.172495	0.0388567	8.36672e-06	3684	genus.Gordonibacter.id.821.summary.txt.gz	TRUE	reported	iYAfWj	NA
rs12191680	6	129224488	G	C	0.106544	0.0200323	1.46913e-07	9115	genus.Haemophilus.id.3698.summary.txt.gz	TRUE	reported	IU0ehv	NA
rs9382510	6	55448491	T	C	-0.093521	0.0172649	7.12051e-08	9117	genus.Haemophilus.id.3698.summary.txt.gz	TRUE	reported	IU0ehv	NA
rs9574096	13	36104947	T	A	-0.0736375	0.0155227	2.1802e-06	9118	genus.Haemophilus.id.3698.summary.txt.gz	TRUE	reported	IU0ehv	NA
rs76022354	10	94306385	T	C	0.244638	0.0505504	1.83031e-06	3618	genus.Haemophilus.id.3698.summary.txt.gz	TRUE	reported	IU0ehv	NA
rs111582866	16	48742489	A	G	-0.124265	0.026016	1.27347e-06	8370	genus.Haemophilus.id.3698.summary.txt.gz	TRUE	reported	IU0ehv	NA
rs9895850	17	64535013	C	T	-0.192957	0.0416755	2.1406e-06	4592	genus.Haemophilus.id.3698.summary.txt.gz	TRUE	reported	IU0ehv	NA
rs35509	12	115493337	A	G	0.128249	0.0268779	2.00952e-06	8430	genus.Haemophilus.id.3698.summary.txt.gz	TRUE	reported	IU0ehv	NA
rs78909003	9	105650242	C	T	-0.246256	0.0503924	1.66745e-06	3559	genus.Haemophilus.id.3698.summary.txt.gz	TRUE	reported	IU0ehv	NA
rs9328464	6	8350917	C	T	0.0723095	0.0148799	1.42269e-06	9119	genus.Haemophilus.id.3698.summary.txt.gz	TRUE	reported	IU0ehv	NA
rs4822728	22	26891808	C	T	0.0705861	0.0151388	3.47849e-06	9119	genus.Haemophilus.id.3698.summary.txt.gz	TRUE	reported	IU0ehv	NA
rs10840326	11	9951672	G	C	-0.0677384	0.0151463	7.36533e-06	8888	genus.Haemophilus.id.3698.summary.txt.gz	TRUE	reported	IU0ehv	NA
rs12876183	13	85114550	A	T	0.0749201	0.016711	9.6249e-06	9110	genus.Haemophilus.id.3698.summary.txt.gz	TRUE	reported	IU0ehv	NA
rs10781340	9	78752170	A	G	0.0948915	0.0203221	4.32266e-06	9037	genus.Haemophilus.id.3698.summary.txt.gz	TRUE	reported	IU0ehv	NA
rs56310940	7	24360361	C	G	-0.108393	0.0247052	7.23232e-06	9119	genus.Haemophilus.id.3698.summary.txt.gz	TRUE	reported	IU0ehv	NA
rs761624	6	163603171	G	C	0.0959801	0.0179537	1.37775e-07	7706	genus.Holdemanella.id.11393.summary.txt.gz	TRUE	reported	ZFEc00	NA
rs607782	6	4148609	C	T	-0.0854214	0.0172515	7.19447e-07	7456	genus.Holdemanella.id.11393.summary.txt.gz	TRUE	reported	ZFEc00	NA
rs75764681	10	4494630	C	T	-0.283103	0.0598999	1.94273e-06	3003	genus.Holdemanella.id.11393.summary.txt.gz	TRUE	reported	ZFEc00	NA
rs73011279	19	15020095	C	T	-0.0961669	0.0199336	1.36046e-06	7456	genus.Holdemanella.id.11393.summary.txt.gz	TRUE	reported	ZFEc00	NA
rs4541991	9	105004835	C	T	-0.0927334	0.0194435	2.10094e-06	7657	genus.Holdemanella.id.11393.summary.txt.gz	TRUE	reported	ZFEc00	NA
rs1830029	7	14728950	G	C	-0.0954096	0.021093	5.34728e-06	7456	genus.Holdemanella.id.11393.summary.txt.gz	TRUE	reported	ZFEc00	NA
rs12513188	4	71000791	A	G	0.0903906	0.0195276	4.6548e-06	7700	genus.Holdemanella.id.11393.summary.txt.gz	TRUE	reported	ZFEc00	NA
rs12415649	10	125021315	C	G	0.0839384	0.0190567	7.87995e-06	7662	genus.Holdemanella.id.11393.summary.txt.gz	TRUE	reported	ZFEc00	NA
rs1926302	1	65153340	A	G	-0.107972	0.0231421	7.50141e-06	7702	genus.Holdemanella.id.11393.summary.txt.gz	TRUE	reported	ZFEc00	NA
rs17586763	13	50932063	C	T	-0.227285	0.0510135	7.71949e-06	3817	genus.Holdemanella.id.11393.summary.txt.gz	TRUE	reported	ZFEc00	NA
rs8113760	19	43851935	A	G	0.078999	0.01734	4.62395e-06	7456	genus.Holdemanella.id.11393.summary.txt.gz	TRUE	reported	ZFEc00	NA
rs34187114	8	138623633	A	C	-0.104505	0.022601	5.13495e-06	7704	genus.Holdemanella.id.11393.summary.txt.gz	TRUE	reported	ZFEc00	NA
rs35228298	3	85392882	A	G	0.0934832	0.0202886	7.29849e-06	7456	genus.Holdemanella.id.11393.summary.txt.gz	TRUE	reported	ZFEc00	NA
rs62113381	19	7668225	C	T	-0.105447	0.0232029	5.53879e-06	7310	genus.Holdemanella.id.11393.summary.txt.gz	TRUE	reported	ZFEc00	NA
rs1867876	11	18768068	C	T	0.0842919	0.0162192	2.7388e-07	9109	genus.Holdemania.id.2157.summary.txt.gz	TRUE	reported	cGND8B	NA
rs9500080	6	105737322	T	C	0.0926764	0.0178886	4.08515e-07	9106	genus.Holdemania.id.2157.summary.txt.gz	TRUE	reported	cGND8B	NA
rs6133067	20	3839754	C	T	0.0910829	0.0178561	5.16929e-07	8863	genus.Holdemania.id.2157.summary.txt.gz	TRUE	reported	cGND8B	NA
rs150096134	12	39589195	A	T	0.162139	0.0332089	2.37767e-06	6906	genus.Holdemania.id.2157.summary.txt.gz	TRUE	reported	cGND8B	NA
rs41438744	14	102553414	G	C	-0.12487	0.0270129	2.44434e-06	8839	genus.Holdemania.id.2157.summary.txt.gz	TRUE	reported	cGND8B	NA
rs77293403	5	77388406	G	A	0.164556	0.0341775	1.77466e-06	7585	genus.Holdemania.id.2157.summary.txt.gz	TRUE	reported	cGND8B	NA
rs80149660	10	129908282	T	C	-0.232987	0.0519183	6.04217e-06	3283	genus.Holdemania.id.2157.summary.txt.gz	TRUE	reported	cGND8B	NA
rs116500994	13	81685543	T	G	-0.13755	0.0293386	2.34479e-06	8432	genus.Holdemania.id.2157.summary.txt.gz	TRUE	reported	cGND8B	NA
rs55888180	17	76443497	G	C	0.128671	0.0282795	5.89194e-06	8464	genus.Holdemania.id.2157.summary.txt.gz	TRUE	reported	cGND8B	NA
rs4146507	5	106209093	T	C	0.079488	0.0177002	7.22973e-06	9108	genus.Holdemania.id.2157.summary.txt.gz	TRUE	reported	cGND8B	NA
rs111745969	15	93110222	G	A	0.120677	0.0265781	3.70776e-06	8233	genus.Holdemania.id.2157.summary.txt.gz	TRUE	reported	cGND8B	NA
rs113593397	8	123973840	G	A	-0.128935	0.0282526	9.35728e-06	8296	genus.Holdemania.id.2157.summary.txt.gz	TRUE	reported	cGND8B	NA
rs10885477	10	115332413	C	T	-0.135137	0.0301894	8.59833e-06	8690	genus.Holdemania.id.2157.summary.txt.gz	TRUE	reported	cGND8B	NA
rs9529719	13	70856516	C	T	0.074038	0.0160494	5.96669e-06	9107	genus.Holdemania.id.2157.summary.txt.gz	TRUE	reported	cGND8B	NA
rs967319	3	60615680	C	T	0.0788638	0.0176744	8.38155e-06	9108	genus.Holdemania.id.2157.summary.txt.gz	TRUE	reported	cGND8B	NA
rs12701617	7	38292857	G	A	-0.0660617	0.0149427	9.51844e-06	9106	genus.Holdemania.id.2157.summary.txt.gz	TRUE	reported	cGND8B	NA
rs73139538	7	63323145	A	G	-0.148594	0.0327469	7.77178e-06	8095	genus.Holdemania.id.2157.summary.txt.gz	TRUE	reported	cGND8B	NA
rs11080063	17	26789271	A	G	-0.0665238	0.0149837	6.66887e-06	9103	genus.Holdemania.id.2157.summary.txt.gz	TRUE	reported	cGND8B	NA
rs901099	11	77901287	G	T	-0.12718	0.0250924	6.52858e-07	3647	genus.Howardella.id.2000.summary.txt.gz	TRUE	reported	ZRAnYp	NA
rs1484873	18	43206985	G	A	-0.227831	0.046335	2.55918e-06	3608	genus.Howardella.id.2000.summary.txt.gz	TRUE	reported	ZRAnYp	NA
rs17167098	7	133154356	A	G	-0.169366	0.0352068	1.12323e-06	3586	genus.Howardella.id.2000.summary.txt.gz	TRUE	reported	ZRAnYp	NA
rs609430	4	169178315	G	T	-0.112045	0.0239328	3.34484e-06	3798	genus.Howardella.id.2000.summary.txt.gz	TRUE	reported	ZRAnYp	NA
rs36081916	7	93527414	C	T	-0.18123	0.0402987	4.7004e-06	3216	genus.Howardella.id.2000.summary.txt.gz	TRUE	reported	ZRAnYp	NA
rs12452946	17	17253288	G	A	-0.105833	0.0228941	3.80393e-06	3800	genus.Howardella.id.2000.summary.txt.gz	TRUE	reported	ZRAnYp	NA
rs61771805	1	72972799	T	A	-0.136779	0.0296811	4.0274e-06	3612	genus.Howardella.id.2000.summary.txt.gz	TRUE	reported	ZRAnYp	NA
rs672217	18	60125134	A	G	0.164146	0.0349993	3.52468e-06	3611	genus.Howardella.id.2000.summary.txt.gz	TRUE	reported	ZRAnYp	NA
rs3791893	2	218819396	G	A	0.147035	0.034023	9.49716e-06	3795	genus.Howardella.id.2000.summary.txt.gz	TRUE	reported	ZRAnYp	NA
rs10048062	15	98476920	T	C	-0.147352	0.0336531	8.58873e-06	3800	genus.Howardella.id.2000.summary.txt.gz	TRUE	reported	ZRAnYp	NA
rs2154047	14	95452797	A	C	-0.192557	0.0420093	9.97042e-06	3623	genus.Howardella.id.2000.summary.txt.gz	TRUE	reported	ZRAnYp	NA
rs13128780	4	166058998	C	T	-0.149725	0.0312777	1.74998e-06	3999	genus.Hungatella.id.11306.summary.txt.gz	TRUE	reported	emCa4x	NA
rs72759041	15	89577376	T	G	-0.126025	0.0282242	3.86095e-06	3910	genus.Hungatella.id.11306.summary.txt.gz	TRUE	reported	emCa4x	NA
rs10044993	5	58424440	A	C	0.139547	0.0316748	8.06668e-06	4209	genus.Hungatella.id.11306.summary.txt.gz	TRUE	reported	emCa4x	NA
rs13249325	8	14853525	G	T	-0.100023	0.0225883	9.69162e-06	4209	genus.Hungatella.id.11306.summary.txt.gz	TRUE	reported	emCa4x	NA
rs17092615	14	95973619	A	G	0.152235	0.0337867	7.37677e-06	4009	genus.Hungatella.id.11306.summary.txt.gz	TRUE	reported	emCa4x	NA
rs10805326	4	14324623	A	G	0.0775151	0.0139665	3.54544e-08	12303	genus.Intestinibacter.id.11345.summary.txt.gz	TRUE	reported	U1dzJP	NA
rs4327025	15	92446683	A	G	-0.0810346	0.0154397	1.64326e-07	12303	genus.Intestinibacter.id.11345.summary.txt.gz	TRUE	reported	U1dzJP	NA
rs478972	11	125663184	C	T	-0.142681	0.0297116	1.81991e-06	10333	genus.Intestinibacter.id.11345.summary.txt.gz	TRUE	reported	U1dzJP	NA
rs6875660	5	159686256	T	C	0.0890455	0.0193905	3.05781e-06	12293	genus.Intestinibacter.id.11345.summary.txt.gz	TRUE	reported	U1dzJP	NA
rs16938435	9	21502923	C	T	-0.112189	0.0235439	1.80097e-06	12303	genus.Intestinibacter.id.11345.summary.txt.gz	TRUE	reported	U1dzJP	NA
rs6062862	20	61325223	G	A	0.0924508	0.0204658	6.67984e-06	12189	genus.Intestinibacter.id.11345.summary.txt.gz	TRUE	reported	U1dzJP	NA
rs118030283	16	5993076	A	G	-0.151829	0.0324471	2.67439e-06	8830	genus.Intestinibacter.id.11345.summary.txt.gz	TRUE	reported	U1dzJP	NA
rs11109097	12	97928437	T	C	0.0624272	0.0138539	5.49484e-06	11886	genus.Intestinibacter.id.11345.summary.txt.gz	TRUE	reported	U1dzJP	NA
rs9348442	6	10303945	T	C	0.099082	0.0221625	6.25936e-06	12303	genus.Intestinibacter.id.11345.summary.txt.gz	TRUE	reported	U1dzJP	NA
rs447950	5	148846426	G	A	0.0628342	0.0136652	5.63911e-06	12303	genus.Intestinibacter.id.11345.summary.txt.gz	TRUE	reported	U1dzJP	NA
rs62430350	6	170918194	C	T	0.151096	0.0351476	6.84229e-06	7650	genus.Intestinibacter.id.11345.summary.txt.gz	TRUE	reported	U1dzJP	NA
rs2702387	4	179361262	G	A	0.0608559	0.0132145	4.25994e-06	12291	genus.Intestinibacter.id.11345.summary.txt.gz	TRUE	reported	U1dzJP	NA
rs68093214	3	70657785	T	C	0.0662258	0.0149877	9.25769e-06	11886	genus.Intestinibacter.id.11345.summary.txt.gz	TRUE	reported	U1dzJP	NA
rs2098844	11	127703160	T	C	-0.0575295	0.0128416	6.78879e-06	12291	genus.Intestinibacter.id.11345.summary.txt.gz	TRUE	reported	U1dzJP	NA
rs893394	2	20054971	A	G	0.0583322	0.0130729	7.85038e-06	11886	genus.Intestinibacter.id.11345.summary.txt.gz	TRUE	reported	U1dzJP	NA
rs11258178	10	13124513	G	A	0.0660742	0.0134139	6.98195e-07	11766	genus.Intestinimonas.id.2062.summary.txt.gz	TRUE	reported	6ma8Cr	NA
rs12226153	11	94364293	G	A	-0.151142	0.0306922	5.12171e-07	9023	genus.Intestinimonas.id.2062.summary.txt.gz	TRUE	reported	6ma8Cr	NA
rs4784055	16	58818770	C	T	-0.175324	0.038599	8.71812e-07	3193	genus.Intestinimonas.id.2062.summary.txt.gz	TRUE	reported	6ma8Cr	NA
rs716604	2	6514088	G	A	0.0818068	0.0165992	8.5663e-07	12090	genus.Intestinimonas.id.2062.summary.txt.gz	TRUE	reported	6ma8Cr	NA
rs2930225	16	85327902	T	G	0.0729524	0.0152948	1.34622e-06	12003	genus.Intestinimonas.id.2062.summary.txt.gz	TRUE	reported	6ma8Cr	NA
rs62240188	3	10611142	A	G	0.130074	0.0267179	2.20308e-06	10252	genus.Intestinimonas.id.2062.summary.txt.gz	TRUE	reported	6ma8Cr	NA
rs2731794	5	17209391	T	C	0.120632	0.0257529	1.91744e-06	11079	genus.Intestinimonas.id.2062.summary.txt.gz	TRUE	reported	6ma8Cr	NA
rs7170984	15	93819735	C	T	-0.0658116	0.0140767	2.98356e-06	12090	genus.Intestinimonas.id.2062.summary.txt.gz	TRUE	reported	6ma8Cr	NA
rs10262702	7	66890843	C	T	0.0918017	0.0194885	2.06073e-06	11766	genus.Intestinimonas.id.2062.summary.txt.gz	TRUE	reported	6ma8Cr	NA
rs12566247	1	43767569	A	T	0.0637084	0.0135355	2.19054e-06	12076	genus.Intestinimonas.id.2062.summary.txt.gz	TRUE	reported	6ma8Cr	NA
rs1859797	7	22007303	A	G	0.060368	0.0131793	4.12235e-06	11766	genus.Intestinimonas.id.2062.summary.txt.gz	TRUE	reported	6ma8Cr	NA
rs11928843	3	17187915	A	G	-0.0607331	0.0132035	4.20567e-06	11766	genus.Intestinimonas.id.2062.summary.txt.gz	TRUE	reported	6ma8Cr	NA
rs17067892	8	3763540	T	C	0.107194	0.0250013	6.37926e-06	11544	genus.Intestinimonas.id.2062.summary.txt.gz	TRUE	reported	6ma8Cr	NA
rs72982915	2	140898088	T	C	0.183158	0.0402743	4.91157e-06	5591	genus.Intestinimonas.id.2062.summary.txt.gz	TRUE	reported	6ma8Cr	NA
rs994794	4	114608814	C	G	-0.141905	0.0315074	7.30503e-06	9250	genus.Intestinimonas.id.2062.summary.txt.gz	TRUE	reported	6ma8Cr	NA
rs4113676	20	6218922	C	A	-0.218507	0.0490152	7.41635e-06	3170	genus.Intestinimonas.id.2062.summary.txt.gz	TRUE	reported	6ma8Cr	NA
rs62427239	6	155737906	A	C	0.162658	0.0367647	9.40505e-06	6385	genus.Intestinimonas.id.2062.summary.txt.gz	TRUE	reported	6ma8Cr	NA
rs2276760	3	150620956	G	A	-0.0685234	0.0152546	7.84062e-06	12081	genus.Intestinimonas.id.2062.summary.txt.gz	TRUE	reported	6ma8Cr	NA
rs6934519	6	67200802	T	C	0.0692373	0.0151154	8.56956e-06	12089	genus.Intestinimonas.id.2062.summary.txt.gz	TRUE	reported	6ma8Cr	NA
rs1000888	13	23343542	G	C	-0.0585038	0.013219	9.71299e-06	12090	genus.Intestinimonas.id.2062.summary.txt.gz	TRUE	reported	6ma8Cr	NA
rs6112314	20	19300846	C	A	-0.0561715	0.0108174	2.43212e-07	17842	genus.Lachnoclostridium.id.11308.summary.txt.gz	TRUE	reported	Ucfjb9	NA
rs62285313	3	177470032	G	A	0.0864203	0.0181565	1.58331e-06	16991	genus.Lachnoclostridium.id.11308.summary.txt.gz	TRUE	reported	Ucfjb9	NA
rs78068103	17	13816159	G	A	0.0886199	0.0194248	3.66519e-06	17477	genus.Lachnoclostridium.id.11308.summary.txt.gz	TRUE	reported	Ucfjb9	NA
rs615997	3	23037786	C	T	0.0511752	0.0106491	2.02677e-06	17911	genus.Lachnoclostridium.id.11308.summary.txt.gz	TRUE	reported	Ucfjb9	NA
rs61915992	12	28169306	T	A	0.0803876	0.0172209	2.6727e-06	16773	genus.Lachnoclostridium.id.11308.summary.txt.gz	TRUE	reported	Ucfjb9	NA
rs789029	18	1053252	T	C	-0.0641288	0.0137974	3.75328e-06	17922	genus.Lachnoclostridium.id.11308.summary.txt.gz	TRUE	reported	Ucfjb9	NA
rs12566975	1	185091351	C	T	-0.0468097	0.0105787	9.57204e-06	17921	genus.Lachnoclostridium.id.11308.summary.txt.gz	TRUE	reported	Ucfjb9	NA
rs4738679	8	59370320	A	G	-0.0520267	0.011404	4.41754e-06	17921	genus.Lachnoclostridium.id.11308.summary.txt.gz	TRUE	reported	Ucfjb9	NA
rs1031599	3	66725825	T	G	-0.078627	0.0175644	6.31376e-06	17398	genus.Lachnoclostridium.id.11308.summary.txt.gz	TRUE	reported	Ucfjb9	NA
rs72829893	17	46694541	T	G	0.117472	0.0268103	5.57766e-06	12404	genus.Lachnoclostridium.id.11308.summary.txt.gz	TRUE	reported	Ucfjb9	NA
rs3821998	4	38694566	A	C	-0.0864066	0.0192519	6.72052e-06	17920	genus.Lachnoclostridium.id.11308.summary.txt.gz	TRUE	reported	Ucfjb9	NA
rs2385421	18	19743455	G	A	0.0746186	0.0180734	7.13717e-06	17903	genus.Lachnoclostridium.id.11308.summary.txt.gz	TRUE	reported	Ucfjb9	NA
rs1528479	2	167244051	A	G	-0.0497798	0.0111919	9.63976e-06	17477	genus.Lachnoclostridium.id.11308.summary.txt.gz	TRUE	reported	Ucfjb9	NA
rs1997204	12	102046595	C	T	-0.108075	0.0242022	5.97081e-06	14138	genus.Lachnoclostridium.id.11308.summary.txt.gz	TRUE	reported	Ucfjb9	NA
rs62028349	16	27217620	C	G	0.0469989	0.0105971	9.17043e-06	17922	genus.Lachnoclostridium.id.11308.summary.txt.gz	TRUE	reported	Ucfjb9	NA
rs13157098	5	176802250	G	A	-0.0768058	0.0155312	5.99315e-07	15947	genus.Lachnospira.id.2004.summary.txt.gz	TRUE	reported	gxhz9V	NA
rs4923324	11	25962890	A	G	-0.0617321	0.0133387	2.43593e-06	16490	genus.Lachnospira.id.2004.summary.txt.gz	TRUE	reported	gxhz9V	NA
rs56791201	2	57701660	C	T	0.051823	0.0110697	2.92823e-06	16486	genus.Lachnospira.id.2004.summary.txt.gz	TRUE	reported	gxhz9V	NA
rs2326833	6	6893668	G	C	-0.078495	0.017109	4.59648e-06	15632	genus.Lachnospira.id.2004.summary.txt.gz	TRUE	reported	gxhz9V	NA
rs4686798	3	186445436	C	T	0.0531826	0.0113747	2.73936e-06	16497	genus.Lachnospira.id.2004.summary.txt.gz	TRUE	reported	gxhz9V	NA
rs159484	4	111995627	A	G	0.0794668	0.0176999	6.67622e-06	16487	genus.Lachnospira.id.2004.summary.txt.gz	TRUE	reported	gxhz9V	NA
rs2520509	12	91006514	G	A	0.0519063	0.011578	7.41854e-06	16500	genus.Lachnospira.id.2004.summary.txt.gz	TRUE	reported	gxhz9V	NA
rs7249113	19	2571232	A	G	0.0679483	0.0133496	3.72097e-07	13534	genus.LachnospiraceaeFCS020group.id.11314.summary.txt.gz	TRUE	reported	7TMJW3	NA
rs12078956	1	35328576	G	C	0.106101	0.0222904	2.15431e-06	13101	genus.LachnospiraceaeFCS020group.id.11314.summary.txt.gz	TRUE	reported	7TMJW3	NA
rs369444	16	23631307	G	C	0.125481	0.0259008	3.14826e-06	12465	genus.LachnospiraceaeFCS020group.id.11314.summary.txt.gz	TRUE	reported	7TMJW3	NA
rs72793667	2	53946431	G	A	-0.116881	0.0246589	1.63421e-06	12396	genus.LachnospiraceaeFCS020group.id.11314.summary.txt.gz	TRUE	reported	7TMJW3	NA
rs1363769	19	17865305	C	T	-0.200628	0.0449372	1.58163e-06	3555	genus.LachnospiraceaeFCS020group.id.11314.summary.txt.gz	TRUE	reported	7TMJW3	NA
rs10093861	8	121244406	A	G	-0.0568869	0.0121152	3.05624e-06	13772	genus.LachnospiraceaeFCS020group.id.11314.summary.txt.gz	TRUE	reported	7TMJW3	NA
rs9788306	13	40419314	T	C	-0.062804	0.0130744	1.38618e-06	13772	genus.LachnospiraceaeFCS020group.id.11314.summary.txt.gz	TRUE	reported	7TMJW3	NA
rs62140927	2	53523566	T	C	0.0613709	0.0131055	2.3794e-06	13771	genus.LachnospiraceaeFCS020group.id.11314.summary.txt.gz	TRUE	reported	7TMJW3	NA
rs113859143	5	109403564	C	G	-0.108906	0.0242055	2.5545e-06	13238	genus.LachnospiraceaeFCS020group.id.11314.summary.txt.gz	TRUE	reported	7TMJW3	NA
rs9919338	1	118425334	C	G	-0.0553339	0.0120621	4.90667e-06	13768	genus.LachnospiraceaeFCS020group.id.11314.summary.txt.gz	TRUE	reported	7TMJW3	NA
rs35035870	11	3248876	C	T	-0.190615	0.0414403	2.62028e-06	5642	genus.LachnospiraceaeFCS020group.id.11314.summary.txt.gz	TRUE	reported	7TMJW3	NA
rs2862811	3	165996415	C	T	0.0564927	0.0121736	3.91911e-06	13772	genus.LachnospiraceaeFCS020group.id.11314.summary.txt.gz	TRUE	reported	7TMJW3	NA
rs1254846	10	44346094	A	G	0.105963	0.0232501	5.59664e-06	13172	genus.LachnospiraceaeFCS020group.id.11314.summary.txt.gz	TRUE	reported	7TMJW3	NA
rs4452603	6	71966268	G	T	0.0604208	0.0135965	8.9819e-06	13487	genus.LachnospiraceaeFCS020group.id.11314.summary.txt.gz	TRUE	reported	7TMJW3	NA
rs2322265	4	166588085	T	C	-0.0666305	0.0141577	5.20809e-06	13772	genus.LachnospiraceaeFCS020group.id.11314.summary.txt.gz	TRUE	reported	7TMJW3	NA
rs3999074	10	65563647	T	G	-0.0550587	0.0121847	6.55048e-06	13772	genus.LachnospiraceaeFCS020group.id.11314.summary.txt.gz	TRUE	reported	7TMJW3	NA
rs9308097	4	165786478	G	A	0.055381	0.0123659	7.4729e-06	13542	genus.LachnospiraceaeFCS020group.id.11314.summary.txt.gz	TRUE	reported	7TMJW3	NA
rs6116753	20	5330700	A	G	0.0994748	0.0209139	2.9225e-06	6278	genus.LachnospiraceaeNC2004group.id.11316.summary.txt.gz	TRUE	reported	cTzSap	NA
rs3756315	5	149544722	G	A	-0.0883469	0.0188397	3.32583e-06	6328	genus.LachnospiraceaeNC2004group.id.11316.summary.txt.gz	TRUE	reported	cTzSap	NA
rs12127733	1	234157721	A	G	0.115182	0.0246006	3.10594e-06	6226	genus.LachnospiraceaeNC2004group.id.11316.summary.txt.gz	TRUE	reported	cTzSap	NA
rs17067076	18	58229086	A	G	-0.154631	0.0352194	5.61206e-06	4449	genus.LachnospiraceaeNC2004group.id.11316.summary.txt.gz	TRUE	reported	cTzSap	NA
rs1331592	9	122239986	G	C	0.0948806	0.0208369	5.34359e-06	6328	genus.LachnospiraceaeNC2004group.id.11316.summary.txt.gz	TRUE	reported	cTzSap	NA
rs1928659	9	29334137	C	T	0.102522	0.0226445	6.17241e-06	5516	genus.LachnospiraceaeNC2004group.id.11316.summary.txt.gz	TRUE	reported	cTzSap	NA
rs1929743	13	76829562	C	T	0.0837206	0.0190318	9.0551e-06	6330	genus.LachnospiraceaeNC2004group.id.11316.summary.txt.gz	TRUE	reported	cTzSap	NA
rs12863463	13	47512191	A	G	-0.156365	0.0345372	6.03984e-06	5516	genus.LachnospiraceaeNC2004group.id.11316.summary.txt.gz	TRUE	reported	cTzSap	NA
rs117467633	17	21157406	C	T	-0.169687	0.0383169	9.13317e-06	5077	genus.LachnospiraceaeNC2004group.id.11316.summary.txt.gz	TRUE	reported	cTzSap	NA
rs12208226	6	22725908	A	C	-0.154739	0.0340372	9.7484e-06	5620	genus.LachnospiraceaeNC2004group.id.11316.summary.txt.gz	TRUE	reported	cTzSap	NA
rs9932954	16	1100633	G	A	-0.0561864	0.0115984	1.24882e-06	15222	genus.LachnospiraceaeND3007group.id.11317.summary.txt.gz	TRUE	reported	L1NxhF	NA
rs13110238	4	7678735	G	C	-0.0636978	0.0142041	4.47808e-06	15019	genus.LachnospiraceaeND3007group.id.11317.summary.txt.gz	TRUE	reported	L1NxhF	NA
rs72776675	10	14137663	C	T	-0.0647067	0.014797	8.71689e-06	15302	genus.LachnospiraceaeND3007group.id.11317.summary.txt.gz	TRUE	reported	L1NxhF	NA
rs2861203	3	172950553	A	G	0.0572304	0.0127279	7.36931e-06	15305	genus.LachnospiraceaeND3007group.id.11317.summary.txt.gz	TRUE	reported	L1NxhF	NA
rs12362320	11	3922055	C	G	0.0573168	0.0115466	8.04224e-07	16764	genus.LachnospiraceaeNK4A136group.id.11319.summary.txt.gz	TRUE	reported	Yco5up	NA
rs954878	1	54578401	G	A	-0.0520656	0.0109082	1.78203e-06	17227	genus.LachnospiraceaeNK4A136group.id.11319.summary.txt.gz	TRUE	reported	Yco5up	NA
rs7832116	8	4842929	G	A	-0.0714756	0.0151703	3.57084e-06	17219	genus.LachnospiraceaeNK4A136group.id.11319.summary.txt.gz	TRUE	reported	Yco5up	NA
rs7616165	3	190415145	T	G	-0.230542	0.0483465	2.77391e-06	4094	genus.LachnospiraceaeNK4A136group.id.11319.summary.txt.gz	TRUE	reported	Yco5up	NA
rs76193507	3	161749981	G	A	-0.22973	0.0499776	2.9309e-06	3578	genus.LachnospiraceaeNK4A136group.id.11319.summary.txt.gz	TRUE	reported	Yco5up	NA
rs11263806	17	35240097	G	A	-0.0524615	0.0116758	5.06517e-06	17236	genus.LachnospiraceaeNK4A136group.id.11319.summary.txt.gz	TRUE	reported	Yco5up	NA
rs73044693	19	51256120	G	A	-0.10758	0.0229884	3.57256e-06	12773	genus.LachnospiraceaeNK4A136group.id.11319.summary.txt.gz	TRUE	reported	Yco5up	NA
rs160061	5	6116659	G	A	0.0513831	0.0108094	2.12198e-06	17234	genus.LachnospiraceaeNK4A136group.id.11319.summary.txt.gz	TRUE	reported	Yco5up	NA
rs7073658	10	62175024	G	T	-0.0499621	0.0109693	5.2691e-06	17236	genus.LachnospiraceaeNK4A136group.id.11319.summary.txt.gz	TRUE	reported	Yco5up	NA
rs68104925	14	100177681	C	T	-0.0549104	0.0115385	2.36779e-06	17227	genus.LachnospiraceaeNK4A136group.id.11319.summary.txt.gz	TRUE	reported	Yco5up	NA
rs12611395	19	21806125	G	A	-0.0902532	0.0199652	5.83039e-06	16486	genus.LachnospiraceaeNK4A136group.id.11319.summary.txt.gz	TRUE	reported	Yco5up	NA
rs2880566	17	30016653	C	T	0.0599578	0.0134693	5.61428e-06	17232	genus.LachnospiraceaeNK4A136group.id.11319.summary.txt.gz	TRUE	reported	Yco5up	NA
rs28540839	8	84735080	C	A	0.0508285	0.0110591	9.34319e-06	16764	genus.LachnospiraceaeNK4A136group.id.11319.summary.txt.gz	TRUE	reported	Yco5up	NA
rs59805249	5	90289997	C	T	0.0936162	0.0207982	9.45385e-06	15195	genus.LachnospiraceaeNK4A136group.id.11319.summary.txt.gz	TRUE	reported	Yco5up	NA
rs10952110	7	8497922	T	G	0.0487709	0.0109614	9.08113e-06	16764	genus.LachnospiraceaeNK4A136group.id.11319.summary.txt.gz	TRUE	reported	Yco5up	NA
rs4955932	3	55181375	C	T	-0.0492283	0.0109388	7.05426e-06	17236	genus.LachnospiraceaeNK4A136group.id.11319.summary.txt.gz	TRUE	reported	Yco5up	NA
rs437876	3	42568440	C	T	0.0784637	0.0144768	7.1655e-08	10150	genus.LachnospiraceaeUCG001.id.11321.summary.txt.gz	TRUE	reported	qPv3LA	NA
rs985416	3	148269083	T	C	0.0970258	0.0181807	1.45591e-07	9917	genus.LachnospiraceaeUCG001.id.11321.summary.txt.gz	TRUE	reported	qPv3LA	NA
rs2050911	1	82384407	A	G	0.0751466	0.0153934	1.10648e-06	10148	genus.LachnospiraceaeUCG001.id.11321.summary.txt.gz	TRUE	reported	qPv3LA	NA
rs10815577	9	7273249	G	C	-0.0683706	0.0143691	1.71503e-06	10149	genus.LachnospiraceaeUCG001.id.11321.summary.txt.gz	TRUE	reported	qPv3LA	NA
rs573933	9	14477851	C	T	-0.107898	0.0232346	3.10508e-06	10150	genus.LachnospiraceaeUCG001.id.11321.summary.txt.gz	TRUE	reported	qPv3LA	NA
rs78848836	1	53773248	G	A	-0.118868	0.0259753	3.38171e-06	9506	genus.LachnospiraceaeUCG001.id.11321.summary.txt.gz	TRUE	reported	qPv3LA	NA
rs9403580	6	145006780	T	C	0.107801	0.0229777	3.46785e-06	10095	genus.LachnospiraceaeUCG001.id.11321.summary.txt.gz	TRUE	reported	qPv3LA	NA
rs7213933	17	36155074	A	T	-0.0816269	0.01838	9.01671e-06	9961	genus.LachnospiraceaeUCG001.id.11321.summary.txt.gz	TRUE	reported	qPv3LA	NA
rs8104225	19	13962924	G	A	0.0892098	0.0197665	8.04216e-06	9908	genus.LachnospiraceaeUCG001.id.11321.summary.txt.gz	TRUE	reported	qPv3LA	NA
rs74034332	16	79092359	A	G	0.168045	0.0382637	3.33351e-06	6004	genus.LachnospiraceaeUCG001.id.11321.summary.txt.gz	TRUE	reported	qPv3LA	NA
rs62496417	7	96965504	G	T	-0.0748504	0.0165681	5.87504e-06	10150	genus.LachnospiraceaeUCG001.id.11321.summary.txt.gz	TRUE	reported	qPv3LA	NA
rs2371284	12	56256262	C	T	-0.0761893	0.0170127	7.55967e-06	9961	genus.LachnospiraceaeUCG001.id.11321.summary.txt.gz	TRUE	reported	qPv3LA	NA
rs12131224	1	166199362	T	C	0.117095	0.02591	7.39863e-06	9676	genus.LachnospiraceaeUCG001.id.11321.summary.txt.gz	TRUE	reported	qPv3LA	NA
rs4981345	14	21455973	C	T	-0.0681973	0.0149831	6.08596e-06	9961	genus.LachnospiraceaeUCG001.id.11321.summary.txt.gz	TRUE	reported	qPv3LA	NA
rs79476906	1	108102470	A	T	-0.087088	0.0197008	8.27425e-06	9917	genus.LachnospiraceaeUCG001.id.11321.summary.txt.gz	TRUE	reported	qPv3LA	NA
rs7341608	8	56839500	C	T	-0.0784757	0.0177648	9.48124e-06	9917	genus.LachnospiraceaeUCG001.id.11321.summary.txt.gz	TRUE	reported	qPv3LA	NA
rs12747809	1	240359089	A	G	-0.062197	0.0125685	8.64875e-07	14464	genus.LachnospiraceaeUCG004.id.11324.summary.txt.gz	TRUE	reported	yD39Yi	NA
rs2882478	2	49904589	A	G	-0.0577091	0.0118338	1.20811e-06	14466	genus.LachnospiraceaeUCG004.id.11324.summary.txt.gz	TRUE	reported	yD39Yi	NA
rs12673420	7	71303007	A	G	0.0554351	0.0118375	2.98079e-06	14463	genus.LachnospiraceaeUCG004.id.11324.summary.txt.gz	TRUE	reported	yD39Yi	NA
rs2444793	6	81318836	T	C	-0.0542433	0.0118188	4.77076e-06	14463	genus.LachnospiraceaeUCG004.id.11324.summary.txt.gz	TRUE	reported	yD39Yi	NA
rs2726805	4	183247601	G	A	0.0548397	0.0120844	6.30399e-06	14466	genus.LachnospiraceaeUCG004.id.11324.summary.txt.gz	TRUE	reported	yD39Yi	NA
rs11128180	3	70592215	G	A	0.0648288	0.0140126	4.51737e-06	14466	genus.LachnospiraceaeUCG004.id.11324.summary.txt.gz	TRUE	reported	yD39Yi	NA
rs12202257	6	78609654	A	G	-0.0550876	0.0124186	7.02875e-06	14448	genus.LachnospiraceaeUCG004.id.11324.summary.txt.gz	TRUE	reported	yD39Yi	NA
rs12894272	14	40536481	G	A	0.0579792	0.0125229	4.33949e-06	14463	genus.LachnospiraceaeUCG004.id.11324.summary.txt.gz	TRUE	reported	yD39Yi	NA
rs233486	6	14817584	G	A	-0.0799088	0.017766	6.28457e-06	13710	genus.LachnospiraceaeUCG004.id.11324.summary.txt.gz	TRUE	reported	yD39Yi	NA
rs35182105	12	24572337	G	A	-0.109724	0.024221	4.86508e-06	13170	genus.LachnospiraceaeUCG004.id.11324.summary.txt.gz	TRUE	reported	yD39Yi	NA
rs6656451	1	65990422	T	C	-0.05436	0.011947	5.56781e-06	14458	genus.LachnospiraceaeUCG004.id.11324.summary.txt.gz	TRUE	reported	yD39Yi	NA
rs12072562	1	105287469	C	T	0.133104	0.0303566	7.0737e-06	9176	genus.LachnospiraceaeUCG004.id.11324.summary.txt.gz	TRUE	reported	yD39Yi	NA
rs2706242	13	51292902	C	G	-0.0901399	0.0199712	9.83848e-06	14026	genus.LachnospiraceaeUCG004.id.11324.summary.txt.gz	TRUE	reported	yD39Yi	NA
rs62256516	3	70324294	A	G	0.0592366	0.0132222	9.84509e-06	14026	genus.LachnospiraceaeUCG004.id.11324.summary.txt.gz	TRUE	reported	yD39Yi	NA
rs7629954	3	154242406	G	A	0.108441	0.023825	5.77222e-06	12568	genus.LachnospiraceaeUCG004.id.11324.summary.txt.gz	TRUE	reported	yD39Yi	NA
rs10793103	11	74391775	T	C	0.0974344	0.0181279	9.34937e-08	7014	genus.LachnospiraceaeUCG008.id.11328.summary.txt.gz	TRUE	reported	xmio2l	NA
rs9873555	3	100496680	C	G	-0.121162	0.0233467	2.41343e-07	6577	genus.LachnospiraceaeUCG008.id.11328.summary.txt.gz	TRUE	reported	xmio2l	NA
rs13024781	2	168628871	C	T	-0.0798769	0.0168846	2.29166e-06	7016	genus.LachnospiraceaeUCG008.id.11328.summary.txt.gz	TRUE	reported	xmio2l	NA
rs10741777	11	19572557	C	T	-0.0973842	0.0194791	7.68659e-07	7014	genus.LachnospiraceaeUCG008.id.11328.summary.txt.gz	TRUE	reported	xmio2l	NA
rs955844	16	84992314	C	A	0.112064	0.0228369	1.80994e-06	6863	genus.LachnospiraceaeUCG008.id.11328.summary.txt.gz	TRUE	reported	xmio2l	NA
rs67078837	4	114220647	C	T	-0.0845848	0.0170693	7.68189e-07	7016	genus.LachnospiraceaeUCG008.id.11328.summary.txt.gz	TRUE	reported	xmio2l	NA
rs62277846	2	228100140	T	C	0.102292	0.0212319	1.58892e-06	7016	genus.LachnospiraceaeUCG008.id.11328.summary.txt.gz	TRUE	reported	xmio2l	NA
rs10801803	1	90818872	A	G	-0.117029	0.0243085	1.40029e-06	7017	genus.LachnospiraceaeUCG008.id.11328.summary.txt.gz	TRUE	reported	xmio2l	NA
rs61944774	12	129539818	G	A	0.179838	0.0393797	6.34122e-06	6000	genus.LachnospiraceaeUCG008.id.11328.summary.txt.gz	TRUE	reported	xmio2l	NA
rs75356640	15	31697284	A	G	0.136523	0.0303128	9.83206e-06	6423	genus.LachnospiraceaeUCG008.id.11328.summary.txt.gz	TRUE	reported	xmio2l	NA
rs57254474	8	23071054	A	G	0.0886512	0.0199045	6.92061e-06	7017	genus.LachnospiraceaeUCG008.id.11328.summary.txt.gz	TRUE	reported	xmio2l	NA
rs57091572	6	81214803	G	A	-0.110443	0.0235801	2.85822e-06	6950	genus.LachnospiraceaeUCG008.id.11328.summary.txt.gz	TRUE	reported	xmio2l	NA
rs11192447	10	83848397	G	A	0.126592	0.024345	4.68957e-07	12695	genus.LachnospiraceaeUCG010.id.11330.summary.txt.gz	TRUE	reported	Ly7CGq	NA
rs9981767	21	44079875	C	A	0.0655062	0.0131994	9.96373e-07	12816	genus.LachnospiraceaeUCG010.id.11330.summary.txt.gz	TRUE	reported	Ly7CGq	NA
rs74315802	14	29872341	T	G	0.0867262	0.0183477	3.19006e-06	12715	genus.LachnospiraceaeUCG010.id.11330.summary.txt.gz	TRUE	reported	Ly7CGq	NA
rs12346653	9	92267239	T	C	0.0657686	0.0139569	2.70321e-06	12816	genus.LachnospiraceaeUCG010.id.11330.summary.txt.gz	TRUE	reported	Ly7CGq	NA
rs10414815	19	42586245	C	T	0.10453	0.0230253	4.23977e-06	11564	genus.LachnospiraceaeUCG010.id.11330.summary.txt.gz	TRUE	reported	Ly7CGq	NA
rs72761829	1	224897491	T	A	0.111884	0.0238893	2.57651e-06	11488	genus.LachnospiraceaeUCG010.id.11330.summary.txt.gz	TRUE	reported	Ly7CGq	NA
rs72894957	2	185862591	A	G	0.222263	0.0486425	5.68428e-06	4316	genus.LachnospiraceaeUCG010.id.11330.summary.txt.gz	TRUE	reported	Ly7CGq	NA
rs336138	5	8146371	T	G	0.0779543	0.0171865	7.48417e-06	13236	genus.LachnospiraceaeUCG010.id.11330.summary.txt.gz	TRUE	reported	Ly7CGq	NA
rs4576377	7	81410263	C	A	-0.0572001	0.0127043	7.63056e-06	13225	genus.LachnospiraceaeUCG010.id.11330.summary.txt.gz	TRUE	reported	Ly7CGq	NA
rs2833528	21	33193567	T	C	-0.0562148	0.0127763	9.9199e-06	13233	genus.LachnospiraceaeUCG010.id.11330.summary.txt.gz	TRUE	reported	Ly7CGq	NA
rs2153460	9	85576178	T	A	-0.0684038	0.0156562	9.17312e-06	13236	genus.LachnospiraceaeUCG010.id.11330.summary.txt.gz	TRUE	reported	Ly7CGq	NA
rs17730011	6	84772845	A	G	-0.0702357	0.015706	7.84597e-06	13226	genus.LachnospiraceaeUCG010.id.11330.summary.txt.gz	TRUE	reported	Ly7CGq	NA
rs921925	19	6928017	C	A	0.0985077	0.0203229	9.71665e-07	6952	genus.Lactobacillus.id.1837.summary.txt.gz	TRUE	reported	p0CthE	NA
rs16861661	1	18501459	A	G	-0.183147	0.038148	1.2781e-06	5325	genus.Lactobacillus.id.1837.summary.txt.gz	TRUE	reported	p0CthE	NA
rs768253	8	69010103	G	T	-0.079195	0.0171791	4.2477e-06	6958	genus.Lactobacillus.id.1837.summary.txt.gz	TRUE	reported	p0CthE	NA
rs11674854	2	28903275	T	C	-0.0852686	0.0176504	1.592e-06	6655	genus.Lactobacillus.id.1837.summary.txt.gz	TRUE	reported	p0CthE	NA
rs328312	16	73890910	A	T	0.0815092	0.0169441	1.40618e-06	6950	genus.Lactobacillus.id.1837.summary.txt.gz	TRUE	reported	p0CthE	NA
rs6092149	20	54192992	T	A	-0.0801344	0.017149	3.29042e-06	6906	genus.Lactobacillus.id.1837.summary.txt.gz	TRUE	reported	p0CthE	NA
rs75127669	6	151027636	A	C	0.139784	0.0310414	6.83434e-06	6840	genus.Lactobacillus.id.1837.summary.txt.gz	TRUE	reported	p0CthE	NA
rs77478751	3	173151665	G	A	-0.219886	0.0475759	7.32705e-06	3669	genus.Lactobacillus.id.1837.summary.txt.gz	TRUE	reported	p0CthE	NA
rs1530559	2	135755629	A	G	0.0804001	0.0178207	4.93109e-06	6655	genus.Lactobacillus.id.1837.summary.txt.gz	TRUE	reported	p0CthE	NA
rs62314653	4	109896462	A	C	0.187692	0.0394585	2.24383e-06	5944	genus.Lactobacillus.id.1837.summary.txt.gz	TRUE	reported	p0CthE	NA
rs7399658	13	23834968	A	G	-0.107134	0.0221883	3.12099e-06	6613	genus.Lactobacillus.id.1837.summary.txt.gz	TRUE	reported	p0CthE	NA
rs12693845	2	199312684	T	C	-0.0805447	0.0177429	8.9632e-06	6958	genus.Lactobacillus.id.1837.summary.txt.gz	TRUE	reported	p0CthE	NA
rs34757988	18	64699550	C	G	0.122294	0.0228976	8.95039e-08	4055	genus.Lactococcus.id.1851.summary.txt.gz	TRUE	reported	jZNswi	NA
rs757872	22	31532568	C	G	0.140799	0.027582	4.36882e-07	3792	genus.Lactococcus.id.1851.summary.txt.gz	TRUE	reported	jZNswi	NA
rs123059	17	2699935	C	T	-0.13671	0.0274694	1.26562e-06	3760	genus.Lactococcus.id.1851.summary.txt.gz	TRUE	reported	jZNswi	NA
rs4766997	12	113161438	T	C	0.114599	0.023839	2.06145e-06	4053	genus.Lactococcus.id.1851.summary.txt.gz	TRUE	reported	jZNswi	NA
rs10417872	19	28767353	G	T	0.118306	0.024522	1.28678e-06	4056	genus.Lactococcus.id.1851.summary.txt.gz	TRUE	reported	jZNswi	NA
rs6674304	1	116887742	T	C	0.200758	0.0442121	6.17759e-06	3869	genus.Lactococcus.id.1851.summary.txt.gz	TRUE	reported	jZNswi	NA
rs7992246	13	113472525	C	T	0.104232	0.0230786	4.44724e-06	4057	genus.Lactococcus.id.1851.summary.txt.gz	TRUE	reported	jZNswi	NA
rs55910161	10	71518643	T	C	0.146426	0.0307367	2.36214e-06	3836	genus.Lactococcus.id.1851.summary.txt.gz	TRUE	reported	jZNswi	NA
rs12621813	2	31266049	A	G	0.108423	0.0239978	6.60829e-06	4057	genus.Lactococcus.id.1851.summary.txt.gz	TRUE	reported	jZNswi	NA
rs2293361	2	54114864	T	C	-0.199221	0.0430969	1.39593e-06	3787	genus.Lactococcus.id.1851.summary.txt.gz	TRUE	reported	jZNswi	NA
rs17168302	7	14650221	A	G	0.191857	0.0424761	6.28602e-06	4023	genus.Lactococcus.id.1851.summary.txt.gz	TRUE	reported	jZNswi	NA
rs61884471	11	45826561	A	G	0.124426	0.0248431	1.01163e-06	11559	genus.Marvinbryantia.id.2005.summary.txt.gz	TRUE	reported	DDrlak	NA
rs2724813	10	12516924	G	A	-0.0840769	0.0167551	6.28451e-07	11610	genus.Marvinbryantia.id.2005.summary.txt.gz	TRUE	reported	DDrlak	NA
rs1187983	1	58441860	T	C	-0.0935456	0.0193174	2.02427e-06	11896	genus.Marvinbryantia.id.2005.summary.txt.gz	TRUE	reported	DDrlak	NA
rs2842896	6	132881664	T	C	-0.0649396	0.0131146	7.25363e-07	11709	genus.Marvinbryantia.id.2005.summary.txt.gz	TRUE	reported	DDrlak	NA
rs11645029	16	5938448	C	G	-0.060618	0.0131551	4.14752e-06	11709	genus.Marvinbryantia.id.2005.summary.txt.gz	TRUE	reported	DDrlak	NA
rs12963345	18	46255637	C	G	-0.059681	0.0132289	6.60378e-06	11709	genus.Marvinbryantia.id.2005.summary.txt.gz	TRUE	reported	DDrlak	NA
rs2863363	3	166039765	G	A	0.0634861	0.0136323	3.11281e-06	11950	genus.Marvinbryantia.id.2005.summary.txt.gz	TRUE	reported	DDrlak	NA
rs72948274	11	79518683	C	A	-0.126354	0.0272212	3.2591e-06	11561	genus.Marvinbryantia.id.2005.summary.txt.gz	TRUE	reported	DDrlak	NA
rs146541147	19	4542097	A	G	0.118845	0.0268423	6.86288e-06	10778	genus.Marvinbryantia.id.2005.summary.txt.gz	TRUE	reported	DDrlak	NA
rs11620597	13	86079090	C	T	0.119479	0.0271688	7.80178e-06	11031	genus.Marvinbryantia.id.2005.summary.txt.gz	TRUE	reported	DDrlak	NA
rs8006832	14	21577837	T	G	-0.0952415	0.0216699	6.58083e-06	11412	genus.Marvinbryantia.id.2005.summary.txt.gz	TRUE	reported	DDrlak	NA
rs3125832	1	211400180	C	A	0.0679323	0.015012	5.02731e-06	11709	genus.Marvinbryantia.id.2005.summary.txt.gz	TRUE	reported	DDrlak	NA
rs76029318	13	41963791	C	T	0.222849	0.0454319	1.07552e-06	3387	genus.Methanobrevibacter.id.123.summary.txt.gz	TRUE	reported	vAz8zB	NA
rs10202904	2	125440268	G	T	-0.112811	0.0239106	3.08549e-06	3583	genus.Methanobrevibacter.id.123.summary.txt.gz	TRUE	reported	vAz8zB	NA
rs894996	4	104418307	A	C	0.214213	0.0456045	3.81567e-06	3479	genus.Methanobrevibacter.id.123.summary.txt.gz	TRUE	reported	vAz8zB	NA
rs11018665	11	89349287	T	A	0.113013	0.0254343	7.03099e-06	3586	genus.Methanobrevibacter.id.123.summary.txt.gz	TRUE	reported	vAz8zB	NA
rs1334944	10	112266046	C	T	0.115197	0.0255492	7.6138e-06	3586	genus.Methanobrevibacter.id.123.summary.txt.gz	TRUE	reported	vAz8zB	NA
rs6776814	3	15053083	C	T	-0.188956	0.0419905	8.04905e-06	3283	genus.Methanobrevibacter.id.123.summary.txt.gz	TRUE	reported	vAz8zB	NA
rs4779844	15	31516919	C	G	0.109639	0.0247979	9.28281e-06	3585	genus.Methanobrevibacter.id.123.summary.txt.gz	TRUE	reported	vAz8zB	NA
rs4802933	19	52925820	G	A	-0.135628	0.0308139	9.73818e-06	3586	genus.Methanobrevibacter.id.123.summary.txt.gz	TRUE	reported	vAz8zB	NA
rs503751	15	58063881	G	C	0.0618294	0.0118887	2.07625e-07	14218	genus.Odoribacter.id.952.summary.txt.gz	TRUE	reported	JAPhHD	NA
rs77779484	12	67655943	A	G	-0.133489	0.0268526	6.56256e-07	11935	genus.Odoribacter.id.952.summary.txt.gz	TRUE	reported	JAPhHD	NA
rs10423795	19	49523088	T	C	0.0550695	0.0121164	6.57936e-06	14135	genus.Odoribacter.id.952.summary.txt.gz	TRUE	reported	JAPhHD	NA
rs6856150	4	11907559	A	G	0.0881922	0.0194146	6.0595e-06	14597	genus.Odoribacter.id.952.summary.txt.gz	TRUE	reported	JAPhHD	NA
rs10093869	8	1266824	G	A	-0.0577795	0.0125389	3.67441e-06	14218	genus.Odoribacter.id.952.summary.txt.gz	TRUE	reported	JAPhHD	NA
rs4793970	17	46763962	G	A	-0.0576329	0.0129154	6.02696e-06	14687	genus.Odoribacter.id.952.summary.txt.gz	TRUE	reported	JAPhHD	NA
rs74553962	8	69677480	G	T	0.121449	0.0264106	9.48684e-06	11803	genus.Odoribacter.id.952.summary.txt.gz	TRUE	reported	JAPhHD	NA
rs28417404	14	70944224	G	A	-0.0726896	0.0161372	3.68032e-06	14698	genus.Odoribacter.id.952.summary.txt.gz	TRUE	reported	JAPhHD	NA
rs16918425	11	6848360	T	A	0.0999781	0.0223785	8.85048e-06	13689	genus.Odoribacter.id.952.summary.txt.gz	TRUE	reported	JAPhHD	NA
rs1035588	2	150077190	G	A	-0.108148	0.0236848	4.85501e-06	3739	genus.Olsenella.id.822.summary.txt.gz	TRUE	reported	IuqVfH	NA
rs62112538	19	4925018	T	C	-0.19943	0.0407033	1.1882e-06	3630	genus.Olsenella.id.822.summary.txt.gz	TRUE	reported	IuqVfH	NA
rs35225860	1	247642270	G	A	-0.223604	0.0482391	3.87041e-06	3630	genus.Olsenella.id.822.summary.txt.gz	TRUE	reported	IuqVfH	NA
rs72691585	9	21884425	A	C	-0.249079	0.0520814	2.95294e-06	3078	genus.Olsenella.id.822.summary.txt.gz	TRUE	reported	IuqVfH	NA
rs9460691	6	10422207	A	C	0.119966	0.0268645	7.28354e-06	3739	genus.Olsenella.id.822.summary.txt.gz	TRUE	reported	IuqVfH	NA
rs17148768	10	10777085	A	G	0.140434	0.0295602	2.1984e-06	3648	genus.Olsenella.id.822.summary.txt.gz	TRUE	reported	IuqVfH	NA
rs61090148	4	174810498	G	A	-0.104783	0.0231343	6.43728e-06	3739	genus.Olsenella.id.822.summary.txt.gz	TRUE	reported	IuqVfH	NA
rs7540303	1	179629191	T	C	0.108044	0.023638	5.32027e-06	3739	genus.Olsenella.id.822.summary.txt.gz	TRUE	reported	IuqVfH	NA
rs2759329	1	231960352	A	G	-0.111131	0.0237218	3.43201e-06	3739	genus.Olsenella.id.822.summary.txt.gz	TRUE	reported	IuqVfH	NA
rs6046522	20	19969568	T	C	0.122938	0.0269928	4.48455e-06	3705	genus.Olsenella.id.822.summary.txt.gz	TRUE	reported	IuqVfH	NA
rs8066522	17	59632873	A	G	-0.106529	0.0240379	9.70095e-06	3739	genus.Olsenella.id.822.summary.txt.gz	TRUE	reported	IuqVfH	NA
rs234108	1	184942671	G	A	0.0749553	0.0152632	9.16336e-07	8694	genus.Oscillibacter.id.2063.summary.txt.gz	TRUE	reported	lYWagY	NA
rs36095275	14	32270129	T	C	-0.0752368	0.0156861	1.39627e-06	8694	genus.Oscillibacter.id.2063.summary.txt.gz	TRUE	reported	lYWagY	NA
rs11627628	14	21479605	C	T	0.143961	0.0290223	1.0092e-06	8486	genus.Oscillibacter.id.2063.summary.txt.gz	TRUE	reported	lYWagY	NA
rs9393920	6	28580593	G	A	-0.0744662	0.0151081	9.92237e-07	8930	genus.Oscillibacter.id.2063.summary.txt.gz	TRUE	reported	lYWagY	NA
rs133832	22	44834707	C	A	-0.0795527	0.0162411	1.14719e-06	8926	genus.Oscillibacter.id.2063.summary.txt.gz	TRUE	reported	lYWagY	NA
rs12649930	4	3656291	G	T	0.121589	0.0259612	4.09379e-06	8794	genus.Oscillibacter.id.2063.summary.txt.gz	TRUE	reported	lYWagY	NA
rs75453768	10	116469806	T	G	0.12212	0.0268629	5.34738e-06	8256	genus.Oscillibacter.id.2063.summary.txt.gz	TRUE	reported	lYWagY	NA
rs16866406	2	179457147	G	A	0.0988765	0.0208795	3.07821e-06	8930	genus.Oscillibacter.id.2063.summary.txt.gz	TRUE	reported	lYWagY	NA
rs761240	20	49507892	G	T	-0.17664	0.0388812	2.03841e-06	5185	genus.Oscillibacter.id.2063.summary.txt.gz	TRUE	reported	lYWagY	NA
rs4506202	8	21598077	G	A	-0.0711323	0.0152261	3.20825e-06	8694	genus.Oscillibacter.id.2063.summary.txt.gz	TRUE	reported	lYWagY	NA
rs61883564	11	79013843	G	A	-0.101351	0.0221016	3.38712e-06	8930	genus.Oscillibacter.id.2063.summary.txt.gz	TRUE	reported	lYWagY	NA
rs16934185	9	1798324	G	A	-0.129568	0.028157	4.38031e-06	8492	genus.Oscillibacter.id.2063.summary.txt.gz	TRUE	reported	lYWagY	NA
rs12417956	11	25973451	G	C	0.0785431	0.0174075	6.02626e-06	8928	genus.Oscillibacter.id.2063.summary.txt.gz	TRUE	reported	lYWagY	NA
rs6901560	6	36931994	G	C	0.0855032	0.018693	6.20951e-06	8525	genus.Oscillibacter.id.2063.summary.txt.gz	TRUE	reported	lYWagY	NA
rs62206502	20	18003390	A	C	-0.0681423	0.0151349	6.59895e-06	8883	genus.Oscillibacter.id.2063.summary.txt.gz	TRUE	reported	lYWagY	NA
rs137917150	12	82366390	A	T	-0.174992	0.0388394	4.61985e-06	5733	genus.Oscillibacter.id.2063.summary.txt.gz	TRUE	reported	lYWagY	NA
rs11990279	8	11116314	C	T	-0.0824934	0.0180457	4.94298e-06	8528	genus.Oscillibacter.id.2063.summary.txt.gz	TRUE	reported	lYWagY	NA
rs12206468	6	18093691	A	G	-0.133016	0.0269733	1.04222e-06	9554	genus.Oscillospira.id.2064.summary.txt.gz	TRUE	reported	AF2JES	NA
rs73038677	3	172373615	A	T	-0.08321	0.0168666	1.0943e-06	10195	genus.Oscillospira.id.2064.summary.txt.gz	TRUE	reported	AF2JES	NA
rs1954532	14	28151415	C	T	-0.0826246	0.0175252	2.26773e-06	9841	genus.Oscillospira.id.2064.summary.txt.gz	TRUE	reported	AF2JES	NA
rs28889936	4	89483300	C	A	0.114051	0.0252838	3.36585e-06	9758	genus.Oscillospira.id.2064.summary.txt.gz	TRUE	reported	AF2JES	NA
rs751183	1	76803093	C	T	-0.0774322	0.0172216	6.85127e-06	9841	genus.Oscillospira.id.2064.summary.txt.gz	TRUE	reported	AF2JES	NA
rs8076323	17	14881860	G	A	0.0715392	0.0156539	5.61316e-06	10193	genus.Oscillospira.id.2064.summary.txt.gz	TRUE	reported	AF2JES	NA
rs72866977	6	56160483	C	A	-0.130569	0.0281674	5.62701e-06	9098	genus.Oscillospira.id.2064.summary.txt.gz	TRUE	reported	AF2JES	NA
rs62422654	6	170474630	T	C	0.0898456	0.0198088	6.46754e-06	9769	genus.Oscillospira.id.2064.summary.txt.gz	TRUE	reported	AF2JES	NA
rs12925026	16	89792856	C	T	0.13559	0.030678	9.31021e-06	8200	genus.Oscillospira.id.2064.summary.txt.gz	TRUE	reported	AF2JES	NA
rs4428215	3	171947435	A	G	0.130293	0.0242237	7.51071e-08	4655	genus.Oxalobacter.id.2978.summary.txt.gz	TRUE	reported	xuQ8xW	NA
rs736744	9	87514407	T	C	0.117882	0.0211262	2.57471e-08	4655	genus.Oxalobacter.id.2978.summary.txt.gz	TRUE	reported	xuQ8xW	NA
rs6000536	22	37421469	T	C	-0.130992	0.0253804	2.06054e-07	4654	genus.Oxalobacter.id.2978.summary.txt.gz	TRUE	reported	xuQ8xW	NA
rs36057338	4	189935314	T	G	0.207847	0.0421439	8.79803e-07	4244	genus.Oxalobacter.id.2978.summary.txt.gz	TRUE	reported	xuQ8xW	NA
rs6071435	20	59502888	A	T	-0.105512	0.021489	1.07431e-06	4635	genus.Oxalobacter.id.2978.summary.txt.gz	TRUE	reported	xuQ8xW	NA
rs12002250	9	19682558	C	A	0.217122	0.0466317	1.41504e-06	4297	genus.Oxalobacter.id.2978.summary.txt.gz	TRUE	reported	xuQ8xW	NA
rs1569853	6	38550301	C	T	-0.138078	0.0296981	3.64501e-06	4492	genus.Oxalobacter.id.2978.summary.txt.gz	TRUE	reported	xuQ8xW	NA
rs11108500	12	96819204	G	A	-0.199099	0.0427327	3.74279e-06	4303	genus.Oxalobacter.id.2978.summary.txt.gz	TRUE	reported	xuQ8xW	NA
rs10464997	8	20902693	A	G	0.137691	0.0294804	3.29754e-06	4650	genus.Oxalobacter.id.2978.summary.txt.gz	TRUE	reported	xuQ8xW	NA
rs111966731	15	93941937	C	T	0.213114	0.047162	7.29863e-06	3931	genus.Oxalobacter.id.2978.summary.txt.gz	TRUE	reported	xuQ8xW	NA
rs6993398	8	115560689	A	G	0.127217	0.0278855	7.12773e-06	4656	genus.Oxalobacter.id.2978.summary.txt.gz	TRUE	reported	xuQ8xW	NA
rs3862635	11	126582578	T	C	-0.172142	0.0394026	9.18685e-06	4469	genus.Oxalobacter.id.2978.summary.txt.gz	TRUE	reported	xuQ8xW	NA
rs60884758	9	2217340	T	C	-0.0702667	0.0142249	5.70689e-07	17293	genus.Parabacteroides.id.954.summary.txt.gz	TRUE	reported	BgULNL	NA
rs3860755	5	169360155	C	G	0.0558784	0.0116625	1.71325e-06	17294	genus.Parabacteroides.id.954.summary.txt.gz	TRUE	reported	BgULNL	NA
rs4236095	6	47368687	A	G	0.0761961	0.0157042	1.93145e-06	16383	genus.Parabacteroides.id.954.summary.txt.gz	TRUE	reported	BgULNL	NA
rs115602804	3	191572365	A	G	0.10308	0.0222736	1.93059e-06	16394	genus.Parabacteroides.id.954.summary.txt.gz	TRUE	reported	BgULNL	NA
rs114567323	3	52354847	C	T	0.186478	0.0405199	5.65487e-06	5859	genus.Parabacteroides.id.954.summary.txt.gz	TRUE	reported	BgULNL	NA
rs7298818	12	56396953	T	C	0.0888832	0.0200902	8.53629e-06	16510	genus.Parabacteroides.id.954.summary.txt.gz	TRUE	reported	BgULNL	NA
rs6657302	1	85585609	C	T	-0.10452	0.0225521	9.75699e-06	16552	genus.Parabacteroides.id.954.summary.txt.gz	TRUE	reported	BgULNL	NA
rs11965579	6	165969505	C	G	0.162824	0.0381863	8.86592e-06	3890	genus.Parabacteroides.id.954.summary.txt.gz	TRUE	reported	BgULNL	NA
rs17141986	16	7045276	C	G	0.0500303	0.0111459	7.2741e-06	16825	genus.Parabacteroides.id.954.summary.txt.gz	TRUE	reported	BgULNL	NA
rs72893646	2	38037203	T	A	-0.0715594	0.0156668	8.83391e-06	16508	genus.Parabacteroides.id.954.summary.txt.gz	TRUE	reported	BgULNL	NA
rs2081023	5	174606261	G	A	-0.122561	0.0236507	2.638e-07	7178	genus.Paraprevotella.id.962.summary.txt.gz	TRUE	reported	tmFvZm	NA
rs9900242	17	69135631	G	A	-0.0852967	0.0175212	1.14068e-06	6900	genus.Paraprevotella.id.962.summary.txt.gz	TRUE	reported	tmFvZm	NA
rs9602779	13	86162420	C	A	-0.106692	0.0220263	6.92746e-07	7177	genus.Paraprevotella.id.962.summary.txt.gz	TRUE	reported	tmFvZm	NA
rs140997932	3	149298792	C	T	-0.162376	0.0354178	2.11119e-06	6187	genus.Paraprevotella.id.962.summary.txt.gz	TRUE	reported	tmFvZm	NA
rs145020347	11	114526679	G	A	-0.12465	0.0262323	4.03009e-06	6859	genus.Paraprevotella.id.962.summary.txt.gz	TRUE	reported	tmFvZm	NA
rs4767113	12	114131978	T	C	0.0882466	0.018382	2.14357e-06	6900	genus.Paraprevotella.id.962.summary.txt.gz	TRUE	reported	tmFvZm	NA
rs3008582	1	195971173	C	T	0.10572	0.0227246	4.35989e-06	7175	genus.Paraprevotella.id.962.summary.txt.gz	TRUE	reported	tmFvZm	NA
rs4756632	11	41079703	T	G	-0.138905	0.0289897	3.81747e-06	7179	genus.Paraprevotella.id.962.summary.txt.gz	TRUE	reported	tmFvZm	NA
rs10842464	12	25249743	C	T	-0.0758215	0.0172568	6.59715e-06	7178	genus.Paraprevotella.id.962.summary.txt.gz	TRUE	reported	tmFvZm	NA
rs3801748	7	81759508	A	G	0.0779721	0.0171691	5.20177e-06	7179	genus.Paraprevotella.id.962.summary.txt.gz	TRUE	reported	tmFvZm	NA
rs7240324	18	69623804	G	T	-0.10229	0.0226948	5.95902e-06	6900	genus.Paraprevotella.id.962.summary.txt.gz	TRUE	reported	tmFvZm	NA
rs17109926	12	71978728	G	A	-0.0988335	0.0216172	6.75279e-06	7179	genus.Paraprevotella.id.962.summary.txt.gz	TRUE	reported	tmFvZm	NA
rs17785622	6	83459314	G	A	0.248065	0.0524304	1.92659e-06	3288	genus.Paraprevotella.id.962.summary.txt.gz	TRUE	reported	tmFvZm	NA
rs2387977	20	25599776	C	T	-0.0681778	0.0134756	5.38476e-07	11345	genus.Parasutterella.id.2892.summary.txt.gz	TRUE	reported	sgcVyy	NA
rs7572229	2	72235444	A	G	0.066273	0.0132736	6.31698e-07	11383	genus.Parasutterella.id.2892.summary.txt.gz	TRUE	reported	sgcVyy	NA
rs35414597	4	15565736	A	T	-0.0684946	0.0142143	1.51206e-06	11386	genus.Parasutterella.id.2892.summary.txt.gz	TRUE	reported	sgcVyy	NA
rs6828768	4	65556925	T	C	0.0636852	0.0132645	1.78328e-06	11386	genus.Parasutterella.id.2892.summary.txt.gz	TRUE	reported	sgcVyy	NA
rs10899911	10	44293839	G	A	-0.0717102	0.0148151	1.15272e-06	11386	genus.Parasutterella.id.2892.summary.txt.gz	TRUE	reported	sgcVyy	NA
rs7303158	12	5275540	T	C	0.0646859	0.0134256	1.32776e-06	11386	genus.Parasutterella.id.2892.summary.txt.gz	TRUE	reported	sgcVyy	NA
rs78383039	2	178954708	C	T	-0.146315	0.0297119	1.57438e-06	9174	genus.Parasutterella.id.2892.summary.txt.gz	TRUE	reported	sgcVyy	NA
rs35055552	8	114804024	C	T	0.109554	0.0235433	3.34853e-06	9970	genus.Parasutterella.id.2892.summary.txt.gz	TRUE	reported	sgcVyy	NA
rs2090816	6	137615592	C	A	0.0840967	0.0177315	2.89715e-06	11385	genus.Parasutterella.id.2892.summary.txt.gz	TRUE	reported	sgcVyy	NA
rs1403396	12	126498824	T	A	-0.0756729	0.0159035	2.75519e-06	11378	genus.Parasutterella.id.2892.summary.txt.gz	TRUE	reported	sgcVyy	NA
rs55877868	17	14692867	C	A	-0.104458	0.0228089	2.87068e-06	10588	genus.Parasutterella.id.2892.summary.txt.gz	TRUE	reported	sgcVyy	NA
rs8039785	15	67316307	G	T	0.0618345	0.0133	3.62095e-06	11383	genus.Parasutterella.id.2892.summary.txt.gz	TRUE	reported	sgcVyy	NA
rs823424	8	16674526	A	G	-0.0713448	0.0156958	4.95295e-06	11386	genus.Parasutterella.id.2892.summary.txt.gz	TRUE	reported	sgcVyy	NA
rs7311004	12	53260710	C	T	-0.0617522	0.0136438	5.92054e-06	11384	genus.Parasutterella.id.2892.summary.txt.gz	TRUE	reported	sgcVyy	NA
rs62273907	3	156550415	G	A	0.229468	0.0502262	5.88384e-06	3691	genus.Parasutterella.id.2892.summary.txt.gz	TRUE	reported	sgcVyy	NA
rs6809952	3	193896709	A	G	-0.0684957	0.0150892	8.13349e-06	11077	genus.Parasutterella.id.2892.summary.txt.gz	TRUE	reported	sgcVyy	NA
rs11715853	3	30163689	A	G	-0.0662952	0.0146114	6.22913e-06	11386	genus.Parasutterella.id.2892.summary.txt.gz	TRUE	reported	sgcVyy	NA
rs75754569	3	17793504	G	C	0.181434	0.0319429	1.09884e-08	5481	genus.Peptococcus.id.2037.summary.txt.gz	TRUE	reported	77FR4b	NA
rs77681628	13	91182556	T	C	0.200307	0.0387328	2.68836e-07	4842	genus.Peptococcus.id.2037.summary.txt.gz	TRUE	reported	77FR4b	NA
rs10031059	4	35358594	C	T	-0.121167	0.0225844	1.23637e-07	5526	genus.Peptococcus.id.2037.summary.txt.gz	TRUE	reported	77FR4b	NA
rs6918730	6	99020289	A	G	0.135311	0.0289742	1.14732e-06	5656	genus.Peptococcus.id.2037.summary.txt.gz	TRUE	reported	77FR4b	NA
rs413827	14	57985112	A	G	0.110229	0.0237523	3.30085e-06	5482	genus.Peptococcus.id.2037.summary.txt.gz	TRUE	reported	77FR4b	NA
rs2054133	2	33691809	A	G	0.0895433	0.0188332	2.14166e-06	5657	genus.Peptococcus.id.2037.summary.txt.gz	TRUE	reported	77FR4b	NA
rs11001941	10	78716030	A	G	-0.195611	0.0392217	1.32858e-06	5607	genus.Peptococcus.id.2037.summary.txt.gz	TRUE	reported	77FR4b	NA
rs7033353	9	104595848	G	T	0.090152	0.018995	2.21957e-06	5657	genus.Peptococcus.id.2037.summary.txt.gz	TRUE	reported	77FR4b	NA
rs5770862	22	50973113	C	T	0.162018	0.0356813	3.21957e-06	5431	genus.Peptococcus.id.2037.summary.txt.gz	TRUE	reported	77FR4b	NA
rs34282744	15	75073172	C	G	0.191797	0.0399832	1.83535e-06	5257	genus.Peptococcus.id.2037.summary.txt.gz	TRUE	reported	77FR4b	NA
rs72850165	11	968356	C	T	-0.134304	0.0300423	5.74152e-06	5627	genus.Peptococcus.id.2037.summary.txt.gz	TRUE	reported	77FR4b	NA
rs77614201	13	89245906	C	T	-0.175864	0.0387523	5.68322e-06	5329	genus.Peptococcus.id.2037.summary.txt.gz	TRUE	reported	77FR4b	NA
rs11030569	11	4019788	T	A	-0.17402	0.0374133	3.12991e-06	5329	genus.Peptococcus.id.2037.summary.txt.gz	TRUE	reported	77FR4b	NA
rs7766680	6	162239191	C	G	0.0976832	0.0214155	3.50768e-06	5655	genus.Peptococcus.id.2037.summary.txt.gz	TRUE	reported	77FR4b	NA
rs74592222	1	75971700	A	G	0.137957	0.0302965	8.55342e-06	5329	genus.Peptococcus.id.2037.summary.txt.gz	TRUE	reported	77FR4b	NA
rs36121075	20	43118017	G	A	-0.14067	0.030628	6.9872e-06	5301	genus.Peptococcus.id.2037.summary.txt.gz	TRUE	reported	77FR4b	NA
rs76697713	3	17250814	A	C	0.146302	0.0322345	8.04892e-06	5481	genus.Peptococcus.id.2037.summary.txt.gz	TRUE	reported	77FR4b	NA
rs12069354	1	216223782	T	C	0.16763	0.03795	9.28339e-06	5352	genus.Peptococcus.id.2037.summary.txt.gz	TRUE	reported	77FR4b	NA
rs75882962	12	53098742	C	T	0.0968661	0.0190575	3.18987e-07	10710	genus.Phascolarctobacterium.id.2168.summary.txt.gz	TRUE	reported	rJAGCq	NA
rs56157888	4	183252836	C	A	0.0954864	0.0193976	1.08506e-06	10031	genus.Phascolarctobacterium.id.2168.summary.txt.gz	TRUE	reported	rJAGCq	NA
rs56069061	3	168339417	A	G	-0.111306	0.0230694	1.87174e-06	11007	genus.Phascolarctobacterium.id.2168.summary.txt.gz	TRUE	reported	rJAGCq	NA
rs74540770	3	186553389	A	G	-0.121014	0.0258621	3.60275e-06	9403	genus.Phascolarctobacterium.id.2168.summary.txt.gz	TRUE	reported	rJAGCq	NA
rs76124218	17	73584441	G	C	-0.159361	0.0344532	2.66969e-06	7314	genus.Phascolarctobacterium.id.2168.summary.txt.gz	TRUE	reported	rJAGCq	NA
rs6427992	1	203102563	C	G	-0.0652458	0.0137508	2.08614e-06	11113	genus.Phascolarctobacterium.id.2168.summary.txt.gz	TRUE	reported	rJAGCq	NA
rs12618201	2	174436533	G	A	0.0641657	0.0138202	3.37696e-06	11113	genus.Phascolarctobacterium.id.2168.summary.txt.gz	TRUE	reported	rJAGCq	NA
rs74847270	22	47841258	G	A	-0.104889	0.0230998	5.73099e-06	11098	genus.Phascolarctobacterium.id.2168.summary.txt.gz	TRUE	reported	rJAGCq	NA
rs1264476	8	102434276	G	T	0.0767335	0.0166041	4.29567e-06	11104	genus.Phascolarctobacterium.id.2168.summary.txt.gz	TRUE	reported	rJAGCq	NA
rs28525131	14	21358155	A	G	-0.118657	0.0269048	8.22677e-06	10457	genus.Phascolarctobacterium.id.2168.summary.txt.gz	TRUE	reported	rJAGCq	NA
rs7982713	13	71376322	A	G	0.0726922	0.0163201	9.72164e-06	10710	genus.Phascolarctobacterium.id.2168.summary.txt.gz	TRUE	reported	rJAGCq	NA
rs11929846	4	17051156	C	T	-0.0697199	0.0157969	8.88416e-06	11114	genus.Phascolarctobacterium.id.2168.summary.txt.gz	TRUE	reported	rJAGCq	NA
rs130483	22	47942612	G	A	0.0655056	0.0143596	6.79269e-06	11096	genus.Phascolarctobacterium.id.2168.summary.txt.gz	TRUE	reported	rJAGCq	NA
rs430270	3	60474379	C	A	0.139155	0.0297055	2.86846e-06	3318	genus.Prevotella7.id.11182.summary.txt.gz	TRUE	reported	hRdyec	NA
rs57404562	2	12101762	A	C	0.155486	0.0316057	6.21576e-07	3487	genus.Prevotella7.id.11182.summary.txt.gz	TRUE	reported	hRdyec	NA
rs9959718	18	71442664	A	G	0.133012	0.0275361	1.90058e-06	3489	genus.Prevotella7.id.11182.summary.txt.gz	TRUE	reported	hRdyec	NA
rs9608249	22	24613952	G	A	-0.158213	0.0336317	2.06687e-06	3482	genus.Prevotella7.id.11182.summary.txt.gz	TRUE	reported	hRdyec	NA
rs2240542	2	242066314	T	C	0.12085	0.0261776	4.84146e-06	3489	genus.Prevotella7.id.11182.summary.txt.gz	TRUE	reported	hRdyec	NA
rs2918132	10	133000320	T	C	-0.114648	0.0254916	6.42409e-06	3318	genus.Prevotella7.id.11182.summary.txt.gz	TRUE	reported	hRdyec	NA
rs16937247	11	19943115	C	G	0.146098	0.0351529	9.63705e-06	3486	genus.Prevotella7.id.11182.summary.txt.gz	TRUE	reported	hRdyec	NA
rs118038478	16	47237609	G	A	0.205676	0.0468917	7.85422e-06	3295	genus.Prevotella7.id.11182.summary.txt.gz	TRUE	reported	hRdyec	NA
rs12124567	1	3343802	G	A	-0.121281	0.0275017	9.48982e-06	3283	genus.Prevotella7.id.11182.summary.txt.gz	TRUE	reported	hRdyec	NA
rs12195431	6	91019654	C	T	0.196528	0.0442322	8.72818e-06	3489	genus.Prevotella7.id.11182.summary.txt.gz	TRUE	reported	hRdyec	NA
rs9426434	1	29736216	C	T	-0.123657	0.0278514	9.71711e-06	3318	genus.Prevotella7.id.11182.summary.txt.gz	TRUE	reported	hRdyec	NA
rs79263163	11	39821773	C	A	-0.143982	0.031501	7.51048e-06	3489	genus.Prevotella7.id.11182.summary.txt.gz	TRUE	reported	hRdyec	NA
rs111509883	19	639161	C	T	0.171131	0.0347624	1.24389e-06	6960	genus.Prevotella9.id.11183.summary.txt.gz	TRUE	reported	iLVRcG	NA
rs2683313	8	19115604	G	A	-0.0724576	0.0151603	1.68895e-06	10260	genus.Prevotella9.id.11183.summary.txt.gz	TRUE	reported	iLVRcG	NA
rs117271932	22	44236460	G	A	0.208089	0.0440393	2.81722e-06	4878	genus.Prevotella9.id.11183.summary.txt.gz	TRUE	reported	iLVRcG	NA
rs10512344	9	109009495	G	C	0.247373	0.0544087	3.19324e-06	3063	genus.Prevotella9.id.11183.summary.txt.gz	TRUE	reported	iLVRcG	NA
rs9428102	1	118852817	G	A	-0.0778845	0.0176068	4.61734e-06	10264	genus.Prevotella9.id.11183.summary.txt.gz	TRUE	reported	iLVRcG	NA
rs746764	20	21470713	C	T	-0.0915772	0.0193245	2.03999e-06	9385	genus.Prevotella9.id.11183.summary.txt.gz	TRUE	reported	iLVRcG	NA
rs16966465	15	38513730	C	G	0.0743348	0.0165291	9.33202e-06	10261	genus.Prevotella9.id.11183.summary.txt.gz	TRUE	reported	iLVRcG	NA
rs2104588	10	12497581	C	T	0.105558	0.023773	8.12987e-06	9268	genus.Prevotella9.id.11183.summary.txt.gz	TRUE	reported	iLVRcG	NA
rs11199734	10	122819400	T	A	0.0770209	0.0169462	7.00288e-06	10263	genus.Prevotella9.id.11183.summary.txt.gz	TRUE	reported	iLVRcG	NA
rs7232121	18	19993452	C	G	0.0671292	0.014423	3.76013e-06	9790	genus.Prevotella9.id.11183.summary.txt.gz	TRUE	reported	iLVRcG	NA
rs11685699	2	11232685	T	C	-0.141357	0.0295665	2.02552e-06	8342	genus.Prevotella9.id.11183.summary.txt.gz	TRUE	reported	iLVRcG	NA
rs9613013	22	26152738	A	G	0.0917591	0.0202697	6.10415e-06	9790	genus.Prevotella9.id.11183.summary.txt.gz	TRUE	reported	iLVRcG	NA
rs2495052	1	14161251	G	A	0.0838978	0.0188523	8.97142e-06	9790	genus.Prevotella9.id.11183.summary.txt.gz	TRUE	reported	iLVRcG	NA
rs72815774	2	91954502	C	T	-0.176186	0.0393068	8.78291e-06	5728	genus.Prevotella9.id.11183.summary.txt.gz	TRUE	reported	iLVRcG	NA
rs4968431	17	59421778	T	G	0.0640113	0.0144162	8.58441e-06	10271	genus.Prevotella9.id.11183.summary.txt.gz	TRUE	reported	iLVRcG	NA
rs4821647	22	37758730	C	G	0.0636957	0.0143983	9.9488e-06	10179	genus.Prevotella9.id.11183.summary.txt.gz	TRUE	reported	iLVRcG	NA
rs7976209	12	1794470	C	T	-0.0870786	0.0197951	7.28343e-06	10263	genus.Prevotella9.id.11183.summary.txt.gz	TRUE	reported	iLVRcG	NA
rs12648235	4	161115744	C	T	0.0785902	0.0177676	7.39079e-06	10271	genus.Prevotella9.id.11183.summary.txt.gz	TRUE	reported	iLVRcG	NA
rs1304512	5	63736025	A	G	0.0761593	0.0165885	5.29082e-06	9790	genus.Prevotella9.id.11183.summary.txt.gz	TRUE	reported	iLVRcG	NA
rs7237249	18	71992502	T	C	-0.0823764	0.0182126	8.93303e-06	10271	genus.Prevotella9.id.11183.summary.txt.gz	TRUE	reported	iLVRcG	NA
rs2900503	9	112657543	T	G	-0.172329	0.0326671	1.55282e-07	3320	genus.RikenellaceaeRC9gutgroup.id.11191.summary.txt.gz	TRUE	reported	XAtcBD	NA
rs17582787	4	149562638	G	A	-0.157739	0.0339924	3.55377e-06	3320	genus.RikenellaceaeRC9gutgroup.id.11191.summary.txt.gz	TRUE	reported	XAtcBD	NA
rs7113155	11	102429543	C	G	0.114423	0.0247798	5.26481e-06	3334	genus.RikenellaceaeRC9gutgroup.id.11191.summary.txt.gz	TRUE	reported	XAtcBD	NA
rs4270579	4	84698188	A	G	-0.118021	0.0271041	5.45647e-06	3331	genus.RikenellaceaeRC9gutgroup.id.11191.summary.txt.gz	TRUE	reported	XAtcBD	NA
rs2998141	10	135010198	C	T	-0.136346	0.0293073	4.42373e-06	3330	genus.RikenellaceaeRC9gutgroup.id.11191.summary.txt.gz	TRUE	reported	XAtcBD	NA
rs4717843	7	73334987	T	G	-0.119376	0.0260548	4.7173e-06	3220	genus.RikenellaceaeRC9gutgroup.id.11191.summary.txt.gz	TRUE	reported	XAtcBD	NA
rs9887954	1	164800873	A	G	-0.114849	0.0249013	4.80801e-06	3330	genus.RikenellaceaeRC9gutgroup.id.11191.summary.txt.gz	TRUE	reported	XAtcBD	NA
rs7193937	16	76605358	C	G	0.124153	0.027741	6.18767e-06	3220	genus.RikenellaceaeRC9gutgroup.id.11191.summary.txt.gz	TRUE	reported	XAtcBD	NA
rs80309088	6	165668732	A	G	0.17405	0.0383423	4.55642e-06	3170	genus.RikenellaceaeRC9gutgroup.id.11191.summary.txt.gz	TRUE	reported	XAtcBD	NA
rs12501673	4	163830516	G	A	0.116395	0.0262253	6.28983e-06	3334	genus.RikenellaceaeRC9gutgroup.id.11191.summary.txt.gz	TRUE	reported	XAtcBD	NA
rs17032291	4	155865671	C	T	-0.169579	0.0368251	6.61004e-06	3206	genus.RikenellaceaeRC9gutgroup.id.11191.summary.txt.gz	TRUE	reported	XAtcBD	NA
rs2074881	19	1970021	C	T	-0.142236	0.032391	9.44772e-06	3315	genus.RikenellaceaeRC9gutgroup.id.11191.summary.txt.gz	TRUE	reported	XAtcBD	NA
rs7712231	5	31406285	G	A	0.156284	0.0350462	7.97036e-06	3334	genus.RikenellaceaeRC9gutgroup.id.11191.summary.txt.gz	TRUE	reported	XAtcBD	NA
rs61841503	10	17019559	A	G	0.092888	0.0171454	3.99597e-08	13568	genus.Romboutsia.id.11347.summary.txt.gz	TRUE	reported	HDXP0B	NA
rs10279978	7	5319387	G	A	-0.0622202	0.0127675	1.17009e-06	14143	genus.Romboutsia.id.11347.summary.txt.gz	TRUE	reported	HDXP0B	NA
rs16843578	1	171903885	T	C	-0.0875276	0.0196779	5.08123e-06	14186	genus.Romboutsia.id.11347.summary.txt.gz	TRUE	reported	HDXP0B	NA
rs77702691	13	88725540	G	A	-0.094406	0.0208544	7.36973e-06	12487	genus.Romboutsia.id.11347.summary.txt.gz	TRUE	reported	HDXP0B	NA
rs75987356	2	16066705	A	G	-0.129578	0.0280454	6.70799e-06	10466	genus.Romboutsia.id.11347.summary.txt.gz	TRUE	reported	HDXP0B	NA
rs75200530	8	5088054	G	T	-0.190644	0.0421065	5.06555e-06	5246	genus.Romboutsia.id.11347.summary.txt.gz	TRUE	reported	HDXP0B	NA
rs9567264	13	32720756	T	C	0.0580018	0.0127495	5.75689e-06	14180	genus.Romboutsia.id.11347.summary.txt.gz	TRUE	reported	HDXP0B	NA
rs34302036	7	78136725	G	A	0.0550261	0.0120835	5.87667e-06	14185	genus.Romboutsia.id.11347.summary.txt.gz	TRUE	reported	HDXP0B	NA
rs7109293	11	133834657	G	A	0.0919112	0.0205738	6.98354e-06	14141	genus.Romboutsia.id.11347.summary.txt.gz	TRUE	reported	HDXP0B	NA
rs10091895	8	3391361	C	T	-0.0649918	0.0145501	6.61596e-06	14188	genus.Romboutsia.id.11347.summary.txt.gz	TRUE	reported	HDXP0B	NA
rs114398731	5	57229635	C	G	-0.131039	0.0293815	7.95851e-06	10326	genus.Romboutsia.id.11347.summary.txt.gz	TRUE	reported	HDXP0B	NA
rs28603357	7	106406824	C	T	-0.214911	0.0474739	8.52235e-06	3693	genus.Romboutsia.id.11347.summary.txt.gz	TRUE	reported	HDXP0B	NA
rs11221428	11	99665050	C	T	-0.0726779	0.0158263	6.48646e-06	14187	genus.Romboutsia.id.11347.summary.txt.gz	TRUE	reported	HDXP0B	NA
rs9389266	6	135411737	G	T	0.0722815	0.0162353	9.38461e-06	14187	genus.Romboutsia.id.11347.summary.txt.gz	TRUE	reported	HDXP0B	NA
rs62504452	7	145760298	G	A	-0.0710048	0.0156654	4.65831e-06	14178	genus.Romboutsia.id.11347.summary.txt.gz	TRUE	reported	HDXP0B	NA
rs2034589	16	8307948	C	G	0.0629765	0.0123489	5.01161e-07	17846	genus.Roseburia.id.2012.summary.txt.gz	TRUE	reported	pHy8x8	NA
rs116270582	4	119349	A	T	-0.153844	0.0329324	1.19525e-06	9099	genus.Roseburia.id.2012.summary.txt.gz	TRUE	reported	pHy8x8	NA
rs2160994	12	50650057	C	T	0.0550687	0.0112481	9.6985e-07	17444	genus.Roseburia.id.2012.summary.txt.gz	TRUE	reported	pHy8x8	NA
rs16910295	11	12009569	C	T	-0.0980434	0.020957	2.91111e-06	16648	genus.Roseburia.id.2012.summary.txt.gz	TRUE	reported	pHy8x8	NA
rs12740451	1	95178974	C	T	0.0697527	0.0153607	7.34264e-06	17837	genus.Roseburia.id.2012.summary.txt.gz	TRUE	reported	pHy8x8	NA
rs6445851	3	57116228	A	G	-0.0497336	0.0108158	3.52721e-06	17851	genus.Roseburia.id.2012.summary.txt.gz	TRUE	reported	pHy8x8	NA
rs9300744	13	103117486	T	C	-0.0588452	0.0126228	4.75118e-06	17854	genus.Roseburia.id.2012.summary.txt.gz	TRUE	reported	pHy8x8	NA
rs2943022	5	89598914	C	T	0.0493786	0.0106763	4.11408e-06	17854	genus.Roseburia.id.2012.summary.txt.gz	TRUE	reported	pHy8x8	NA
rs6930661	6	12774611	T	C	-0.0961587	0.0204975	2.47942e-06	16945	genus.Roseburia.id.2012.summary.txt.gz	TRUE	reported	pHy8x8	NA
rs4748237	10	16051097	C	G	0.0488326	0.0106404	4.67223e-06	17851	genus.Roseburia.id.2012.summary.txt.gz	TRUE	reported	pHy8x8	NA
rs147990086	1	145655256	G	A	-0.0578936	0.01324	8.92942e-06	17840	genus.Roseburia.id.2012.summary.txt.gz	TRUE	reported	pHy8x8	NA
rs329182	5	125076494	C	T	0.0690327	0.0152884	5.90142e-06	17854	genus.Roseburia.id.2012.summary.txt.gz	TRUE	reported	pHy8x8	NA
rs302266	1	194183650	C	T	-0.0777312	0.0172985	8.12587e-06	17056	genus.Roseburia.id.2012.summary.txt.gz	TRUE	reported	pHy8x8	NA
rs75326254	6	166170836	T	C	-0.104628	0.0230897	7.50204e-06	15893	genus.Roseburia.id.2012.summary.txt.gz	TRUE	reported	pHy8x8	NA
rs55858165	15	86512809	C	A	0.179284	0.0404954	9.98975e-06	5447	genus.Roseburia.id.2012.summary.txt.gz	TRUE	reported	pHy8x8	NA
rs57466170	15	37859065	T	C	0.0741405	0.0171601	8.30102e-06	17333	genus.Roseburia.id.2012.summary.txt.gz	TRUE	reported	pHy8x8	NA
rs28040	5	96018066	C	G	0.0565693	0.0126792	9.26141e-06	17854	genus.Roseburia.id.2012.summary.txt.gz	TRUE	reported	pHy8x8	NA
rs78753150	5	144135655	C	A	0.0968739	0.0214067	9.98312e-06	16303	genus.Roseburia.id.2012.summary.txt.gz	TRUE	reported	pHy8x8	NA
rs243585	21	19151940	G	C	-0.0585939	0.0121017	1.32681e-06	16906	genus.Ruminiclostridium5.id.11355.summary.txt.gz	TRUE	reported	tGknjR	NA
rs2286384	12	1891043	C	G	-0.0518814	0.0107482	1.43857e-06	17394	genus.Ruminiclostridium5.id.11355.summary.txt.gz	TRUE	reported	tGknjR	NA
rs79968837	20	41177956	G	A	-0.0950311	0.0193507	1.14623e-06	16602	genus.Ruminiclostridium5.id.11355.summary.txt.gz	TRUE	reported	tGknjR	NA
rs2482038	10	12835085	A	C	0.0518991	0.0108777	1.70314e-06	17396	genus.Ruminiclostridium5.id.11355.summary.txt.gz	TRUE	reported	tGknjR	NA
rs113753996	5	32477664	C	T	0.0820689	0.0174463	3.98895e-06	16680	genus.Ruminiclostridium5.id.11355.summary.txt.gz	TRUE	reported	tGknjR	NA
rs1492620	6	50405920	C	T	-0.0830505	0.0180073	3.52577e-06	17397	genus.Ruminiclostridium5.id.11355.summary.txt.gz	TRUE	reported	tGknjR	NA
rs2791343	8	131316030	C	T	0.051717	0.0113369	5.53959e-06	17392	genus.Ruminiclostridium5.id.11355.summary.txt.gz	TRUE	reported	tGknjR	NA
rs10827477	10	35262588	G	A	-0.0547387	0.0115163	2.19177e-06	17391	genus.Ruminiclostridium5.id.11355.summary.txt.gz	TRUE	reported	tGknjR	NA
rs6121460	20	60293505	A	G	0.0932955	0.0199206	2.64107e-06	17318	genus.Ruminiclostridium5.id.11355.summary.txt.gz	TRUE	reported	tGknjR	NA
rs2801960	1	41878680	G	C	0.0520975	0.0115111	6.20872e-06	17387	genus.Ruminiclostridium5.id.11355.summary.txt.gz	TRUE	reported	tGknjR	NA
rs8053158	16	86769909	G	A	-0.0740543	0.0159151	5.89806e-06	17397	genus.Ruminiclostridium5.id.11355.summary.txt.gz	TRUE	reported	tGknjR	NA
rs1223978	13	108775162	C	T	0.0484169	0.0108254	8.16186e-06	17381	genus.Ruminiclostridium5.id.11355.summary.txt.gz	TRUE	reported	tGknjR	NA
rs73002572	2	103755970	C	G	0.181548	0.0414078	8.8222e-06	3761	genus.Ruminiclostridium5.id.11355.summary.txt.gz	TRUE	reported	tGknjR	NA
rs2833828	21	33811886	A	G	0.0489617	0.0108702	6.81651e-06	17397	genus.Ruminiclostridium5.id.11355.summary.txt.gz	TRUE	reported	tGknjR	NA
rs4955951	3	55243531	G	A	-0.0713749	0.0165826	9.95519e-06	17397	genus.Ruminiclostridium5.id.11355.summary.txt.gz	TRUE	reported	tGknjR	NA
rs1756364	14	20954661	T	G	0.0999189	0.0197169	2.53654e-07	12933	genus.Ruminiclostridium6.id.11356.summary.txt.gz	TRUE	reported	Abvkb5	NA
rs71414120	14	56938952	G	T	0.200894	0.0406434	1.07697e-06	5567	genus.Ruminiclostridium6.id.11356.summary.txt.gz	TRUE	reported	Abvkb5	NA
rs61060922	16	72136154	G	T	0.15913	0.0322283	1.08647e-06	8955	genus.Ruminiclostridium6.id.11356.summary.txt.gz	TRUE	reported	Abvkb5	NA
rs79968172	1	240503826	A	G	0.11614	0.0243083	1.66054e-06	12802	genus.Ruminiclostridium6.id.11356.summary.txt.gz	TRUE	reported	Abvkb5	NA
rs77193512	11	40289063	G	A	0.0736533	0.0153163	1.29587e-06	13380	genus.Ruminiclostridium6.id.11356.summary.txt.gz	TRUE	reported	Abvkb5	NA
rs11992182	8	79766499	C	A	0.0625299	0.0137876	4.64839e-06	13381	genus.Ruminiclostridium6.id.11356.summary.txt.gz	TRUE	reported	Abvkb5	NA
rs72991535	18	76018244	G	T	0.135604	0.0295174	4.95367e-06	9642	genus.Ruminiclostridium6.id.11356.summary.txt.gz	TRUE	reported	Abvkb5	NA
rs663262	11	86179076	C	T	-0.13498	0.0310715	3.39417e-06	7876	genus.Ruminiclostridium6.id.11356.summary.txt.gz	TRUE	reported	Abvkb5	NA
rs9555756	13	111703249	C	A	-0.0804138	0.0176692	7.10127e-06	13369	genus.Ruminiclostridium6.id.11356.summary.txt.gz	TRUE	reported	Abvkb5	NA
rs792058	2	5548605	A	G	0.0554234	0.0125423	8.57953e-06	12933	genus.Ruminiclostridium6.id.11356.summary.txt.gz	TRUE	reported	Abvkb5	NA
rs10829821	10	132651293	C	T	-0.097606	0.0216072	3.47141e-06	12802	genus.Ruminiclostridium6.id.11356.summary.txt.gz	TRUE	reported	Abvkb5	NA
rs67479537	19	10115515	C	T	0.118994	0.026487	9.302e-06	11613	genus.Ruminiclostridium6.id.11356.summary.txt.gz	TRUE	reported	Abvkb5	NA
rs1871858	15	61047117	G	C	-0.105422	0.0237274	9.11606e-06	12818	genus.Ruminiclostridium6.id.11356.summary.txt.gz	TRUE	reported	Abvkb5	NA
rs116969552	10	128214403	G	A	-0.166823	0.0376681	9.15949e-06	6824	genus.Ruminiclostridium6.id.11356.summary.txt.gz	TRUE	reported	Abvkb5	NA
rs2548459	19	49209339	T	C	0.0554866	0.0122755	6.40206e-06	13377	genus.Ruminiclostridium6.id.11356.summary.txt.gz	TRUE	reported	Abvkb5	NA
rs73176030	7	101271282	C	T	0.058665	0.013208	7.28883e-06	13378	genus.Ruminiclostridium6.id.11356.summary.txt.gz	TRUE	reported	Abvkb5	NA
rs35362464	4	36478011	A	C	0.0720077	0.0165387	8.99138e-06	13308	genus.Ruminiclostridium6.id.11356.summary.txt.gz	TRUE	reported	Abvkb5	NA
rs57665991	3	157841287	G	C	-0.0641507	0.0123339	2.07274e-07	16725	genus.Ruminiclostridium9.id.11357.summary.txt.gz	TRUE	reported	Q4bzhg	NA
rs55875763	3	158345912	C	G	-0.0545331	0.0112974	1.60268e-06	16725	genus.Ruminiclostridium9.id.11357.summary.txt.gz	TRUE	reported	Q4bzhg	NA
rs12040548	1	247710285	T	G	0.0570422	0.0122359	3.14872e-06	16721	genus.Ruminiclostridium9.id.11357.summary.txt.gz	TRUE	reported	Q4bzhg	NA
rs115044523	7	47013498	A	G	-0.0980026	0.0202616	2.37202e-06	16107	genus.Ruminiclostridium9.id.11357.summary.txt.gz	TRUE	reported	Q4bzhg	NA
rs12419854	11	68886460	A	T	-0.0727975	0.0155594	3.17992e-06	16027	genus.Ruminiclostridium9.id.11357.summary.txt.gz	TRUE	reported	Q4bzhg	NA
rs6082461	20	2210530	C	A	0.0586425	0.0131004	4.86594e-06	16650	genus.Ruminiclostridium9.id.11357.summary.txt.gz	TRUE	reported	Q4bzhg	NA
rs113048721	9	74214419	G	C	0.0600735	0.0132737	4.10352e-06	16719	genus.Ruminiclostridium9.id.11357.summary.txt.gz	TRUE	reported	Q4bzhg	NA
rs918449	19	34371198	G	A	-0.0950908	0.0197177	2.55994e-06	16725	genus.Ruminiclostridium9.id.11357.summary.txt.gz	TRUE	reported	Q4bzhg	NA
rs73592673	6	128568828	T	A	-0.081629	0.0169515	2.13971e-06	15493	genus.Ruminiclostridium9.id.11357.summary.txt.gz	TRUE	reported	Q4bzhg	NA
rs79082720	7	155701010	G	C	0.0928576	0.0204871	6.46935e-06	16094	genus.Ruminiclostridium9.id.11357.summary.txt.gz	TRUE	reported	Q4bzhg	NA
rs74303178	8	14697544	C	T	0.0532742	0.0119274	7.91566e-06	16706	genus.Ruminiclostridium9.id.11357.summary.txt.gz	TRUE	reported	Q4bzhg	NA
rs13033315	2	204706865	A	T	0.0511195	0.0111418	5.68052e-06	16724	genus.Ruminiclostridium9.id.11357.summary.txt.gz	TRUE	reported	Q4bzhg	NA
rs9809789	3	29179983	T	C	-0.0717454	0.0159673	8.71968e-06	16025	genus.Ruminiclostridium9.id.11357.summary.txt.gz	TRUE	reported	Q4bzhg	NA
rs9522712	13	90441578	C	T	0.0699728	0.0154939	4.65962e-06	16725	genus.Ruminiclostridium9.id.11357.summary.txt.gz	TRUE	reported	Q4bzhg	NA
rs78191726	6	67655320	C	T	0.0944998	0.0210206	7.58287e-06	16039	genus.Ruminiclostridium9.id.11357.summary.txt.gz	TRUE	reported	Q4bzhg	NA
rs7137760	12	10702414	T	C	0.050797	0.0112182	7.06911e-06	16722	genus.Ruminiclostridium9.id.11357.summary.txt.gz	TRUE	reported	Q4bzhg	NA
rs5994253	22	17793012	G	A	-0.0811302	0.0157621	2.35183e-07	15288	genus.RuminococcaceaeNK4A214group.id.11358.summary.txt.gz	TRUE	reported	BWWIdn	NA
rs136761	22	49796014	A	G	-0.0587521	0.0119155	8.15195e-07	14822	genus.RuminococcaceaeNK4A214group.id.11358.summary.txt.gz	TRUE	reported	BWWIdn	NA
rs11586410	1	157338888	A	G	-0.0863422	0.0169937	3.66276e-07	14822	genus.RuminococcaceaeNK4A214group.id.11358.summary.txt.gz	TRUE	reported	BWWIdn	NA
rs34576931	12	78373555	C	G	-0.0873312	0.0194886	4.71641e-06	14678	genus.RuminococcaceaeNK4A214group.id.11358.summary.txt.gz	TRUE	reported	BWWIdn	NA
rs10178772	2	235561254	T	G	0.0714394	0.0162124	7.72441e-06	15268	genus.RuminococcaceaeNK4A214group.id.11358.summary.txt.gz	TRUE	reported	BWWIdn	NA
[truncated: 897 more rows]
