# Supplementary material for: The causality between gut microbiome and chronic regional pain: a Mendelian randomization analysis
Source: Front Microbiol. 2024 Feb 29;15:1329521. doi: 10.3389/fmicb.2024.1329521 (PMC10938595; doi:10.3389/fmicb.2024.1329521)
Supplement: Supplementary file 4 [file Table_4.XLSX]

## Sheet: 荷兰工具变量
Table S4: The instrumental variables of gut microbiome (DMP)
Exposure	SNP	chr.exposure	pos.exposure	other_allele.exposure	effect_allele.exposure	samplesize.exposure	beta.exposure	se.exposure	pval.exposure	mr_keep.exposure	pval_origin.exposure	id.exposure	eaf.exposure
Class_Actinobacteria.tsv.gz	rs7570971	2	135837906	C	A	7727	0.114483	0.018063	2.33e-10	TRUE	reported	0A2qQ2	NA
Class_Actinobacteria.tsv.gz	rs182549	2	136616754	C	T	7727	-0.139995	0.0191017	2.32e-13	TRUE	reported	0A2qQ2	NA
Class_Actinobacteria.tsv.gz	rs74452406	3	63012872	C	T	7727	-0.150306	0.0326799	4.24e-06	TRUE	reported	0A2qQ2	NA
Class_Actinobacteria.tsv.gz	rs795981	4	140802689	C	T	7727	-0.119776	0.0269253	8.65e-06	TRUE	reported	0A2qQ2	NA
Class_Actinobacteria.tsv.gz	rs62347983	4	165130380	C	G	7727	0.0725885	0.0161339	6.82e-06	TRUE	reported	0A2qQ2	NA
Class_Actinobacteria.tsv.gz	rs318801	5	55410143	G	A	7727	-0.103544	0.023416	9.78e-06	TRUE	reported	0A2qQ2	NA
Class_Actinobacteria.tsv.gz	rs35344390	5	79628446	C	T	7727	0.0894189	0.0191949	3.19e-06	TRUE	reported	0A2qQ2	NA
Class_Actinobacteria.tsv.gz	rs2197344	6	92899617	G	C	7727	-0.0843355	0.0165228	3.32e-07	TRUE	reported	0A2qQ2	NA
Class_Actinobacteria.tsv.gz	rs61939486	12	119663906	T	C	7727	-0.125022	0.0235191	1.06e-07	TRUE	reported	0A2qQ2	NA
Class_Actinobacteria.tsv.gz	rs926010	15	24038174	C	A	7727	0.104151	0.0205103	3.81e-07	TRUE	reported	0A2qQ2	NA
Class_Actinobacteria.tsv.gz	rs12955365	18	75219184	T	G	7727	-0.087128	0.0190616	4.86e-06	TRUE	reported	0A2qQ2	NA
Class_Actinobacteria.tsv.gz	rs6044857	20	17496742	A	G	7727	0.0799424	0.0168998	2.24e-06	TRUE	reported	0A2qQ2	NA
Class_Bacilli.tsv.gz	rs12064418	1	16761962	C	T	4169	0.148588	0.0333745	8.5e-06	TRUE	reported	VUk4MG	NA
Class_Bacilli.tsv.gz	rs75005855	1	175381699	T	A	4169	-0.232258	0.0511301	5.56e-06	TRUE	reported	VUk4MG	NA
Class_Bacilli.tsv.gz	rs11694441	2	119541381	C	A	4169	-0.149789	0.0337367	9e-06	TRUE	reported	VUk4MG	NA
Class_Bacilli.tsv.gz	rs76752365	3	118350858	G	C	4169	-0.146265	0.0322166	5.62e-06	TRUE	reported	VUk4MG	NA
Class_Bacilli.tsv.gz	rs11744900	5	141949123	A	G	4169	-0.140837	0.0296482	2.03e-06	TRUE	reported	VUk4MG	NA
Class_Bacilli.tsv.gz	rs1206113	6	97442712	C	T	4169	-0.167094	0.0359956	3.45e-06	TRUE	reported	VUk4MG	NA
Class_Bacilli.tsv.gz	rs74520302	8	5416476	A	G	4169	-0.220634	0.0499474	9.99e-06	TRUE	reported	VUk4MG	NA
Class_Bacilli.tsv.gz	rs10761245	9	96387675	C	T	4169	-0.0983934	0.0220912	8.43e-06	TRUE	reported	VUk4MG	NA
Class_Bacilli.tsv.gz	rs1249137	10	79990400	C	T	4169	0.0997535	0.0224173	8.59e-06	TRUE	reported	VUk4MG	NA
Class_Bacilli.tsv.gz	rs77655905	10	126611387	G	A	4169	0.163245	0.036351	7.1e-06	TRUE	reported	VUk4MG	NA
Class_Bacilli.tsv.gz	rs4903903	14	80634365	T	C	4169	0.104822	0.0233032	6.85e-06	TRUE	reported	VUk4MG	NA
Class_Bacilli.tsv.gz	rs1400577	16	73551996	A	G	4169	-0.106378	0.0223735	1.99e-06	TRUE	reported	VUk4MG	NA
Class_Bacilli.tsv.gz	rs10404584	19	15301449	C	T	4169	0.132517	0.0285225	3.38e-06	TRUE	reported	VUk4MG	NA
Class_Bacilli.tsv.gz	rs3892326	21	43018030	T	C	4169	-0.123996	0.0240164	2.43e-07	TRUE	reported	VUk4MG	NA
Class_Bacteroidia.tsv.gz	rs2807619	1	60448209	C	T	7737	0.129912	0.0288403	6.65e-06	TRUE	reported	39egW5	NA
Class_Bacteroidia.tsv.gz	rs10158939	1	242223343	G	A	7737	0.0808326	0.0174673	3.7e-06	TRUE	reported	39egW5	NA
Class_Bacteroidia.tsv.gz	rs1023692	2	67868756	T	C	7737	-0.0986975	0.0198976	7.04e-07	TRUE	reported	39egW5	NA
Class_Bacteroidia.tsv.gz	rs9843097	3	150197676	C	T	7737	0.0867737	0.0190768	5.4e-06	TRUE	reported	39egW5	NA
Class_Bacteroidia.tsv.gz	rs2603095	4	177175752	G	T	7737	-0.085223	0.0186016	4.62e-06	TRUE	reported	39egW5	NA
Class_Bacteroidia.tsv.gz	rs73098732	7	43503949	G	A	7737	0.0995528	0.0218817	5.37e-06	TRUE	reported	39egW5	NA
Class_Bacteroidia.tsv.gz	rs13283363	9	34842242	A	G	7737	0.164596	0.0311082	1.22e-07	TRUE	reported	39egW5	NA
Class_Bacteroidia.tsv.gz	rs74949229	10	9526946	G	A	7737	0.147428	0.0284368	2.17e-07	TRUE	reported	39egW5	NA
Class_Bacteroidia.tsv.gz	rs10836532	11	4745154	G	T	7737	0.0839484	0.0175508	1.73e-06	TRUE	reported	39egW5	NA
Class_Bacteroidia.tsv.gz	rs28538857	15	87689365	C	T	7737	0.176942	0.0392323	6.48e-06	TRUE	reported	39egW5	NA
Class_Bacteroidia.tsv.gz	rs11657406	17	7249870	G	T	7737	-0.101748	0.0218457	3.2e-06	TRUE	reported	39egW5	NA
Class_Bacteroidia.tsv.gz	rs783253	17	72498434	T	C	7737	-0.0834026	0.0188586	9.75e-06	TRUE	reported	39egW5	NA
Class_Bacteroidia.tsv.gz	rs2698177	18	68747115	A	G	7737	-0.171794	0.036475	2.48e-06	TRUE	reported	39egW5	NA
Class_Betaproteobacteria.tsv.gz	rs12734494	1	211803881	G	A	7586	0.0791571	0.0164342	1.46e-06	TRUE	reported	edQ8Wb	NA
Class_Betaproteobacteria.tsv.gz	rs9428844	1	240647593	T	C	7586	-0.0888565	0.0200476	9.32e-06	TRUE	reported	edQ8Wb	NA
Class_Betaproteobacteria.tsv.gz	rs13071362	3	116990816	A	G	7586	0.0778951	0.0176263	9.9e-06	TRUE	reported	edQ8Wb	NA
Class_Betaproteobacteria.tsv.gz	rs62351959	4	182904885	C	T	7586	0.0966813	0.0215454	7.21e-06	TRUE	reported	edQ8Wb	NA
Class_Betaproteobacteria.tsv.gz	rs12646537	4	184720947	A	G	7586	0.145028	0.032508	8.15e-06	TRUE	reported	edQ8Wb	NA
Class_Betaproteobacteria.tsv.gz	rs59033852	13	23656934	T	C	7586	-0.152927	0.0337678	5.93e-06	TRUE	reported	edQ8Wb	NA
Class_Betaproteobacteria.tsv.gz	rs11626416	14	33053536	G	A	7586	-0.118337	0.0244909	1.35e-06	TRUE	reported	edQ8Wb	NA
Class_Betaproteobacteria.tsv.gz	rs78026425	14	78485536	C	G	7586	0.130889	0.0292566	7.68e-06	TRUE	reported	edQ8Wb	NA
Class_Betaproteobacteria.tsv.gz	rs74945874	16	55053485	T	C	7586	0.0936728	0.0209039	7.43e-06	TRUE	reported	edQ8Wb	NA
Class_Betaproteobacteria.tsv.gz	rs9673456	16	62465518	T	G	7586	-0.0816209	0.01684	1.25e-06	TRUE	reported	edQ8Wb	NA
Class_Betaproteobacteria.tsv.gz	rs79598028	16	85374721	C	T	7586	0.124831	0.0261276	1.77e-06	TRUE	reported	edQ8Wb	NA
Class_Betaproteobacteria.tsv.gz	rs74034215	16	86106253	T	C	7586	0.131706	0.0265059	6.73e-07	TRUE	reported	edQ8Wb	NA
Class_Betaproteobacteria.tsv.gz	rs2834333	21	35370488	C	A	7586	-0.0774478	0.0161535	1.63e-06	TRUE	reported	edQ8Wb	NA
Class_Betaproteobacteria.tsv.gz	rs713716	22	46871094	G	A	7586	-0.0844048	0.0186883	6.29e-06	TRUE	reported	edQ8Wb	NA
Class_Clostridia.tsv.gz	rs1023692	2	67868756	T	C	7738	0.0996966	0.0197632	4.55e-07	TRUE	reported	ybO2IE	NA
Class_Clostridia.tsv.gz	rs7794348	7	138966254	G	A	7738	0.161442	0.0354367	5.22e-06	TRUE	reported	ybO2IE	NA
Class_Clostridia.tsv.gz	rs674292	8	60881849	T	C	7738	0.073504	0.0165031	8.43e-06	TRUE	reported	ybO2IE	NA
Class_Clostridia.tsv.gz	rs12675379	8	117505928	T	C	7738	0.0754169	0.0165522	5.21e-06	TRUE	reported	ybO2IE	NA
Class_Clostridia.tsv.gz	rs74949229	10	9526946	G	A	7738	-0.140267	0.0282447	6.83e-07	TRUE	reported	ybO2IE	NA
Class_Clostridia.tsv.gz	rs34566098	10	126860657	A	G	7738	0.174315	0.0380417	4.6e-06	TRUE	reported	ybO2IE	NA
Class_Clostridia.tsv.gz	rs10766557	11	19447547	G	C	7738	-0.0761699	0.0169137	6.69e-06	TRUE	reported	ybO2IE	NA
Class_Deltaproteobacteria.tsv.gz	rs2990682	1	13839382	C	G	7042	0.0839398	0.0185872	6.3e-06	TRUE	reported	R5fw0V	NA
Class_Deltaproteobacteria.tsv.gz	rs73966738	2	150948178	G	C	7042	-0.127535	0.0287267	9.01e-06	TRUE	reported	R5fw0V	NA
Class_Deltaproteobacteria.tsv.gz	rs10087056	8	130836118	C	A	7042	-0.0821264	0.0175093	2.73e-06	TRUE	reported	R5fw0V	NA
Class_Deltaproteobacteria.tsv.gz	rs11219805	11	124718707	T	C	7042	0.0953742	0.0196637	1.23e-06	TRUE	reported	R5fw0V	NA
Class_Deltaproteobacteria.tsv.gz	rs11222792	11	131652784	C	T	7042	-0.0827298	0.0179059	3.83e-06	TRUE	reported	R5fw0V	NA
Class_Deltaproteobacteria.tsv.gz	rs237461	20	48033171	T	C	7042	-0.0851996	0.018658	4.96e-06	TRUE	reported	R5fw0V	NA
Class_Erysipelotrichia.tsv.gz	rs78685125	3	37667096	C	T	5389	-0.174426	0.0392434	8.8e-06	TRUE	reported	kDRvIs	NA
Class_Erysipelotrichia.tsv.gz	rs4975752	5	1880588	T	G	5389	-0.101686	0.0230142	9.94e-06	TRUE	reported	kDRvIs	NA
Class_Erysipelotrichia.tsv.gz	rs733330	8	94158704	A	G	5389	0.100522	0.0213377	2.47e-06	TRUE	reported	kDRvIs	NA
Class_Erysipelotrichia.tsv.gz	rs75298326	12	24268068	A	T	5389	-0.183637	0.041519	9.74e-06	TRUE	reported	kDRvIs	NA
Class_Erysipelotrichia.tsv.gz	rs11652559	17	36002599	T	C	5389	0.115982	0.025306	4.58e-06	TRUE	reported	kDRvIs	NA
Class_Erysipelotrichia.tsv.gz	rs62131327	19	775626	T	C	5389	0.1464	0.0330701	9.56e-06	TRUE	reported	kDRvIs	NA
Class_Erysipelotrichia.tsv.gz	rs73037929	19	28461212	G	T	5389	-0.21042	0.0439455	1.68e-06	TRUE	reported	kDRvIs	NA
Class_Erysipelotrichia.tsv.gz	rs73114746	20	43873729	C	T	5389	0.153268	0.0332861	4.13e-06	TRUE	reported	kDRvIs	NA
Class_Gammaproteobacteria.tsv.gz	rs12726307	1	177541010	G	T	6415	0.119809	0.0251698	1.94e-06	TRUE	reported	zWpKZI	NA
Class_Gammaproteobacteria.tsv.gz	rs292226	6	90626584	G	A	6415	0.109603	0.0230947	2.08e-06	TRUE	reported	zWpKZI	NA
Class_Gammaproteobacteria.tsv.gz	rs80113686	9	18127674	G	C	6415	-0.127998	0.0284635	6.89e-06	TRUE	reported	zWpKZI	NA
Class_Gammaproteobacteria.tsv.gz	rs117076107	10	135417440	G	A	6415	-0.197134	0.0376204	1.61e-07	TRUE	reported	zWpKZI	NA
Class_Negativicutes.tsv.gz	rs12472147	2	124572776	A	G	6494	-0.12833	0.0264956	1.28e-06	TRUE	reported	xxtDxW	NA
Class_Negativicutes.tsv.gz	rs176564	7	105812525	A	G	6494	-0.153345	0.0337663	5.59e-06	TRUE	reported	xxtDxW	NA
Class_Negativicutes.tsv.gz	rs10736970	10	3387104	T	C	6494	-0.0913671	0.0204744	8.1e-06	TRUE	reported	xxtDxW	NA
Class_Negativicutes.tsv.gz	rs78791321	11	69317280	G	A	6494	0.153283	0.0328393	3.05e-06	TRUE	reported	xxtDxW	NA
Class_Negativicutes.tsv.gz	rs77764206	12	91611380	T	C	6494	0.197357	0.0423653	3.19e-06	TRUE	reported	xxtDxW	NA
Class_Negativicutes.tsv.gz	rs2282037	14	103588515	C	T	6494	-0.102233	0.0186334	4.1e-08	TRUE	reported	xxtDxW	NA
Class_Negativicutes.tsv.gz	rs12979658	19	7892087	A	G	6494	-0.0935377	0.0203693	4.39e-06	TRUE	reported	xxtDxW	NA
Class_Verrucomicrobiae.tsv.gz	rs12710731	2	16720355	C	T	6090	0.0908998	0.0199385	5.14e-06	TRUE	reported	qo2kHA	NA
Class_Verrucomicrobiae.tsv.gz	rs4670221	2	38050232	C	G	6090	-0.0901928	0.0201434	7.55e-06	TRUE	reported	qo2kHA	NA
Class_Verrucomicrobiae.tsv.gz	rs6823767	4	151295085	T	C	6090	0.0928282	0.02072	7.46e-06	TRUE	reported	qo2kHA	NA
Class_Verrucomicrobiae.tsv.gz	rs68058313	5	24990890	C	T	6090	0.190994	0.039289	1.17e-06	TRUE	reported	qo2kHA	NA
Class_Verrucomicrobiae.tsv.gz	rs1298928	5	118836004	T	G	6090	0.106841	0.0236374	6.18e-06	TRUE	reported	qo2kHA	NA
Class_Verrucomicrobiae.tsv.gz	rs9368149	6	20097305	A	G	6090	-0.12443	0.0259939	1.69e-06	TRUE	reported	qo2kHA	NA
Class_Verrucomicrobiae.tsv.gz	rs36119306	6	37707962	A	T	6090	0.108908	0.0234524	3.42e-06	TRUE	reported	qo2kHA	NA
Class_Verrucomicrobiae.tsv.gz	rs7912369	10	2005604	A	G	6090	0.0883668	0.0199345	9.3e-06	TRUE	reported	qo2kHA	NA
Class_Verrucomicrobiae.tsv.gz	rs4075877	11	67567936	C	T	6090	-0.0852446	0.0189657	6.97e-06	TRUE	reported	qo2kHA	NA
Class_Verrucomicrobiae.tsv.gz	rs166570	12	65405314	C	G	6090	-0.0894444	0.0190782	2.75e-06	TRUE	reported	qo2kHA	NA
Class_Verrucomicrobiae.tsv.gz	rs55926131	12	115085267	C	T	6090	-0.105935	0.0202559	1.7e-07	TRUE	reported	qo2kHA	NA
Class_Verrucomicrobiae.tsv.gz	rs7313918	12	118394008	T	C	6090	-0.121391	0.0274517	9.78e-06	TRUE	reported	qo2kHA	NA
Class_Verrucomicrobiae.tsv.gz	rs35895642	15	37816202	C	T	6090	0.109956	0.0229035	1.58e-06	TRUE	reported	qo2kHA	NA
Class_Verrucomicrobiae.tsv.gz	rs1532932	16	10082174	A	G	6090	-0.0999825	0.0223102	7.41e-06	TRUE	reported	qo2kHA	NA
Class_Verrucomicrobiae.tsv.gz	rs79041579	17	47860915	G	A	6090	0.127245	0.0244438	1.93e-07	TRUE	reported	qo2kHA	NA
Class_Verrucomicrobiae.tsv.gz	rs2523176	19	2272309	C	T	6090	0.109566	0.0241816	5.87e-06	TRUE	reported	qo2kHA	NA
Family_Acidaminococcaceae.tsv.gz	rs76411331	3	21259066	C	T	2734	-0.19787	0.0443618	8.18e-06	TRUE	reported	gYmXOX	NA
Family_Acidaminococcaceae.tsv.gz	rs7797421	7	19286182	C	T	2734	0.16619	0.0354633	2.78e-06	TRUE	reported	gYmXOX	NA
Family_Acidaminococcaceae.tsv.gz	rs7787688	7	22807884	C	T	2734	-0.130716	0.0274759	1.96e-06	TRUE	reported	gYmXOX	NA
Family_Acidaminococcaceae.tsv.gz	rs55751855	11	113955970	A	G	2734	0.134359	0.0290493	3.74e-06	TRUE	reported	gYmXOX	NA
Family_Acidaminococcaceae.tsv.gz	rs2303658	12	20278430	G	A	2734	-0.127219	0.0283984	7.47e-06	TRUE	reported	gYmXOX	NA
Family_Acidaminococcaceae.tsv.gz	rs11850002	14	42509970	A	C	2734	-0.130019	0.028663	5.73e-06	TRUE	reported	gYmXOX	NA
Family_Acidaminococcaceae.tsv.gz	rs67391746	16	61675825	T	C	2734	-0.162536	0.0362279	7.24e-06	TRUE	reported	gYmXOX	NA
Family_Bacteroidaceae.tsv.gz	rs2774282	1	114648020	T	C	7729	0.0850792	0.0190882	8.3e-06	TRUE	reported	4buDTX	NA
Family_Bacteroidaceae.tsv.gz	rs742682	1	114897076	A	C	7729	-0.110567	0.024218	4.98e-06	TRUE	reported	4buDTX	NA
Family_Bacteroidaceae.tsv.gz	rs2148691	1	115994787	A	C	7729	0.0838576	0.0186489	6.9e-06	TRUE	reported	4buDTX	NA
Family_Bacteroidaceae.tsv.gz	rs28414316	2	122972140	T	C	7729	0.114905	0.0238957	1.52e-06	TRUE	reported	4buDTX	NA
Family_Bacteroidaceae.tsv.gz	rs62365577	5	83033300	G	C	7729	-0.117516	0.025764	5.08e-06	TRUE	reported	4buDTX	NA
Family_Bacteroidaceae.tsv.gz	rs73046099	7	709469	G	A	7729	-0.126161	0.02691	2.76e-06	TRUE	reported	4buDTX	NA
Family_Bacteroidaceae.tsv.gz	rs56178001	7	5362944	G	C	7729	-0.0829141	0.0181179	4.73e-06	TRUE	reported	4buDTX	NA
Family_Bacteroidaceae.tsv.gz	rs80306758	7	27255650	A	C	7729	0.165403	0.0366646	6.45e-06	TRUE	reported	4buDTX	NA
Family_Bacteroidaceae.tsv.gz	rs4278144	8	62697207	A	C	7729	0.0772061	0.0172764	7.86e-06	TRUE	reported	4buDTX	NA
Family_Bacteroidaceae.tsv.gz	rs680138	9	110882980	C	T	7729	-0.0806635	0.0171239	2.47e-06	TRUE	reported	4buDTX	NA
Family_Bacteroidaceae.tsv.gz	rs2571	9	115926317	G	T	7729	-0.113956	0.0253402	6.89e-06	TRUE	reported	4buDTX	NA
Family_Bacteroidaceae.tsv.gz	rs505128	11	116273511	T	C	7729	-0.0790142	0.0170449	3.56e-06	TRUE	reported	4buDTX	NA
Family_Bacteroidaceae.tsv.gz	rs71446723	12	20934000	G	A	7729	0.113087	0.0249499	5.83e-06	TRUE	reported	4buDTX	NA
Family_Bacteroidaceae.tsv.gz	rs61510729	12	109709157	G	A	7729	-0.100197	0.0219746	5.12e-06	TRUE	reported	4buDTX	NA
Family_Bacteroidaceae.tsv.gz	rs9564193	13	65333539	A	G	7729	-0.174688	0.039027	7.6e-06	TRUE	reported	4buDTX	NA
Family_Bacteroidales_noname.tsv.gz	rs2465095	2	137536904	A	G	7159	-0.0819963	0.0166902	8.98e-07	TRUE	reported	GzxM55	NA
Family_Bacteroidales_noname.tsv.gz	rs3106091	2	200881067	T	C	7159	0.0828995	0.0180146	4.19e-06	TRUE	reported	GzxM55	NA
Family_Bacteroidales_noname.tsv.gz	rs4294998	2	228912194	A	C	7159	0.0741667	0.0167806	9.88e-06	TRUE	reported	GzxM55	NA
Family_Bacteroidales_noname.tsv.gz	rs55712042	4	2706103	A	G	7159	0.0749093	0.0168861	9.16e-06	TRUE	reported	GzxM55	NA
Family_Bacteroidales_noname.tsv.gz	rs2700958	7	36134000	G	A	7159	0.131086	0.0296117	9.56e-06	TRUE	reported	GzxM55	NA
Family_Bacteroidales_noname.tsv.gz	rs12449080	16	73660160	C	G	7159	0.0866379	0.0178384	1.19e-06	TRUE	reported	GzxM55	NA
Family_Bacteroidales_noname.tsv.gz	rs2008778	17	36156378	C	A	7159	-0.0979307	0.0215629	5.58e-06	TRUE	reported	GzxM55	NA
Family_Bacteroidales_noname.tsv.gz	rs12602625	17	65679135	G	C	7159	-0.165436	0.0370076	7.81e-06	TRUE	reported	GzxM55	NA
Family_Bacteroidales_noname.tsv.gz	rs35445518	19	46908968	A	C	7159	0.0909857	0.0204096	8.27e-06	TRUE	reported	GzxM55	NA
Family_Bifidobacteriaceae.tsv.gz	rs1546579	1	61319955	C	T	7252	-0.0772188	0.0172048	7.18e-06	TRUE	reported	l96JaG	NA
Family_Bifidobacteriaceae.tsv.gz	rs7570971	2	135837906	C	A	7252	0.134231	0.0185977	5.29e-13	TRUE	reported	l96JaG	NA
Family_Bifidobacteriaceae.tsv.gz	rs182549	2	136616754	C	T	7252	-0.153302	0.0196364	5.86e-15	TRUE	reported	l96JaG	NA
Family_Bifidobacteriaceae.tsv.gz	rs74452406	3	63012872	C	T	7252	-0.176051	0.0339528	2.16e-07	TRUE	reported	l96JaG	NA
Family_Bifidobacteriaceae.tsv.gz	rs11732081	4	62600906	C	T	7252	0.0783377	0.0174251	6.94e-06	TRUE	reported	l96JaG	NA
Family_Bifidobacteriaceae.tsv.gz	rs4859454	4	77541509	C	T	7252	0.122758	0.0263014	3.05e-06	TRUE	reported	l96JaG	NA
Family_Bifidobacteriaceae.tsv.gz	rs4472164	4	168344708	A	G	7252	-0.125353	0.027537	5.31e-06	TRUE	reported	l96JaG	NA
Family_Bifidobacteriaceae.tsv.gz	rs12657170	5	79643369	T	C	7252	0.0785084	0.0167389	2.73e-06	TRUE	reported	l96JaG	NA
Family_Bifidobacteriaceae.tsv.gz	rs10455532	6	92883361	A	G	7252	-0.0769154	0.0167272	4.26e-06	TRUE	reported	l96JaG	NA
Family_Bifidobacteriaceae.tsv.gz	rs77432108	8	74446780	A	T	7252	0.0957041	0.0215476	8.93e-06	TRUE	reported	l96JaG	NA
Family_Bifidobacteriaceae.tsv.gz	rs61939486	12	119663906	T	C	7252	-0.110859	0.0243793	5.44e-06	TRUE	reported	l96JaG	NA
Family_Bifidobacteriaceae.tsv.gz	rs10873640	15	24025547	C	T	7252	0.0909746	0.0201027	6.03e-06	TRUE	reported	l96JaG	NA
Family_Bifidobacteriaceae.tsv.gz	rs34823013	19	552579	T	G	7252	-0.0869075	0.0194389	7.79e-06	TRUE	reported	l96JaG	NA
Family_Burkholderiales_noname.tsv.gz	rs6664382	1	76089534	G	C	3300	0.232224	0.0507396	4.72e-06	TRUE	reported	zrk71m	NA
Family_Burkholderiales_noname.tsv.gz	rs9872584	3	178567864	C	A	3300	-0.248008	0.0559446	9.29e-06	TRUE	reported	zrk71m	NA
Family_Burkholderiales_noname.tsv.gz	rs1860691	7	52336084	A	G	3300	0.144647	0.0322121	7.11e-06	TRUE	reported	zrk71m	NA
Family_Burkholderiales_noname.tsv.gz	rs4717625	7	71508645	A	G	3300	0.173906	0.0358947	1.27e-06	TRUE	reported	zrk71m	NA
Family_Burkholderiales_noname.tsv.gz	rs13257050	8	19029859	C	A	3300	0.130578	0.0287645	5.64e-06	TRUE	reported	zrk71m	NA
Family_Burkholderiales_noname.tsv.gz	rs11144350	9	77862854	A	G	3300	-0.138725	0.029365	2.31e-06	TRUE	reported	zrk71m	NA
Family_Burkholderiales_noname.tsv.gz	rs73653217	9	79442588	A	T	3300	-0.174748	0.0351745	6.76e-07	TRUE	reported	zrk71m	NA
Family_Burkholderiales_noname.tsv.gz	rs1533824	11	214169	T	C	3300	0.137173	0.0266356	2.61e-07	TRUE	reported	zrk71m	NA
Family_Burkholderiales_noname.tsv.gz	rs1792325	11	71113304	C	T	3300	-0.13059	0.0282128	3.68e-06	TRUE	reported	zrk71m	NA
Family_Burkholderiales_noname.tsv.gz	rs10895784	11	105046839	A	G	3300	0.120714	0.0257173	2.68e-06	TRUE	reported	zrk71m	NA
Family_Burkholderiales_noname.tsv.gz	rs16923154	12	20885931	A	G	3300	0.208221	0.0440879	2.33e-06	TRUE	reported	zrk71m	NA
Family_Burkholderiales_noname.tsv.gz	rs10507465	13	38463552	T	C	3300	-0.139037	0.0297642	2.99e-06	TRUE	reported	zrk71m	NA
Family_Burkholderiales_noname.tsv.gz	rs12941005	17	29755009	T	C	3300	-0.191247	0.0424092	6.5e-06	TRUE	reported	zrk71m	NA
Family_Clostridiaceae.tsv.gz	rs1572504	1	219859210	C	T	3838	0.134667	0.0285797	2.45e-06	TRUE	reported	2HEfPq	NA
Family_Clostridiaceae.tsv.gz	rs28577018	4	29759187	A	G	3838	0.243328	0.0505872	1.51e-06	TRUE	reported	2HEfPq	NA
Family_Clostridiaceae.tsv.gz	rs11969660	6	14395373	C	T	3838	0.170942	0.036738	3.27e-06	TRUE	reported	2HEfPq	NA
Family_Clostridiaceae.tsv.gz	rs10106275	8	89046119	G	A	3838	-0.114781	0.023154	7.15e-07	TRUE	reported	2HEfPq	NA
Family_Clostridiaceae.tsv.gz	rs55834012	12	94200011	A	C	3838	-0.111296	0.0241032	3.88e-06	TRUE	reported	2HEfPq	NA
Family_Clostridiaceae.tsv.gz	rs4924450	15	40597229	G	A	3838	0.11646	0.0259694	7.31e-06	TRUE	reported	2HEfPq	NA
Family_Clostridiaceae.tsv.gz	rs111604729	15	42769334	C	T	3838	-0.195978	0.0426563	4.34e-06	TRUE	reported	2HEfPq	NA
Family_Clostridiaceae.tsv.gz	rs12923305	16	8625523	C	A	3838	0.142402	0.0286354	6.59e-07	TRUE	reported	2HEfPq	NA
Family_Clostridiales_noname.tsv.gz	rs315026	1	77041173	A	G	4758	-0.101553	0.0228013	8.44e-06	TRUE	reported	lWfsE9	NA
Family_Clostridiales_noname.tsv.gz	rs12039057	1	181338339	A	G	4758	-0.105024	0.0236295	8.81e-06	TRUE	reported	lWfsE9	NA
Family_Clostridiales_noname.tsv.gz	rs36131910	4	150277279	G	A	4758	0.235299	0.0485794	1.28e-06	TRUE	reported	lWfsE9	NA
Family_Clostridiales_noname.tsv.gz	rs74564383	10	59135772	C	T	4758	-0.225762	0.0487175	3.58e-06	TRUE	reported	lWfsE9	NA
Family_Clostridiales_noname.tsv.gz	rs72896141	11	5845481	G	A	4758	-0.171682	0.0366461	2.8e-06	TRUE	reported	lWfsE9	NA
Family_Clostridiales_noname.tsv.gz	rs35903463	13	85599144	A	T	4758	0.16143	0.0350324	4.07e-06	TRUE	reported	lWfsE9	NA
Family_Clostridiales_noname.tsv.gz	rs7402939	15	99183876	T	C	4758	0.104932	0.0224615	2.99e-06	TRUE	reported	lWfsE9	NA
Family_Clostridiales_noname.tsv.gz	rs4939587	18	47142173	T	G	4758	-0.132439	0.0266022	6.41e-07	TRUE	reported	lWfsE9	NA
Family_Coriobacteriaceae.tsv.gz	rs77502228	2	140505773	A	T	7685	-0.160702	0.0353101	5.34e-06	TRUE	reported	iqZQ6e	NA
Family_Coriobacteriaceae.tsv.gz	rs6793441	3	8775223	C	A	7685	0.0834386	0.0186694	7.85e-06	TRUE	reported	iqZQ6e	NA
Family_Coriobacteriaceae.tsv.gz	rs28806584	3	68010971	G	C	7685	-0.0819916	0.017878	4.51e-06	TRUE	reported	iqZQ6e	NA
Family_Coriobacteriaceae.tsv.gz	rs4234207	3	194731909	A	G	7685	0.118163	0.0242532	1.1e-06	TRUE	reported	iqZQ6e	NA
Family_Coriobacteriaceae.tsv.gz	rs2907732	7	153780749	C	A	7685	0.0824981	0.0175735	2.67e-06	TRUE	reported	iqZQ6e	NA
Family_Coriobacteriaceae.tsv.gz	rs78362376	8	106944849	C	G	7685	0.123068	0.0266391	3.84e-06	TRUE	reported	iqZQ6e	NA
Family_Coriobacteriaceae.tsv.gz	rs7831606	8	128455694	T	A	7685	-0.0995338	0.0221652	7.1e-06	TRUE	reported	iqZQ6e	NA
Family_Coriobacteriaceae.tsv.gz	rs550057	9	136146597	C	T	7685	0.110172	0.0185759	3.01e-09	TRUE	reported	iqZQ6e	NA
Family_Coriobacteriaceae.tsv.gz	rs11652058	17	64584932	G	A	7685	0.0912383	0.0199153	4.62e-06	TRUE	reported	iqZQ6e	NA
Family_Coriobacteriaceae.tsv.gz	rs2849714	21	43208598	T	C	7685	0.122785	0.0269753	5.32e-06	TRUE	reported	iqZQ6e	NA
Family_Desulfovibrionaceae.tsv.gz	rs2990682	1	13839382	C	G	7042	0.0839517	0.0185872	6.28e-06	TRUE	reported	Pl3rkh	NA
Family_Desulfovibrionaceae.tsv.gz	rs73966738	2	150948178	G	C	7042	-0.127521	0.0287266	9.03e-06	TRUE	reported	Pl3rkh	NA
Family_Desulfovibrionaceae.tsv.gz	rs10087056	8	130836118	C	A	7042	-0.0821171	0.0175092	2.73e-06	TRUE	reported	Pl3rkh	NA
Family_Desulfovibrionaceae.tsv.gz	rs11219805	11	124718707	T	C	7042	0.0953695	0.0196637	1.23e-06	TRUE	reported	Pl3rkh	NA
Family_Desulfovibrionaceae.tsv.gz	rs11222792	11	131652784	C	T	7042	-0.0827245	0.0179058	3.84e-06	TRUE	reported	Pl3rkh	NA
Family_Desulfovibrionaceae.tsv.gz	rs237461	20	48033171	T	C	7042	-0.0851866	0.018658	4.98e-06	TRUE	reported	Pl3rkh	NA
Family_Enterobacteriaceae.tsv.gz	rs113117201	3	168326056	C	T	5763	0.197345	0.0439409	7.08e-06	TRUE	reported	Em7zsH	NA
Family_Enterobacteriaceae.tsv.gz	rs13138313	4	146977979	C	T	5763	0.0851873	0.0189584	7.01e-06	TRUE	reported	Em7zsH	NA
Family_Enterobacteriaceae.tsv.gz	rs13166339	5	39774566	A	G	5763	-0.180471	0.0381964	2.3e-06	TRUE	reported	Em7zsH	NA
Family_Enterobacteriaceae.tsv.gz	rs115534005	5	44055894	T	C	5763	0.229202	0.044755	3.04e-07	TRUE	reported	Em7zsH	NA
Family_Enterobacteriaceae.tsv.gz	rs112572980	6	12752767	A	G	5763	0.190198	0.0427408	8.59e-06	TRUE	reported	Em7zsH	NA
Family_Erysipelotrichaceae.tsv.gz	rs78685125	3	37667096	C	T	5389	-0.174589	0.0392434	8.63e-06	TRUE	reported	Kmzxbg	NA
Family_Erysipelotrichaceae.tsv.gz	rs4975752	5	1880588	T	G	5389	-0.101691	0.0230142	9.93e-06	TRUE	reported	Kmzxbg	NA
Family_Erysipelotrichaceae.tsv.gz	rs733330	8	94158704	A	G	5389	0.100498	0.0213377	2.48e-06	TRUE	reported	Kmzxbg	NA
Family_Erysipelotrichaceae.tsv.gz	rs75298326	12	24268068	A	T	5389	-0.183606	0.041519	9.77e-06	TRUE	reported	Kmzxbg	NA
Family_Erysipelotrichaceae.tsv.gz	rs11652559	17	36002599	T	C	5389	0.115925	0.025306	4.63e-06	TRUE	reported	Kmzxbg	NA
Family_Erysipelotrichaceae.tsv.gz	rs62131327	19	775626	T	C	5389	0.146435	0.0330701	9.51e-06	TRUE	reported	Kmzxbg	NA
Family_Erysipelotrichaceae.tsv.gz	rs73037929	19	28461212	G	T	5389	-0.210504	0.0439456	1.67e-06	TRUE	reported	Kmzxbg	NA
Family_Erysipelotrichaceae.tsv.gz	rs73114746	20	43873729	C	T	5389	0.15327	0.0332861	4.13e-06	TRUE	reported	Kmzxbg	NA
Family_Eubacteriaceae.tsv.gz	rs1942648	7	15776571	C	T	7688	0.154392	0.0342993	6.75e-06	TRUE	reported	zBwsNT	NA
Family_Eubacteriaceae.tsv.gz	rs17218256	8	74350499	C	G	7688	-0.0843857	0.0164173	2.75e-07	TRUE	reported	zBwsNT	NA
Family_Eubacteriaceae.tsv.gz	rs3898456	8	139175349	C	T	7688	-0.0824025	0.0182763	6.52e-06	TRUE	reported	zBwsNT	NA
Family_Eubacteriaceae.tsv.gz	rs4113953	12	40767990	G	C	7688	0.0755761	0.0169817	8.57e-06	TRUE	reported	zBwsNT	NA
Family_Eubacteriaceae.tsv.gz	rs9600403	13	75463070	A	C	7688	0.0771876	0.0164372	2.65e-06	TRUE	reported	zBwsNT	NA
Family_Eubacteriaceae.tsv.gz	rs2252668	18	33849043	G	A	7688	0.104832	0.0229048	4.72e-06	TRUE	reported	zBwsNT	NA
Family_Eubacteriaceae.tsv.gz	rs6021384	20	50306527	T	C	7688	-0.0843257	0.0180317	2.92e-06	TRUE	reported	zBwsNT	NA
Family_Eubacteriaceae.tsv.gz	rs6064622	20	56783996	G	T	7688	-0.107831	0.0236847	5.29e-06	TRUE	reported	zBwsNT	NA
Family_Lachnospiraceae.tsv.gz	rs11210592	1	42581600	A	G	7737	0.105431	0.0205474	2.88e-07	TRUE	reported	EW7mXE	NA
Family_Lachnospiraceae.tsv.gz	rs11892661	2	213400434	T	G	7737	-0.0885936	0.0195958	6.15e-06	TRUE	reported	EW7mXE	NA
Family_Lachnospiraceae.tsv.gz	rs12619063	2	226467954	G	A	7737	-0.0907745	0.0203645	8.29e-06	TRUE	reported	EW7mXE	NA
Family_Lachnospiraceae.tsv.gz	rs9882102	3	42159514	G	A	7737	-0.0760817	0.0165105	4.06e-06	TRUE	reported	EW7mXE	NA
Family_Lachnospiraceae.tsv.gz	rs116656500	4	7961293	T	C	7737	-0.150967	0.0332048	5.45e-06	TRUE	reported	EW7mXE	NA
Family_Lachnospiraceae.tsv.gz	rs2903645	4	14349049	T	C	7737	-0.0747618	0.0167254	7.82e-06	TRUE	reported	EW7mXE	NA
Family_Lachnospiraceae.tsv.gz	rs166135	5	3194999	G	A	7737	-0.073012	0.0162784	7.28e-06	TRUE	reported	EW7mXE	NA
Family_Lachnospiraceae.tsv.gz	rs61025394	6	7085817	G	A	7737	-0.0907695	0.0204079	8.68e-06	TRUE	reported	EW7mXE	NA
Family_Lachnospiraceae.tsv.gz	rs6558174	8	22492129	A	G	7737	-0.0822329	0.0176301	3.1e-06	TRUE	reported	EW7mXE	NA
Family_Lachnospiraceae.tsv.gz	rs7078960	10	12589150	A	G	7737	0.0835007	0.0182234	4.6e-06	TRUE	reported	EW7mXE	NA
Family_Lachnospiraceae.tsv.gz	rs1892388	10	79618066	A	T	7737	-0.157692	0.035191	7.43e-06	TRUE	reported	EW7mXE	NA
Family_Lachnospiraceae.tsv.gz	rs11625794	14	90811229	A	G	7737	-0.074346	0.0167112	8.63e-06	TRUE	reported	EW7mXE	NA
Family_Lactobacillaceae.tsv.gz	rs6684536	1	18712328	C	T	1705	-0.18069	0.0406447	8.76e-06	TRUE	reported	O2dOPP	NA
Family_Lactobacillaceae.tsv.gz	rs11689862	2	81066982	T	G	1705	-0.216861	0.048965	9.47e-06	TRUE	reported	O2dOPP	NA
Family_Lactobacillaceae.tsv.gz	rs3135176	4	3267074	T	C	1705	0.297472	0.0646219	4.16e-06	TRUE	reported	O2dOPP	NA
Family_Lactobacillaceae.tsv.gz	rs112241999	4	53563365	C	T	1705	0.35592	0.0767043	3.48e-06	TRUE	reported	O2dOPP	NA
Family_Lactobacillaceae.tsv.gz	rs76832256	4	149841540	T	C	1705	-0.176148	0.0385687	4.94e-06	TRUE	reported	O2dOPP	NA
Family_Lactobacillaceae.tsv.gz	rs278502	5	100103358	A	G	1705	0.165598	0.0367282	6.52e-06	TRUE	reported	O2dOPP	NA
Family_Lactobacillaceae.tsv.gz	rs12204031	6	155836415	T	A	1705	-0.273266	0.0611533	7.88e-06	TRUE	reported	O2dOPP	NA
Family_Lactobacillaceae.tsv.gz	rs1149732	10	79986352	C	T	1705	0.156996	0.0352505	8.44e-06	TRUE	reported	O2dOPP	NA
Family_Lactobacillaceae.tsv.gz	rs2598336	12	16256537	G	C	1705	0.162166	0.0358989	6.26e-06	TRUE	reported	O2dOPP	NA
Family_Lactobacillaceae.tsv.gz	rs17457331	12	19899635	T	G	1705	-0.277086	0.061724	7.15e-06	TRUE	reported	O2dOPP	NA
Family_Lactobacillaceae.tsv.gz	rs9559303	13	109001850	C	T	1705	0.180256	0.0365293	8.03e-07	TRUE	reported	O2dOPP	NA
Family_Lactobacillaceae.tsv.gz	rs2899931	14	42338011	G	T	1705	0.184167	0.0405913	5.7e-06	TRUE	reported	O2dOPP	NA
Family_Lactobacillaceae.tsv.gz	rs2332915	14	73182541	G	C	1705	-0.184069	0.037914	1.2e-06	TRUE	reported	O2dOPP	NA
Family_Micrococcaceae.tsv.gz	rs616801	1	95011698	G	A	1959	0.247127	0.0529429	3.04e-06	TRUE	reported	PKPBcO	NA
Family_Micrococcaceae.tsv.gz	rs17049177	2	129915467	G	A	1959	-0.259548	0.0538955	1.47e-06	TRUE	reported	PKPBcO	NA
Family_Micrococcaceae.tsv.gz	rs709159	3	12481203	C	A	1959	-0.173535	0.0376231	3.98e-06	TRUE	reported	PKPBcO	NA
Family_Micrococcaceae.tsv.gz	rs9268614	6	32402778	T	G	1959	-0.186289	0.0404122	4.03e-06	TRUE	reported	PKPBcO	NA
Family_Micrococcaceae.tsv.gz	rs80010435	9	140767792	G	A	1959	-0.324559	0.0731352	9.09e-06	TRUE	reported	PKPBcO	NA
Family_Micrococcaceae.tsv.gz	rs888195	12	2834412	G	C	1959	0.165585	0.0339776	1.1e-06	TRUE	reported	PKPBcO	NA
Family_Oscillospiraceae.tsv.gz	rs56001939	2	54363878	T	C	7719	-0.0795853	0.0170427	3.02e-06	TRUE	reported	75Szmb	NA
Family_Oscillospiraceae.tsv.gz	rs13119423	4	27850234	A	C	7719	-0.110371	0.0239806	4.17e-06	TRUE	reported	75Szmb	NA
Family_Oscillospiraceae.tsv.gz	rs55682375	9	21808352	G	A	7719	-0.158559	0.0351998	6.65e-06	TRUE	reported	75Szmb	NA
Family_Oscillospiraceae.tsv.gz	rs10769221	11	5806426	G	A	7719	0.141694	0.027228	1.95e-07	TRUE	reported	75Szmb	NA
Family_Oscillospiraceae.tsv.gz	rs12446334	16	81302009	A	G	7719	0.0938369	0.0200605	2.9e-06	TRUE	reported	75Szmb	NA
Family_Oscillospiraceae.tsv.gz	rs7255582	19	35718076	C	T	7719	-0.0800168	0.0169181	2.25e-06	TRUE	reported	75Szmb	NA
Family_Oscillospiraceae.tsv.gz	rs34865636	19	45793832	A	T	7719	-0.0828569	0.0176735	2.76e-06	TRUE	reported	75Szmb	NA
Family_Oscillospiraceae.tsv.gz	rs11087270	20	18906606	A	T	7719	0.0873817	0.0185193	2.38e-06	TRUE	reported	75Szmb	NA
Family_Oxalobacteraceae.tsv.gz	rs12725104	1	65268226	A	G	2833	0.15492	0.0346453	7.76e-06	TRUE	reported	YqIM8n	NA
Family_Oxalobacteraceae.tsv.gz	rs1861231	2	10455625	G	A	2833	-0.154011	0.0307211	5.35e-07	TRUE	reported	YqIM8n	NA
Family_Oxalobacteraceae.tsv.gz	rs10865362	2	67933923	C	T	2833	-0.148048	0.0333796	9.2e-06	TRUE	reported	YqIM8n	NA
Family_Oxalobacteraceae.tsv.gz	rs35921003	8	83230206	A	C	2833	-0.221395	0.0497349	8.53e-06	TRUE	reported	YqIM8n	NA
Family_Oxalobacteraceae.tsv.gz	rs11068499	12	117892931	G	A	2833	-0.163287	0.0363067	6.88e-06	TRUE	reported	YqIM8n	NA
Family_Oxalobacteraceae.tsv.gz	rs4889373	16	81747602	A	G	2833	0.130841	0.0292173	7.53e-06	TRUE	reported	YqIM8n	NA
Family_Oxalobacteraceae.tsv.gz	rs17562516	17	48729781	T	A	2833	-0.138562	0.0291834	2.05e-06	TRUE	reported	YqIM8n	NA
Family_Oxalobacteraceae.tsv.gz	rs3745098	19	52855303	G	T	2833	0.128373	0.0273541	2.69e-06	TRUE	reported	YqIM8n	NA
Family_Oxalobacteraceae.tsv.gz	rs73918563	20	59220861	T	C	2833	-0.273973	0.0585581	2.89e-06	TRUE	reported	YqIM8n	NA
Family_Pasteurellaceae.tsv.gz	rs12254965	10	127297038	A	G	2473	-0.194897	0.0437944	8.58e-06	TRUE	reported	HwCriX	NA
Family_Pasteurellaceae.tsv.gz	rs7132825	12	1500603	G	A	2473	0.22574	0.0503199	7.25e-06	TRUE	reported	HwCriX	NA
Family_Pasteurellaceae.tsv.gz	rs56162052	17	36205502	T	C	2473	-0.156607	0.033411	2.77e-06	TRUE	reported	HwCriX	NA
Family_Porphyromonadaceae.tsv.gz	rs41265179	1	153601828	G	T	7674	-0.186507	0.0419988	8.96e-06	TRUE	reported	Xz3SYH	NA
Family_Porphyromonadaceae.tsv.gz	rs10166236	2	42967871	G	A	7674	-0.118275	0.0260257	5.51e-06	TRUE	reported	Xz3SYH	NA
Family_Porphyromonadaceae.tsv.gz	rs1452703	3	5766901	G	A	7674	0.0761138	0.0168897	6.59e-06	TRUE	reported	Xz3SYH	NA
Family_Porphyromonadaceae.tsv.gz	rs13070029	3	42852207	C	T	7674	0.0869101	0.0192953	6.66e-06	TRUE	reported	Xz3SYH	NA
Family_Porphyromonadaceae.tsv.gz	rs1363927	5	37861581	G	A	7674	-0.119586	0.0259413	4.03e-06	TRUE	reported	Xz3SYH	NA
Family_Porphyromonadaceae.tsv.gz	rs12673975	7	21527320	G	A	7674	-0.0775436	0.0170789	5.62e-06	TRUE	reported	Xz3SYH	NA
Family_Porphyromonadaceae.tsv.gz	rs11979513	7	41250331	G	A	7674	0.0994314	0.0211827	2.68e-06	TRUE	reported	Xz3SYH	NA
Family_Porphyromonadaceae.tsv.gz	rs9694714	8	103530946	G	C	7674	-0.0760192	0.0165391	4.3e-06	TRUE	reported	Xz3SYH	NA
Family_Porphyromonadaceae.tsv.gz	rs2236547	9	214864	C	T	7674	0.0949108	0.0213119	8.45e-06	TRUE	reported	Xz3SYH	NA
Family_Porphyromonadaceae.tsv.gz	rs366032	10	17428971	T	A	7674	0.0761617	0.0165727	4.31e-06	TRUE	reported	Xz3SYH	NA
Family_Porphyromonadaceae.tsv.gz	rs56238206	11	13918589	G	A	7674	0.108593	0.0235475	3.99e-06	TRUE	reported	Xz3SYH	NA
Family_Porphyromonadaceae.tsv.gz	rs2448269	11	80099803	C	T	7674	0.0958694	0.0215746	8.85e-06	TRUE	reported	Xz3SYH	NA
Family_Porphyromonadaceae.tsv.gz	rs3863318	11	117811167	A	C	7674	-0.0733528	0.0164864	8.62e-06	TRUE	reported	Xz3SYH	NA
Family_Porphyromonadaceae.tsv.gz	rs9542263	13	70868010	T	C	7674	0.0747894	0.0165338	6.08e-06	TRUE	reported	Xz3SYH	NA
Family_Porphyromonadaceae.tsv.gz	rs12456364	18	71518679	G	A	7674	-0.0726766	0.0164463	9.91e-06	TRUE	reported	Xz3SYH	NA
Family_Porphyromonadaceae.tsv.gz	rs1109499	21	28126167	C	G	7674	-0.0885771	0.019507	5.6e-06	TRUE	reported	Xz3SYH	NA
Family_Porphyromonadaceae.tsv.gz	rs113710653	21	47581835	C	T	7674	0.128026	0.0277397	3.93e-06	TRUE	reported	Xz3SYH	NA
Family_Porphyromonadaceae.tsv.gz	rs5767121	22	48762687	G	T	7674	0.108883	0.0240491	5.97e-06	TRUE	reported	Xz3SYH	NA
Family_Prevotellaceae.tsv.gz	rs1510611	2	54865527	G	T	6586	-0.0884672	0.0175327	4.52e-07	TRUE	reported	6smCBG	NA
Family_Prevotellaceae.tsv.gz	rs73163971	3	168643821	C	T	6586	-0.194918	0.043069	6.02e-06	TRUE	reported	6smCBG	NA
Family_Prevotellaceae.tsv.gz	rs113315281	5	28531872	A	G	6586	-0.148351	0.0297853	6.34e-07	TRUE	reported	6smCBG	NA
Family_Prevotellaceae.tsv.gz	rs26702	5	58527391	T	C	6586	-0.0808769	0.0177656	5.3e-06	TRUE	reported	6smCBG	NA
Family_Prevotellaceae.tsv.gz	rs4301441	8	40539356	T	G	6586	0.144042	0.0292486	8.45e-07	TRUE	reported	6smCBG	NA
Family_Prevotellaceae.tsv.gz	rs7862521	9	116406907	G	T	6586	0.080884	0.0180115	7.1e-06	TRUE	reported	6smCBG	NA
Family_Prevotellaceae.tsv.gz	rs4432059	11	111119178	C	T	6586	-0.0896231	0.0191325	2.81e-06	TRUE	reported	6smCBG	NA
Family_Prevotellaceae.tsv.gz	rs55994980	19	7560434	G	A	6586	0.103933	0.0233574	8.6e-06	TRUE	reported	6smCBG	NA
Family_Rikenellaceae.tsv.gz	rs4949447	1	32057186	A	G	7728	-0.0771561	0.017272	7.93e-06	TRUE	reported	UArpqa	NA
Family_Rikenellaceae.tsv.gz	rs11211406	1	47413786	C	A	7728	0.0919539	0.0196408	2.84e-06	TRUE	reported	UArpqa	NA
Family_Rikenellaceae.tsv.gz	rs952822	2	52851073	G	A	7728	0.0752055	0.016669	6.43e-06	TRUE	reported	UArpqa	NA
Family_Rikenellaceae.tsv.gz	rs73344869	5	177746345	C	T	7728	0.172423	0.0307724	2.1e-08	TRUE	reported	UArpqa	NA
Family_Rikenellaceae.tsv.gz	rs2465506	7	79328573	C	T	7728	-0.145905	0.0315429	3.74e-06	TRUE	reported	UArpqa	NA
Family_Rikenellaceae.tsv.gz	rs61881300	11	35847569	C	T	7728	-0.100451	0.022395	7.28e-06	TRUE	reported	UArpqa	NA
Family_Rikenellaceae.tsv.gz	rs11037285	11	43177129	A	G	7728	0.071185	0.0159605	8.19e-06	TRUE	reported	UArpqa	NA
Family_Rikenellaceae.tsv.gz	rs74459573	11	66690149	T	C	7728	0.088645	0.0200009	9.33e-06	TRUE	reported	UArpqa	NA
Family_Rikenellaceae.tsv.gz	rs77318370	12	72532501	A	G	7728	0.172751	0.0388572	8.76e-06	TRUE	reported	UArpqa	NA
Family_Rikenellaceae.tsv.gz	rs9511112	13	24753101	A	G	7728	0.0896655	0.0199605	7.05e-06	TRUE	reported	UArpqa	NA
Family_Rikenellaceae.tsv.gz	rs6131687	20	15649074	G	A	7728	-0.0715726	0.0160778	8.52e-06	TRUE	reported	UArpqa	NA
Family_Ruminococcaceae.tsv.gz	rs4446400	4	118732670	C	T	7738	-0.0734502	0.0165219	8.76e-06	TRUE	reported	ovKvkS	NA
Family_Ruminococcaceae.tsv.gz	rs154221	5	58598034	C	T	7738	-0.114376	0.0255568	7.63e-06	TRUE	reported	ovKvkS	NA
Family_Ruminococcaceae.tsv.gz	rs6887055	5	82885783	A	G	7738	0.0915711	0.0202792	6.32e-06	TRUE	reported	ovKvkS	NA
Family_Ruminococcaceae.tsv.gz	rs111854245	5	110389110	T	C	7738	-0.109559	0.0247809	9.82e-06	TRUE	reported	ovKvkS	NA
Family_Ruminococcaceae.tsv.gz	rs17206746	8	59544252	A	T	7738	0.0829663	0.0179829	3.96e-06	TRUE	reported	ovKvkS	NA
Family_Ruminococcaceae.tsv.gz	rs74949229	10	9526946	G	A	7738	-0.141078	0.0283076	6.24e-07	TRUE	reported	ovKvkS	NA
Family_Ruminococcaceae.tsv.gz	rs117996720	11	32460157	C	A	7738	-0.166308	0.0366775	5.78e-06	TRUE	reported	ovKvkS	NA
Family_Streptococcaceae.tsv.gz	rs9828991	3	104284483	A	T	3448	-0.135924	0.0270776	5.17e-07	TRUE	reported	THpXbe	NA
Family_Streptococcaceae.tsv.gz	rs28719561	4	7277846	T	C	3448	0.209054	0.0455591	4.46e-06	TRUE	reported	THpXbe	NA
Family_Streptococcaceae.tsv.gz	rs11153641	6	117227284	T	C	3448	-0.144528	0.0300958	1.57e-06	TRUE	reported	THpXbe	NA
Family_Streptococcaceae.tsv.gz	rs13235500	7	7822225	A	G	3448	0.150679	0.0331838	5.61e-06	TRUE	reported	THpXbe	NA
Family_Streptococcaceae.tsv.gz	rs73447940	7	122783839	C	A	3448	0.205148	0.0405881	4.32e-07	TRUE	reported	THpXbe	NA
Family_Streptococcaceae.tsv.gz	rs2610946	8	21139032	A	G	3448	-0.167032	0.0374381	8.14e-06	TRUE	reported	THpXbe	NA
Family_Streptococcaceae.tsv.gz	rs75955305	8	98899757	C	A	3448	-0.192862	0.0436049	9.74e-06	TRUE	reported	THpXbe	NA
Family_Streptococcaceae.tsv.gz	rs10869688	9	78690813	G	A	3448	-0.131667	0.0282923	3.26e-06	TRUE	reported	THpXbe	NA
Family_Streptococcaceae.tsv.gz	rs41294029	10	5993461	C	T	3448	0.207403	0.0463357	7.6e-06	TRUE	reported	THpXbe	NA
Family_Streptococcaceae.tsv.gz	rs73242161	10	55325964	A	C	3448	-0.246374	0.0526148	2.83e-06	TRUE	reported	THpXbe	NA
Family_Streptococcaceae.tsv.gz	rs2668320	12	32226658	C	T	3448	0.12428	0.0270266	4.26e-06	TRUE	reported	THpXbe	NA
Family_Streptococcaceae.tsv.gz	rs72679838	14	23119483	A	G	3448	0.165144	0.0369302	7.76e-06	TRUE	reported	THpXbe	NA
Family_Streptococcaceae.tsv.gz	rs74064457	14	80660670	G	A	3448	0.11913	0.0258328	4e-06	TRUE	reported	THpXbe	NA
Family_Streptococcaceae.tsv.gz	rs1901115	16	60407480	C	T	3448	0.143701	0.0300179	1.69e-06	TRUE	reported	THpXbe	NA
Family_Streptococcaceae.tsv.gz	rs3892326	21	43018030	T	C	3448	-0.118422	0.0265076	7.92e-06	TRUE	reported	THpXbe	NA
Family_Sutterellaceae.tsv.gz	rs2004833	2	44374984	G	T	7499	0.0767079	0.0170252	6.62e-06	TRUE	reported	U0m9Cc	NA
Family_Sutterellaceae.tsv.gz	rs11113910	12	108874663	C	A	7499	-0.111451	0.023851	2.97e-06	TRUE	reported	U0m9Cc	NA
Family_Sutterellaceae.tsv.gz	rs59033852	13	23656934	T	C	7499	-0.159079	0.0340677	3.02e-06	TRUE	reported	U0m9Cc	NA
Family_Sutterellaceae.tsv.gz	rs76883601	14	78483292	T	C	7499	0.136403	0.0295783	4e-06	TRUE	reported	U0m9Cc	NA
Family_Sutterellaceae.tsv.gz	rs1420536	16	52443744	A	G	7499	0.0738342	0.0165908	8.57e-06	TRUE	reported	U0m9Cc	NA
Family_Sutterellaceae.tsv.gz	rs9673456	16	62465518	T	G	7499	-0.0822555	0.016948	1.21e-06	TRUE	reported	U0m9Cc	NA
Family_Sutterellaceae.tsv.gz	rs74034215	16	86106253	T	C	7499	0.130627	0.026673	9.71e-07	TRUE	reported	U0m9Cc	NA
Family_Sutterellaceae.tsv.gz	rs28517505	17	81064203	G	A	7499	0.0784057	0.0175998	8.39e-06	TRUE	reported	U0m9Cc	NA
Family_Sutterellaceae.tsv.gz	rs2834333	21	35370488	C	A	7499	-0.0822713	0.0162658	4.24e-07	TRUE	reported	U0m9Cc	NA
Family_Veillonellaceae.tsv.gz	rs11804833	1	168663055	C	T	5309	-0.126683	0.0278625	5.45e-06	TRUE	reported	2FZSnn	NA
Family_Veillonellaceae.tsv.gz	rs6701211	1	214682808	G	A	5309	-0.17341	0.0385777	6.95e-06	TRUE	reported	2FZSnn	NA
Family_Veillonellaceae.tsv.gz	rs62165977	2	76632661	C	T	5309	0.117901	0.0259445	5.51e-06	TRUE	reported	2FZSnn	NA
Family_Veillonellaceae.tsv.gz	rs258816	5	142590414	C	A	5309	0.100039	0.0211144	2.16e-06	TRUE	reported	2FZSnn	NA
Family_Veillonellaceae.tsv.gz	rs7746214	6	121220067	G	A	5309	0.102716	0.0224918	4.95e-06	TRUE	reported	2FZSnn	NA
Family_Veillonellaceae.tsv.gz	rs35025485	6	148770331	G	A	5309	0.19416	0.03752	2.28e-07	TRUE	reported	2FZSnn	NA
Family_Veillonellaceae.tsv.gz	rs2347496	8	32288932	T	G	5309	-0.0930453	0.0197255	2.39e-06	TRUE	reported	2FZSnn	NA
Family_Veillonellaceae.tsv.gz	rs1882135	12	116769600	T	G	5309	-0.090728	0.020247	7.43e-06	TRUE	reported	2FZSnn	NA
Family_Veillonellaceae.tsv.gz	rs62024270	16	11669568	G	A	5309	0.100571	0.020125	5.81e-07	TRUE	reported	2FZSnn	NA
Family_Veillonellaceae.tsv.gz	rs28393833	18	3206552	C	T	5309	-0.111547	0.0249138	7.56e-06	TRUE	reported	2FZSnn	NA
Family_Veillonellaceae.tsv.gz	rs6105994	20	18929774	G	A	5309	0.0931033	0.0205603	5.95e-06	TRUE	reported	2FZSnn	NA
Family_Veillonellaceae.tsv.gz	rs2313533	20	61507289	G	C	5309	0.0906515	0.0197671	4.52e-06	TRUE	reported	2FZSnn	NA
Family_Verrucomicrobiaceae.tsv.gz	rs12710731	2	16720355	C	T	6090	0.0909052	0.0199384	5.13e-06	TRUE	reported	AUSnru	NA
Family_Verrucomicrobiaceae.tsv.gz	rs4670221	2	38050232	C	G	6090	-0.0902038	0.0201434	7.53e-06	TRUE	reported	AUSnru	NA
Family_Verrucomicrobiaceae.tsv.gz	rs6823767	4	151295085	T	C	6090	0.0928291	0.02072	7.46e-06	TRUE	reported	AUSnru	NA
Family_Verrucomicrobiaceae.tsv.gz	rs68058313	5	24990890	C	T	6090	0.191014	0.039289	1.16e-06	TRUE	reported	AUSnru	NA
Family_Verrucomicrobiaceae.tsv.gz	rs1298928	5	118836004	T	G	6090	0.106836	0.0236374	6.19e-06	TRUE	reported	AUSnru	NA
Family_Verrucomicrobiaceae.tsv.gz	rs9368149	6	20097305	A	G	6090	-0.124435	0.0259939	1.69e-06	TRUE	reported	AUSnru	NA
Family_Verrucomicrobiaceae.tsv.gz	rs36119306	6	37707962	A	T	6090	0.108913	0.0234524	3.42e-06	TRUE	reported	AUSnru	NA
Family_Verrucomicrobiaceae.tsv.gz	rs7912369	10	2005604	A	G	6090	0.088377	0.0199345	9.28e-06	TRUE	reported	AUSnru	NA
Family_Verrucomicrobiaceae.tsv.gz	rs4075877	11	67567936	C	T	6090	-0.0852424	0.0189657	6.97e-06	TRUE	reported	AUSnru	NA
Family_Verrucomicrobiaceae.tsv.gz	rs166570	12	65405314	C	G	6090	-0.0894416	0.0190782	2.76e-06	TRUE	reported	AUSnru	NA
Family_Verrucomicrobiaceae.tsv.gz	rs55926131	12	115085267	C	T	6090	-0.105931	0.0202559	1.7e-07	TRUE	reported	AUSnru	NA
Family_Verrucomicrobiaceae.tsv.gz	rs7313918	12	118394008	T	C	6090	-0.121413	0.0274516	9.74e-06	TRUE	reported	AUSnru	NA
Family_Verrucomicrobiaceae.tsv.gz	rs35895642	15	37816202	C	T	6090	0.109943	0.0229035	1.58e-06	TRUE	reported	AUSnru	NA
Family_Verrucomicrobiaceae.tsv.gz	rs1532932	16	10082174	A	G	6090	-0.0999736	0.0223101	7.43e-06	TRUE	reported	AUSnru	NA
Family_Verrucomicrobiaceae.tsv.gz	rs79041579	17	47860915	G	A	6090	0.127241	0.0244437	1.93e-07	TRUE	reported	AUSnru	NA
Family_Verrucomicrobiaceae.tsv.gz	rs2523176	19	2272309	C	T	6090	0.109575	0.0241815	5.86e-06	TRUE	reported	AUSnru	NA
Genus_actobacillus.tsv.gz	rs6684536	1	18712328	C	T	1702	-0.183246	0.0406075	6.4e-06	TRUE	reported	6Mz1av	NA
Genus_actobacillus.tsv.gz	rs3135176	4	3267074	T	C	1702	0.29376	0.0645394	5.32e-06	TRUE	reported	6Mz1av	NA
Genus_actobacillus.tsv.gz	rs112241999	4	53563365	C	T	1702	0.353483	0.0766103	3.95e-06	TRUE	reported	6Mz1av	NA
Genus_actobacillus.tsv.gz	rs76832256	4	149841540	T	C	1702	-0.175687	0.0385789	5.26e-06	TRUE	reported	6Mz1av	NA
Genus_actobacillus.tsv.gz	rs278502	5	100103358	A	G	1702	0.166232	0.0366985	5.91e-06	TRUE	reported	6Mz1av	NA
Genus_actobacillus.tsv.gz	rs12204031	6	155836415	T	A	1702	-0.274687	0.0610857	6.9e-06	TRUE	reported	6Mz1av	NA
Genus_actobacillus.tsv.gz	rs1149732	10	79986352	C	T	1702	0.155861	0.0352367	9.72e-06	TRUE	reported	6Mz1av	NA
Genus_actobacillus.tsv.gz	rs2598336	12	16256537	G	C	1702	0.160911	0.035888	7.34e-06	TRUE	reported	6Mz1av	NA
Genus_actobacillus.tsv.gz	rs17457331	12	19899635	T	G	1702	-0.27535	0.0617179	8.14e-06	TRUE	reported	6Mz1av	NA
Genus_actobacillus.tsv.gz	rs9559303	13	109001850	C	T	1702	0.180766	0.0364928	7.29e-07	TRUE	reported	6Mz1av	NA
Genus_actobacillus.tsv.gz	rs34185363	14	42517765	T	A	1702	0.174465	0.0382463	5.08e-06	TRUE	reported	6Mz1av	NA
Genus_actobacillus.tsv.gz	rs2332915	14	73182541	G	C	1702	-0.185244	0.0378778	1.01e-06	TRUE	reported	6Mz1av	NA
Genus_Adlercreutzia.tsv.gz	rs7532302	1	156659768	C	T	3501	-0.121914	0.0252893	1.43e-06	TRUE	reported	klCCGb	NA
Genus_Adlercreutzia.tsv.gz	rs148883344	2	16345561	C	A	3501	0.214048	0.0456884	2.8e-06	TRUE	reported	klCCGb	NA
Genus_Adlercreutzia.tsv.gz	rs72682613	4	122877809	C	T	3501	-0.138041	0.0307687	7.24e-06	TRUE	reported	klCCGb	NA
Genus_Adlercreutzia.tsv.gz	rs9347737	6	163740322	A	G	3501	-0.108741	0.0244454	8.65e-06	TRUE	reported	klCCGb	NA
Genus_Adlercreutzia.tsv.gz	rs62529678	8	84315197	G	A	3501	0.118961	0.0267512	8.71e-06	TRUE	reported	klCCGb	NA
Genus_Adlercreutzia.tsv.gz	rs609909	9	12866508	G	C	3501	-0.2575	0.0542358	2.06e-06	TRUE	reported	klCCGb	NA
Genus_Adlercreutzia.tsv.gz	rs73546364	13	37318533	C	T	3501	-0.218902	0.0480583	5.24e-06	TRUE	reported	klCCGb	NA
Genus_Akkermansia.tsv.gz	rs12710731	2	16720355	C	T	6090	0.0910033	0.019938	5.01e-06	TRUE	reported	4c1k9I	NA
Genus_Akkermansia.tsv.gz	rs4670221	2	38050232	C	G	6090	-0.0902391	0.020143	7.47e-06	TRUE	reported	4c1k9I	NA
Genus_Akkermansia.tsv.gz	rs6823767	4	151295085	T	C	6090	0.0928428	0.0207196	7.43e-06	TRUE	reported	4c1k9I	NA
Genus_Akkermansia.tsv.gz	rs68058313	5	24990890	C	T	6090	0.190878	0.0392882	1.18e-06	TRUE	reported	4c1k9I	NA
Genus_Akkermansia.tsv.gz	rs1298928	5	118836004	T	G	6090	0.106723	0.0236369	6.33e-06	TRUE	reported	4c1k9I	NA
Genus_Akkermansia.tsv.gz	rs9368149	6	20097305	A	G	6090	-0.124406	0.0259934	1.7e-06	TRUE	reported	4c1k9I	NA
Genus_Akkermansia.tsv.gz	rs36119306	6	37707962	A	T	6090	0.108922	0.0234519	3.41e-06	TRUE	reported	4c1k9I	NA
Genus_Akkermansia.tsv.gz	rs7912369	10	2005604	A	G	6090	0.0884855	0.0199341	9.04e-06	TRUE	reported	4c1k9I	NA
Genus_Akkermansia.tsv.gz	rs4075877	11	67567936	C	T	6090	-0.0853202	0.0189653	6.84e-06	TRUE	reported	4c1k9I	NA
Genus_Akkermansia.tsv.gz	rs166570	12	65405314	C	G	6090	-0.0893902	0.0190779	2.79e-06	TRUE	reported	4c1k9I	NA
Genus_Akkermansia.tsv.gz	rs55926131	12	115085267	C	T	6090	-0.105925	0.0202555	1.7e-07	TRUE	reported	4c1k9I	NA
Genus_Akkermansia.tsv.gz	rs7313918	12	118394008	T	C	6090	-0.121413	0.0274511	9.74e-06	TRUE	reported	4c1k9I	NA
Genus_Akkermansia.tsv.gz	rs35895642	15	37816202	C	T	6090	0.109922	0.0229031	1.59e-06	TRUE	reported	4c1k9I	NA
Genus_Akkermansia.tsv.gz	rs1532932	16	10082174	A	G	6090	-0.100048	0.0223097	7.31e-06	TRUE	reported	4c1k9I	NA
Genus_Akkermansia.tsv.gz	rs79041579	17	47860915	G	A	6090	0.127155	0.0244432	1.97e-07	TRUE	reported	4c1k9I	NA
Genus_Akkermansia.tsv.gz	rs2523176	19	2272309	C	T	6090	0.10972	0.0241811	5.69e-06	TRUE	reported	4c1k9I	NA
Genus_Alistipes.tsv.gz	rs4949447	1	32057186	A	G	7728	-0.07765	0.0172744	6.95e-06	TRUE	reported	F79qIA	NA
Genus_Alistipes.tsv.gz	rs11211406	1	47413786	C	A	7728	0.0922835	0.0196436	2.63e-06	TRUE	reported	F79qIA	NA
Genus_Alistipes.tsv.gz	rs952822	2	52851073	G	A	7728	0.0752991	0.0166714	6.28e-06	TRUE	reported	F79qIA	NA
Genus_Alistipes.tsv.gz	rs73344869	5	177746345	C	T	7728	0.172349	0.0307767	2.14e-08	TRUE	reported	F79qIA	NA
Genus_Alistipes.tsv.gz	rs2465506	7	79328573	C	T	7728	-0.146726	0.0315474	3.3e-06	TRUE	reported	F79qIA	NA
Genus_Alistipes.tsv.gz	rs61881300	11	35847569	C	T	7728	-0.0998828	0.0223981	8.22e-06	TRUE	reported	F79qIA	NA
Genus_Alistipes.tsv.gz	rs11037285	11	43177129	A	G	7728	0.0709964	0.0159627	8.68e-06	TRUE	reported	F79qIA	NA
Genus_Alistipes.tsv.gz	rs74459573	11	66690149	T	C	7728	0.0889157	0.0200037	8.79e-06	TRUE	reported	F79qIA	NA
Genus_Alistipes.tsv.gz	rs77318370	12	72532501	A	G	7728	0.172345	0.0388627	9.22e-06	TRUE	reported	F79qIA	NA
Genus_Alistipes.tsv.gz	rs9511112	13	24753101	A	G	7728	0.0897462	0.0199633	6.94e-06	TRUE	reported	F79qIA	NA
Genus_Alistipes.tsv.gz	rs6131687	20	15649074	G	A	7728	-0.0712291	0.0160801	9.44e-06	TRUE	reported	F79qIA	NA
Genus_Anaerotruncus.tsv.gz	rs61824334	1	222911002	G	C	1445	-0.1851	0.0393596	2.57e-06	TRUE	reported	M8gbfC	NA
Genus_Anaerotruncus.tsv.gz	rs6440148	3	142870821	C	T	1445	-0.209178	0.0470527	8.76e-06	TRUE	reported	M8gbfC	NA
Genus_Anaerotruncus.tsv.gz	rs1044858	5	178954098	G	C	1445	0.242648	0.0526257	4.01e-06	TRUE	reported	M8gbfC	NA
Genus_Anaerotruncus.tsv.gz	rs4747349	10	18801234	G	C	1445	-0.183369	0.0414232	9.57e-06	TRUE	reported	M8gbfC	NA
Genus_Anaerotruncus.tsv.gz	rs62075885	17	76526048	G	A	1445	0.206123	0.0435565	2.22e-06	TRUE	reported	M8gbfC	NA
Genus_Anaerotruncus.tsv.gz	rs6020721	20	49367076	T	G	1445	-0.183345	0.0405327	6.09e-06	TRUE	reported	M8gbfC	NA
Genus_Bacteroidales_noname.tsv.gz	rs2465095	2	137536904	A	G	7159	-0.081979	0.0166906	9.03e-07	TRUE	reported	BfQrRc	NA
Genus_Bacteroidales_noname.tsv.gz	rs3106091	2	200881067	T	C	7159	0.0829122	0.0180151	4.18e-06	TRUE	reported	BfQrRc	NA
Genus_Bacteroidales_noname.tsv.gz	rs4294998	2	228912194	A	C	7159	0.0742452	0.016781	9.67e-06	TRUE	reported	BfQrRc	NA
Genus_Bacteroidales_noname.tsv.gz	rs55712042	4	2706103	A	G	7159	0.0749687	0.0168865	9.01e-06	TRUE	reported	BfQrRc	NA
Genus_Bacteroidales_noname.tsv.gz	rs2700958	7	36134000	G	A	7159	0.131146	0.0296124	9.48e-06	TRUE	reported	BfQrRc	NA
Genus_Bacteroidales_noname.tsv.gz	rs12449080	16	73660160	C	G	7159	0.0865938	0.0178388	1.21e-06	TRUE	reported	BfQrRc	NA
Genus_Bacteroidales_noname.tsv.gz	rs2008778	17	36156378	C	A	7159	-0.0979854	0.0215634	5.52e-06	TRUE	reported	BfQrRc	NA
Genus_Bacteroidales_noname.tsv.gz	rs12602625	17	65679135	G	C	7159	-0.165344	0.0370085	7.91e-06	TRUE	reported	BfQrRc	NA
Genus_Bacteroidales_noname.tsv.gz	rs35445518	19	46908968	A	C	7159	0.0910549	0.0204101	8.15e-06	TRUE	reported	BfQrRc	NA
Genus_Bacteroides.tsv.gz	rs2774282	1	114648020	T	C	7729	0.085111	0.0190867	8.23e-06	TRUE	reported	rGr6v9	NA
Genus_Bacteroides.tsv.gz	rs742682	1	114897076	A	C	7729	-0.110503	0.0242162	5.04e-06	TRUE	reported	rGr6v9	NA
Genus_Bacteroides.tsv.gz	rs2148691	1	115994787	A	C	7729	0.0837645	0.0186475	7.06e-06	TRUE	reported	rGr6v9	NA
Genus_Bacteroides.tsv.gz	rs28414316	2	122972140	T	C	7729	0.11471	0.0238939	1.58e-06	TRUE	reported	rGr6v9	NA
Genus_Bacteroides.tsv.gz	rs62365577	5	83033300	G	C	7729	-0.117269	0.0257621	5.31e-06	TRUE	reported	rGr6v9	NA
Genus_Bacteroides.tsv.gz	rs73046099	7	709469	G	A	7729	-0.126414	0.0269081	2.63e-06	TRUE	reported	rGr6v9	NA
Genus_Bacteroides.tsv.gz	rs56178001	7	5362944	G	C	7729	-0.0830545	0.0181165	4.55e-06	TRUE	reported	rGr6v9	NA
Genus_Bacteroides.tsv.gz	rs80306758	7	27255650	A	C	7729	0.165091	0.0366619	6.7e-06	TRUE	reported	rGr6v9	NA
Genus_Bacteroides.tsv.gz	rs4278144	8	62697207	A	C	7729	0.0771407	0.0172751	7.99e-06	TRUE	reported	rGr6v9	NA
Genus_Bacteroides.tsv.gz	rs680138	9	110882980	C	T	7729	-0.0806974	0.0171227	2.44e-06	TRUE	reported	rGr6v9	NA
Genus_Bacteroides.tsv.gz	rs2571	9	115926317	G	T	7729	-0.114098	0.0253383	6.7e-06	TRUE	reported	rGr6v9	NA
Genus_Bacteroides.tsv.gz	rs505128	11	116273511	T	C	7729	-0.0790377	0.0170436	3.53e-06	TRUE	reported	rGr6v9	NA
Genus_Bacteroides.tsv.gz	rs71446723	12	20934000	G	A	7729	0.11298	0.0249481	5.94e-06	TRUE	reported	rGr6v9	NA
Genus_Bacteroides.tsv.gz	rs61510729	12	109709157	G	A	7729	-0.100363	0.021973	4.93e-06	TRUE	reported	rGr6v9	NA
Genus_Bacteroides.tsv.gz	rs9564193	13	65333539	A	G	7729	-0.174504	0.0390242	7.76e-06	TRUE	reported	rGr6v9	NA
Genus_Bacteroides.tsv.gz	rs13045121	20	52378642	C	T	7729	0.135832	0.0306208	9.17e-06	TRUE	reported	rGr6v9	NA
Genus_Barnesiella.tsv.gz	rs78335793	1	175415285	C	T	6843	0.136187	0.0296879	4.49e-06	TRUE	reported	Z0zJER	NA
Genus_Barnesiella.tsv.gz	rs62135856	2	38063634	G	A	6843	0.153567	0.0333456	4.12e-06	TRUE	reported	Z0zJER	NA
Genus_Barnesiella.tsv.gz	rs67396441	2	127772373	C	T	6843	-0.0790905	0.017334	5.05e-06	TRUE	reported	Z0zJER	NA
Genus_Barnesiella.tsv.gz	rs115004061	3	109435292	C	T	6843	-0.189927	0.0427222	8.76e-06	TRUE	reported	Z0zJER	NA
Genus_Barnesiella.tsv.gz	rs11931595	4	24463807	G	C	6843	-0.103905	0.0226082	4.31e-06	TRUE	reported	Z0zJER	NA
Genus_Barnesiella.tsv.gz	rs9884588	4	32616774	C	T	6843	0.0829432	0.0179741	3.94e-06	TRUE	reported	Z0zJER	NA
Genus_Barnesiella.tsv.gz	rs10026787	4	106433814	T	C	6843	-0.15818	0.0340512	3.39e-06	TRUE	reported	Z0zJER	NA
Genus_Barnesiella.tsv.gz	rs9364722	6	164594776	T	G	6843	0.151384	0.0334419	5.99e-06	TRUE	reported	Z0zJER	NA
Genus_Barnesiella.tsv.gz	rs6920861	6	167939982	T	C	6843	-0.109842	0.0209364	1.55e-07	TRUE	reported	Z0zJER	NA
Genus_Barnesiella.tsv.gz	rs74448867	8	3804085	A	G	6843	0.169254	0.0349493	1.28e-06	TRUE	reported	Z0zJER	NA
Genus_Barnesiella.tsv.gz	rs700801	9	79234647	G	A	6843	0.100913	0.0222596	5.8e-06	TRUE	reported	Z0zJER	NA
Genus_Barnesiella.tsv.gz	rs118183316	12	31033659	G	A	6843	0.177111	0.0400405	9.72e-06	TRUE	reported	Z0zJER	NA
Genus_Barnesiella.tsv.gz	rs11851037	14	104767703	C	T	6843	0.0814204	0.0183917	9.55e-06	TRUE	reported	Z0zJER	NA
Genus_Barnesiella.tsv.gz	rs8029854	15	77314031	T	C	6843	-0.107635	0.0224718	1.67e-06	TRUE	reported	Z0zJER	NA
Genus_Barnesiella.tsv.gz	rs1078988	15	101902700	T	C	6843	0.0941197	0.0205927	4.86e-06	TRUE	reported	Z0zJER	NA
Genus_Barnesiella.tsv.gz	rs34437635	22	45256730	C	T	6843	0.161612	0.0350091	3.91e-06	TRUE	reported	Z0zJER	NA
Genus_Bifidobacterium.tsv.gz	rs7570971	2	135837906	C	A	7244	0.133059	0.018583	8.05e-13	TRUE	reported	MgDzs7	NA
Genus_Bifidobacterium.tsv.gz	rs182549	2	136616754	C	T	7244	-0.152231	0.0196209	8.59e-15	TRUE	reported	MgDzs7	NA
Genus_Bifidobacterium.tsv.gz	rs74452406	3	63012872	C	T	7244	-0.171486	0.0340129	4.61e-07	TRUE	reported	MgDzs7	NA
Genus_Bifidobacterium.tsv.gz	rs11732081	4	62600906	C	T	7244	0.0774997	0.0174123	8.55e-06	TRUE	reported	MgDzs7	NA
Genus_Bifidobacterium.tsv.gz	rs4859454	4	77541509	C	T	7244	0.120463	0.0262743	4.54e-06	TRUE	reported	MgDzs7	NA
Genus_Bifidobacterium.tsv.gz	rs4472164	4	168344708	A	G	7244	-0.125655	0.0275202	4.97e-06	TRUE	reported	MgDzs7	NA
Genus_Bifidobacterium.tsv.gz	rs12657170	5	79643369	T	C	7244	0.0770323	0.0167241	4.1e-06	TRUE	reported	MgDzs7	NA
Genus_Bifidobacterium.tsv.gz	rs10455532	6	92883361	A	G	7244	-0.0769908	0.0167217	4.14e-06	TRUE	reported	MgDzs7	NA
Genus_Bifidobacterium.tsv.gz	rs61939486	12	119663906	T	C	7244	-0.108607	0.0243638	8.28e-06	TRUE	reported	MgDzs7	NA
Genus_Bifidobacterium.tsv.gz	rs10873640	15	24025547	C	T	7244	0.0909496	0.0200943	6.01e-06	TRUE	reported	MgDzs7	NA
Genus_Bifidobacterium.tsv.gz	rs72993945	18	77284465	G	A	7244	-0.0818989	0.0181838	6.67e-06	TRUE	reported	MgDzs7	NA
Genus_Bilophila.tsv.gz	rs2990682	1	13839382	C	G	6881	0.0864227	0.0187368	3.98e-06	TRUE	reported	VekrrP	NA
Genus_Bilophila.tsv.gz	rs13009600	2	211772624	G	A	6881	0.0773765	0.0174601	9.35e-06	TRUE	reported	VekrrP	NA
Genus_Bilophila.tsv.gz	rs2579005	2	216484768	T	G	6881	0.0910688	0.01924	2.21e-06	TRUE	reported	VekrrP	NA
Genus_Bilophila.tsv.gz	rs77848425	4	186557727	C	T	6881	0.12911	0.0284778	5.8e-06	TRUE	reported	VekrrP	NA
Genus_Bilophila.tsv.gz	rs6958516	7	158240602	G	C	6881	-0.090388	0.0189915	1.94e-06	TRUE	reported	VekrrP	NA
Genus_Bilophila.tsv.gz	rs12913320	15	89377788	C	T	6881	-0.0932645	0.0208999	8.1e-06	TRUE	reported	VekrrP	NA
Genus_Bilophila.tsv.gz	rs1780628	20	37001409	A	T	6881	0.0805222	0.0174397	3.89e-06	TRUE	reported	VekrrP	NA
Genus_Blautia.tsv.gz	rs7591885	2	46033598	G	A	6637	0.0863719	0.0176153	9.43e-07	TRUE	reported	Xxhqka	NA
Genus_Blautia.tsv.gz	rs6809294	3	52170862	G	C	6637	0.102041	0.0218971	3.16e-06	TRUE	reported	Xxhqka	NA
Genus_Blautia.tsv.gz	rs77623116	3	108857481	T	G	6637	-0.104324	0.023517	9.16e-06	TRUE	reported	Xxhqka	NA
Genus_Blautia.tsv.gz	rs28762974	3	175089164	C	G	6637	-0.0921632	0.0208274	9.64e-06	TRUE	reported	Xxhqka	NA
Genus_Blautia.tsv.gz	rs6783841	3	197684166	C	A	6637	-0.0824391	0.0179128	4.18e-06	TRUE	reported	Xxhqka	NA
Genus_Blautia.tsv.gz	rs9459138	6	164976172	C	T	6637	0.0809908	0.0183201	9.83e-06	TRUE	reported	Xxhqka	NA
Genus_Blautia.tsv.gz	rs6990479	8	3136731	G	A	6637	-0.0783752	0.0175819	8.28e-06	TRUE	reported	Xxhqka	NA
Genus_Blautia.tsv.gz	rs62475831	8	3422401	A	G	6637	-0.0971939	0.021087	4.04e-06	TRUE	reported	Xxhqka	NA
Genus_Blautia.tsv.gz	rs62551178	9	92103552	T	C	6637	0.102848	0.0231497	8.88e-06	TRUE	reported	Xxhqka	NA
Genus_Blautia.tsv.gz	rs74083978	14	91621098	G	C	6637	0.165522	0.036826	6.97e-06	TRUE	reported	Xxhqka	NA
Genus_Blautia.tsv.gz	rs2120865	15	68760516	A	G	6637	-0.135913	0.029633	4.51e-06	TRUE	reported	Xxhqka	NA
Genus_Blautia.tsv.gz	rs4445887	16	84374241	C	T	6637	0.0850847	0.0182563	3.15e-06	TRUE	reported	Xxhqka	NA
Genus_Burkholderiales_noname.tsv.gz	rs6664382	1	76089534	G	C	3297	0.23184	0.0507452	4.91e-06	TRUE	reported	2TYZ0v	NA
Genus_Burkholderiales_noname.tsv.gz	rs9872584	3	178567864	C	A	3297	-0.247589	0.0559527	9.65e-06	TRUE	reported	2TYZ0v	NA
Genus_Burkholderiales_noname.tsv.gz	rs1860691	7	52336084	A	G	3297	0.144272	0.0322336	7.61e-06	TRUE	reported	2TYZ0v	NA
Genus_Burkholderiales_noname.tsv.gz	rs4717625	7	71508645	A	G	3297	0.173645	0.0359115	1.33e-06	TRUE	reported	2TYZ0v	NA
Genus_Burkholderiales_noname.tsv.gz	rs13257050	8	19029859	C	A	3297	0.130366	0.0287763	5.89e-06	TRUE	reported	2TYZ0v	NA
Genus_Burkholderiales_noname.tsv.gz	rs11144350	9	77862854	A	G	3297	-0.138537	0.0293727	2.4e-06	TRUE	reported	2TYZ0v	NA
Genus_Burkholderiales_noname.tsv.gz	rs73653217	9	79442588	A	T	3297	-0.174788	0.0351909	6.8e-07	TRUE	reported	2TYZ0v	NA
Genus_Burkholderiales_noname.tsv.gz	rs1533824	11	214169	T	C	3297	0.137379	0.0266454	2.53e-07	TRUE	reported	2TYZ0v	NA
Genus_Burkholderiales_noname.tsv.gz	rs1792325	11	71113304	C	T	3297	-0.130506	0.028235	3.8e-06	TRUE	reported	2TYZ0v	NA
Genus_Burkholderiales_noname.tsv.gz	rs10895784	11	105046839	A	G	3297	0.120849	0.0257314	2.65e-06	TRUE	reported	2TYZ0v	NA
Genus_Burkholderiales_noname.tsv.gz	rs16923154	12	20885931	A	G	3297	0.208234	0.0440939	2.33e-06	TRUE	reported	2TYZ0v	NA
Genus_Burkholderiales_noname.tsv.gz	rs10507465	13	38463552	T	C	3297	-0.138846	0.0297754	3.11e-06	TRUE	reported	2TYZ0v	NA
Genus_Burkholderiales_noname.tsv.gz	rs12941005	17	29755009	T	C	3297	-0.191666	0.0424365	6.29e-06	TRUE	reported	2TYZ0v	NA
Genus_Butyrivibrio.tsv.gz	rs111544141	1	52053017	A	T	1436	0.423935	0.0874095	1.23e-06	TRUE	reported	JSBtva	NA
Genus_Butyrivibrio.tsv.gz	rs4974008	3	42159351	T	C	1436	-0.171168	0.03874	9.94e-06	TRUE	reported	JSBtva	NA
Genus_Butyrivibrio.tsv.gz	rs17709673	3	73965973	C	T	1436	-0.192549	0.0414122	3.33e-06	TRUE	reported	JSBtva	NA
Genus_Butyrivibrio.tsv.gz	rs9459627	6	166675591	C	T	1436	-0.201594	0.0418683	1.47e-06	TRUE	reported	JSBtva	NA
Genus_Butyrivibrio.tsv.gz	rs3807927	7	20380184	A	T	1436	0.299894	0.0643504	3.16e-06	TRUE	reported	JSBtva	NA
Genus_Butyrivibrio.tsv.gz	rs1389373	8	16771538	G	T	1436	0.389432	0.0866371	6.96e-06	TRUE	reported	JSBtva	NA
Genus_Butyrivibrio.tsv.gz	rs17692191	14	48465864	G	A	1436	-0.226361	0.0499856	5.94e-06	TRUE	reported	JSBtva	NA
Genus_Butyrivibrio.tsv.gz	rs4904659	14	90724923	C	A	1436	-0.195869	0.0399736	9.59e-07	TRUE	reported	JSBtva	NA
Genus_Butyrivibrio.tsv.gz	rs1652670	18	12431210	A	G	1436	0.185952	0.0414666	7.31e-06	TRUE	reported	JSBtva	NA
Genus_Butyrivibrio.tsv.gz	rs13055049	22	19641083	T	C	1436	0.257556	0.0506641	3.7e-07	TRUE	reported	JSBtva	NA
Genus_Clostridium.tsv.gz	rs1572504	1	219859210	C	T	3784	0.137725	0.0287283	1.63e-06	TRUE	reported	V4BnXl	NA
Genus_Clostridium.tsv.gz	rs28577018	4	29759187	A	G	3784	0.248981	0.0508779	9.9e-07	TRUE	reported	V4BnXl	NA
Genus_Clostridium.tsv.gz	rs11969660	6	14395373	C	T	3784	0.169314	0.0369647	4.64e-06	TRUE	reported	V4BnXl	NA
Genus_Clostridium.tsv.gz	rs10106275	8	89046119	G	A	3784	-0.10823	0.0233126	3.44e-06	TRUE	reported	V4BnXl	NA
Genus_Clostridium.tsv.gz	rs55834012	12	94200011	A	C	3784	-0.11279	0.0242025	3.16e-06	TRUE	reported	V4BnXl	NA
Genus_Clostridium.tsv.gz	rs111604729	15	42769334	C	T	3784	-0.19557	0.0430737	5.62e-06	TRUE	reported	V4BnXl	NA
Genus_Clostridium.tsv.gz	rs12913822	15	100284194	T	A	3784	0.133192	0.0296207	6.9e-06	TRUE	reported	V4BnXl	NA
Genus_Clostridium.tsv.gz	rs12932210	16	8611717	G	T	3784	0.149553	0.0294764	3.9e-07	TRUE	reported	V4BnXl	NA
Genus_Clostridium.tsv.gz	rs7214893	17	76140308	G	A	3784	0.120874	0.0271018	8.2e-06	TRUE	reported	V4BnXl	NA
Genus_Collinsella.tsv.gz	rs10070311	5	79570013	C	T	7210	0.0770744	0.0171681	7.14e-06	TRUE	reported	STOI5H	NA
Genus_Collinsella.tsv.gz	rs11782083	8	20549398	C	G	7210	-0.0977091	0.0213124	4.55e-06	TRUE	reported	STOI5H	NA
Genus_Collinsella.tsv.gz	rs7831606	8	128455694	T	A	7210	-0.1068	0.0229995	3.42e-06	TRUE	reported	STOI5H	NA
Genus_Collinsella.tsv.gz	rs550057	9	136146597	C	T	7210	0.124063	0.0191538	9.34e-11	TRUE	reported	STOI5H	NA
Genus_Collinsella.tsv.gz	rs4933278	10	84743037	C	T	7210	-0.0835501	0.0186185	7.21e-06	TRUE	reported	STOI5H	NA
Genus_Collinsella.tsv.gz	rs7147611	14	95024931	G	A	7210	-0.0806524	0.0178533	6.26e-06	TRUE	reported	STOI5H	NA
Genus_Collinsella.tsv.gz	rs4075691	15	92002949	G	A	7210	-0.100005	0.0224933	8.75e-06	TRUE	reported	STOI5H	NA
Genus_Collinsella.tsv.gz	rs6099022	20	54747624	C	T	7210	-0.104291	0.02185	1.81e-06	TRUE	reported	STOI5H	NA
Genus_Coprobacter.tsv.gz	rs75238635	4	177157192	G	A	3777	0.194892	0.0414986	2.65e-06	TRUE	reported	QvCDhA	NA
Genus_Coprobacter.tsv.gz	rs112428203	7	147486250	C	T	3777	-0.138203	0.0305287	5.98e-06	TRUE	reported	QvCDhA	NA
Genus_Coprobacter.tsv.gz	rs2697923	11	47363215	G	T	3777	-0.122751	0.0241408	3.68e-07	TRUE	reported	QvCDhA	NA
Genus_Coprobacter.tsv.gz	rs1896610	12	20347763	G	A	3777	-0.134295	0.0289879	3.61e-06	TRUE	reported	QvCDhA	NA
Genus_Coprobacter.tsv.gz	rs79594952	13	59329981	A	G	3777	0.171616	0.0334868	2.98e-07	TRUE	reported	QvCDhA	NA
Genus_Coprobacter.tsv.gz	rs12232484	17	21062412	T	C	3777	-0.125955	0.0237103	1.08e-07	TRUE	reported	QvCDhA	NA
Genus_Coprobacter.tsv.gz	rs12463384	19	21799037	C	A	3777	0.114302	0.024484	3.03e-06	TRUE	reported	QvCDhA	NA
Genus_Coprococcus.tsv.gz	rs17639938	2	208617482	G	C	6402	-0.104084	0.021161	8.71e-07	TRUE	reported	Z5Fibu	NA
Genus_Coprococcus.tsv.gz	rs10460443	2	241089267	G	A	6402	0.117109	0.024666	2.06e-06	TRUE	reported	Z5Fibu	NA
Genus_Coprococcus.tsv.gz	rs6772892	3	150737619	T	G	6402	-0.0877806	0.0188284	3.13e-06	TRUE	reported	Z5Fibu	NA
Genus_Coprococcus.tsv.gz	rs4861985	4	182487712	A	T	6402	-0.129376	0.0292805	9.94e-06	TRUE	reported	Z5Fibu	NA
Genus_Coprococcus.tsv.gz	rs386190	5	31692115	A	G	6402	0.085617	0.0192843	9.01e-06	TRUE	reported	Z5Fibu	NA
Genus_Coprococcus.tsv.gz	rs10234541	7	148273411	C	T	6402	0.119186	0.0266965	8.03e-06	TRUE	reported	Z5Fibu	NA
Genus_Coprococcus.tsv.gz	rs12577679	11	95853099	T	C	6402	0.0926297	0.0205514	6.57e-06	TRUE	reported	Z5Fibu	NA
Genus_Coprococcus.tsv.gz	rs1844921	12	40587702	T	C	6402	0.0850511	0.0180266	2.38e-06	TRUE	reported	Z5Fibu	NA
Genus_Coprococcus.tsv.gz	rs7964677	12	95152877	A	G	6402	-0.162048	0.0366847	9.99e-06	TRUE	reported	Z5Fibu	NA
Genus_Coprococcus.tsv.gz	rs17276797	13	103759453	A	T	6402	-0.0993935	0.0212968	3.06e-06	TRUE	reported	Z5Fibu	NA
Genus_Coprococcus.tsv.gz	rs117817822	20	23561732	A	G	6402	-0.14128	0.0319375	9.7e-06	TRUE	reported	Z5Fibu	NA
Genus_Desulfovibrio.tsv.gz	rs2477580	1	111787395	A	G	3161	0.146444	0.0302167	1.26e-06	TRUE	reported	HZolrD	NA
Genus_Desulfovibrio.tsv.gz	rs12466754	2	19878289	C	T	3161	-0.208624	0.0464826	7.18e-06	TRUE	reported	HZolrD	NA
Genus_Dialister.tsv.gz	rs4832418	2	18348124	G	A	3361	-0.136148	0.0306632	8.99e-06	TRUE	reported	BcGkdf	NA
Genus_Dialister.tsv.gz	rs35335925	4	20821100	G	C	3361	-0.132772	0.0294942	6.74e-06	TRUE	reported	BcGkdf	NA
Genus_Dialister.tsv.gz	rs7761067	6	89177710	T	C	3361	0.132943	0.0300149	9.46e-06	TRUE	reported	BcGkdf	NA
Genus_Dialister.tsv.gz	rs73519430	8	14112568	T	C	3361	-0.208614	0.045703	5.01e-06	TRUE	reported	BcGkdf	NA
Genus_Dialister.tsv.gz	rs2499076	10	19592884	G	A	3361	-0.187924	0.0405854	3.65e-06	TRUE	reported	BcGkdf	NA
Genus_Dialister.tsv.gz	rs2967172	16	57795394	G	A	3361	-0.143636	0.0274092	1.6e-07	TRUE	reported	BcGkdf	NA
Genus_Dorea.tsv.gz	rs74448283	1	61523170	C	T	6901	-0.13565	0.0294121	3.99e-06	TRUE	reported	kCxIAW	NA
Genus_Dorea.tsv.gz	rs12127182	1	63660248	A	G	6901	0.0963738	0.0215234	7.55e-06	TRUE	reported	kCxIAW	NA
Genus_Dorea.tsv.gz	rs56398621	1	88236250	C	T	6901	0.102895	0.023198	9.19e-06	TRUE	reported	kCxIAW	NA
Genus_Dorea.tsv.gz	rs404634	1	108511501	T	C	6901	-0.104495	0.0196008	9.76e-08	TRUE	reported	kCxIAW	NA
Genus_Dorea.tsv.gz	rs10927176	1	244399214	A	T	6901	-0.0758303	0.0169462	7.65e-06	TRUE	reported	kCxIAW	NA
Genus_Dorea.tsv.gz	rs12541342	8	4518456	A	G	6901	0.093164	0.0207363	7.03e-06	TRUE	reported	kCxIAW	NA
Genus_Dorea.tsv.gz	rs7479452	11	70654848	A	G	6901	-0.0876759	0.0195897	7.62e-06	TRUE	reported	kCxIAW	NA
Genus_Dorea.tsv.gz	rs9560166	13	112349869	G	A	6901	-0.0796989	0.017251	3.84e-06	TRUE	reported	kCxIAW	NA
Genus_Eggerthella.tsv.gz	rs141306664	2	103065467	A	G	2000	-0.345674	0.0727756	2.04e-06	TRUE	reported	MtfEj5	NA
Genus_Eggerthella.tsv.gz	rs231723	2	204739781	A	G	2000	-0.146563	0.0325733	6.81e-06	TRUE	reported	MtfEj5	NA
Genus_Eggerthella.tsv.gz	rs62358729	5	39183334	T	C	2000	-0.181357	0.0403199	6.86e-06	TRUE	reported	MtfEj5	NA
Genus_Eggerthella.tsv.gz	rs35501864	14	37425905	A	G	2000	-0.149949	0.0321853	3.18e-06	TRUE	reported	MtfEj5	NA
Genus_Eggerthella.tsv.gz	rs111842857	16	5455531	C	G	2000	0.167244	0.0372849	7.27e-06	TRUE	reported	MtfEj5	NA
Genus_Eggerthella.tsv.gz	rs77214081	16	51193047	A	G	2000	-0.340309	0.0747294	5.27e-06	TRUE	reported	MtfEj5	NA
Genus_Erysipelotrichaceae_noname.tsv.gz	rs10915295	1	5001488	T	G	2886	0.134028	0.0294005	5.15e-06	TRUE	reported	7AGd8t	NA
Genus_Erysipelotrichaceae_noname.tsv.gz	rs71510947	1	13921657	A	G	2886	-0.177112	0.0387512	4.87e-06	TRUE	reported	7AGd8t	NA
Genus_Erysipelotrichaceae_noname.tsv.gz	rs7671513	4	127662474	T	C	2886	-0.127518	0.0263971	1.36e-06	TRUE	reported	7AGd8t	NA
Genus_Erysipelotrichaceae_noname.tsv.gz	rs2926850	5	153157228	A	C	2886	-0.137501	0.027646	6.57e-07	TRUE	reported	7AGd8t	NA
Genus_Erysipelotrichaceae_noname.tsv.gz	rs13238712	7	49971101	T	G	2886	0.242955	0.0539809	6.77e-06	TRUE	reported	7AGd8t	NA
Genus_Erysipelotrichaceae_noname.tsv.gz	rs6557756	8	24523301	C	A	2886	0.126101	0.0284315	9.2e-06	TRUE	reported	7AGd8t	NA
Genus_Erysipelotrichaceae_noname.tsv.gz	rs112684584	8	75850745	T	A	2886	0.169223	0.0375402	6.55e-06	TRUE	reported	7AGd8t	NA
Genus_Erysipelotrichaceae_noname.tsv.gz	rs9316496	13	51041880	G	A	2886	0.159552	0.035188	5.78e-06	TRUE	reported	7AGd8t	NA
Genus_Erysipelotrichaceae_noname.tsv.gz	rs61956724	13	66636200	C	T	2886	-0.309637	0.0604889	3.07e-07	TRUE	reported	7AGd8t	NA
Genus_Erysipelotrichaceae_noname.tsv.gz	rs444953	17	32236051	T	C	2886	0.140718	0.0288332	1.06e-06	TRUE	reported	7AGd8t	NA
Genus_Erysipelotrichaceae_noname.tsv.gz	rs4338887	18	4742876	G	A	2886	-0.139221	0.0289889	1.57e-06	TRUE	reported	7AGd8t	NA
Genus_Erysipelotrichaceae_noname.tsv.gz	rs139790375	19	10126107	C	T	2886	-0.190115	0.0423962	7.32e-06	TRUE	reported	7AGd8t	NA
Genus_Escherichia.tsv.gz	rs11676886	2	97249011	A	G	5602	0.0901209	0.020233	8.42e-06	TRUE	reported	x7CJxz	NA
Genus_Escherichia.tsv.gz	rs62242204	3	30236230	G	A	5602	-0.102919	0.0232348	9.44e-06	TRUE	reported	x7CJxz	NA
Genus_Escherichia.tsv.gz	rs11731238	4	1063833	A	G	5602	-0.176657	0.0397182	8.68e-06	TRUE	reported	x7CJxz	NA
Genus_Escherichia.tsv.gz	rs13138313	4	146977979	C	T	5602	0.090024	0.0192643	2.97e-06	TRUE	reported	x7CJxz	NA
Genus_Escherichia.tsv.gz	rs115534005	5	44055894	T	C	5602	0.222864	0.0454974	9.66e-07	TRUE	reported	x7CJxz	NA
Genus_Escherichia.tsv.gz	rs112572980	6	12752767	A	G	5602	0.195442	0.0433271	6.46e-06	TRUE	reported	x7CJxz	NA
Genus_Escherichia.tsv.gz	rs17058001	6	130150468	C	T	5602	0.181601	0.0405322	7.45e-06	TRUE	reported	x7CJxz	NA
Genus_Escherichia.tsv.gz	rs2791437	9	125844582	G	A	5602	-0.116971	0.0252604	3.65e-06	TRUE	reported	x7CJxz	NA
Genus_Escherichia.tsv.gz	rs2362966	10	125560687	G	C	5602	0.184059	0.0411597	7.76e-06	TRUE	reported	x7CJxz	NA
Genus_Escherichia.tsv.gz	rs1983438	12	61444056	A	G	5602	0.0865054	0.0195812	9.97e-06	TRUE	reported	x7CJxz	NA
Genus_Escherichia.tsv.gz	rs1246347	12	131911441	C	G	5602	0.091836	0.0199224	4.03e-06	TRUE	reported	x7CJxz	NA
Genus_Eubacterium.tsv.gz	rs1942648	7	15776571	C	T	7688	0.154234	0.0343015	6.91e-06	TRUE	reported	3Q4KtO	NA
Genus_Eubacterium.tsv.gz	rs17218256	8	74350499	C	G	7688	-0.084435	0.0164184	2.71e-07	TRUE	reported	3Q4KtO	NA
Genus_Eubacterium.tsv.gz	rs3898456	8	139175349	C	T	7688	-0.0824794	0.0182774	6.4e-06	TRUE	reported	3Q4KtO	NA
Genus_Eubacterium.tsv.gz	rs4113953	12	40767990	G	C	7688	0.0757262	0.0169828	8.23e-06	TRUE	reported	3Q4KtO	NA
Genus_Eubacterium.tsv.gz	rs9600403	13	75463070	A	C	7688	0.0770856	0.0164382	2.74e-06	TRUE	reported	3Q4KtO	NA
Genus_Eubacterium.tsv.gz	rs2252668	18	33849043	G	A	7688	0.104747	0.0229062	4.81e-06	TRUE	reported	3Q4KtO	NA
Genus_Eubacterium.tsv.gz	rs6021384	20	50306527	T	C	7688	-0.0842745	0.0180328	2.96e-06	TRUE	reported	3Q4KtO	NA
Genus_Eubacterium.tsv.gz	rs6064622	20	56783996	G	T	7688	-0.107917	0.0236862	5.21e-06	TRUE	reported	3Q4KtO	NA
Genus_Faecalibacterium.tsv.gz	rs840787	2	65775890	C	G	7728	-0.076066	0.0167144	5.34e-06	TRUE	reported	FR1zSc	NA
Genus_Faecalibacterium.tsv.gz	rs61798216	4	36459051	A	G	7728	-0.127347	0.0264628	1.49e-06	TRUE	reported	FR1zSc	NA
Genus_Faecalibacterium.tsv.gz	rs12197028	6	102128843	A	G	7728	0.145198	0.032165	6.36e-06	TRUE	reported	FR1zSc	NA
Genus_Faecalibacterium.tsv.gz	rs74949229	10	9526946	G	A	7728	-0.137861	0.0283694	1.18e-06	TRUE	reported	FR1zSc	NA
Genus_Faecalibacterium.tsv.gz	rs12415307	10	103076252	A	G	7728	-0.0858008	0.0183852	3.06e-06	TRUE	reported	FR1zSc	NA
Genus_Faecalibacterium.tsv.gz	rs2107539	17	34322610	C	T	7728	-0.0985761	0.021844	6.4e-06	TRUE	reported	FR1zSc	NA
Genus_Faecalibacterium.tsv.gz	rs3785822	17	59556923	G	A	7728	0.099713	0.0211127	2.33e-06	TRUE	reported	FR1zSc	NA
Genus_Faecalibacterium.tsv.gz	rs36720	19	16567351	T	C	7728	-0.0785738	0.0176922	8.95e-06	TRUE	reported	FR1zSc	NA
Genus_Flavonifractor.tsv.gz	rs13061928	3	2932365	A	G	2589	-0.17866	0.0393665	5.67e-06	TRUE	reported	E9Pv09	NA
Genus_Flavonifractor.tsv.gz	rs9848037	3	55796723	A	G	2589	0.148681	0.0333961	8.51e-06	TRUE	reported	E9Pv09	NA
Genus_Flavonifractor.tsv.gz	rs77544959	11	39603353	G	A	2589	-0.150339	0.0329919	5.19e-06	TRUE	reported	E9Pv09	NA
Genus_Flavonifractor.tsv.gz	rs1872436	12	57322492	C	T	2589	-0.181354	0.0369798	9.38e-07	TRUE	reported	E9Pv09	NA
Genus_Flavonifractor.tsv.gz	rs5768347	22	48492960	T	G	2589	-0.168458	0.0379208	8.9e-06	TRUE	reported	E9Pv09	NA
Genus_Gordonibacter.tsv.gz	rs7553861	1	25484633	T	G	1175	-0.206579	0.0450486	4.52e-06	TRUE	reported	rlRJ30	NA
Genus_Gordonibacter.tsv.gz	rs12637754	3	69840865	A	G	1175	-0.295454	0.0665076	8.9e-06	TRUE	reported	rlRJ30	NA
Genus_Gordonibacter.tsv.gz	rs2966752	5	109401940	A	G	1175	0.210409	0.0442046	1.94e-06	TRUE	reported	rlRJ30	NA
Genus_Gordonibacter.tsv.gz	rs62481637	8	3804179	T	C	1175	0.3088	0.0667977	3.78e-06	TRUE	reported	rlRJ30	NA
Genus_Haemophilus.tsv.gz	rs7651754	3	44175797	T	C	2453	-0.215544	0.0475535	5.82e-06	TRUE	reported	2hVpqE	NA
Genus_Haemophilus.tsv.gz	rs28693594	8	8602444	A	C	2453	-0.184475	0.0415155	8.85e-06	TRUE	reported	2hVpqE	NA
Genus_Haemophilus.tsv.gz	rs983309	8	9177732	T	G	2453	-0.197113	0.043067	4.72e-06	TRUE	reported	2hVpqE	NA
Genus_Haemophilus.tsv.gz	rs7132825	12	1500603	G	A	2453	0.230437	0.0506019	5.27e-06	TRUE	reported	2hVpqE	NA
Genus_Haemophilus.tsv.gz	rs56162052	17	36205502	T	C	2453	-0.159873	0.0336197	1.98e-06	TRUE	reported	2hVpqE	NA
Genus_Haemophilus.tsv.gz	rs76236729	18	8831132	C	T	2453	0.188796	0.0426104	9.39e-06	TRUE	reported	2hVpqE	NA
Genus_Holdemania.tsv.gz	rs10027188	4	140175923	C	T	3551	-0.137245	0.0279684	9.24e-07	TRUE	reported	hqrRTh	NA
Genus_Holdemania.tsv.gz	rs140472622	8	74659261	C	T	3551	0.151607	0.0337106	6.88e-06	TRUE	reported	hqrRTh	NA
Genus_Lachnospiraceae_noname.tsv.gz	rs11208867	1	66920064	T	A	7497	0.0850257	0.0186832	5.34e-06	TRUE	reported	rK6uWM	NA
Genus_Lachnospiraceae_noname.tsv.gz	rs1814009	2	100693264	G	A	7497	-0.0878675	0.0187736	2.86e-06	TRUE	reported	rK6uWM	NA
Genus_Lachnospiraceae_noname.tsv.gz	rs2341789	8	29313796	T	C	7497	-0.132618	0.0249506	1.07e-07	TRUE	reported	rK6uWM	NA
Genus_Lachnospiraceae_noname.tsv.gz	rs2119879	8	135549042	T	C	7497	-0.0786974	0.0175895	7.67e-06	TRUE	reported	rK6uWM	NA
Genus_Lachnospiraceae_noname.tsv.gz	rs6575490	14	95477213	G	A	7497	0.0862678	0.0191187	6.42e-06	TRUE	reported	rK6uWM	NA
Genus_Lachnospiraceae_noname.tsv.gz	rs77194050	16	70687185	A	G	7497	-0.169598	0.0348422	1.13e-06	TRUE	reported	rK6uWM	NA
Genus_Lachnospiraceae_noname.tsv.gz	rs61571947	18	2457913	A	G	7497	-0.101888	0.0227273	7.36e-06	TRUE	reported	rK6uWM	NA
Genus_Odoribacter.tsv.gz	rs935417	2	239062898	A	T	6832	-0.0927844	0.0209782	9.74e-06	TRUE	reported	s5FMJh	NA
Genus_Odoribacter.tsv.gz	rs28376149	4	187448960	C	T	6832	0.157775	0.0309694	3.5e-07	TRUE	reported	s5FMJh	NA
Genus_Odoribacter.tsv.gz	rs17507951	5	31836038	T	A	6832	0.147009	0.0327317	7.08e-06	TRUE	reported	s5FMJh	NA
Genus_Odoribacter.tsv.gz	rs58045871	6	113786052	G	A	6832	-0.0929431	0.0184464	4.69e-07	TRUE	reported	s5FMJh	NA
Genus_Odoribacter.tsv.gz	rs3103001	6	159257260	G	A	6832	-0.143232	0.03221	8.72e-06	TRUE	reported	s5FMJh	NA
Genus_Odoribacter.tsv.gz	rs6461301	7	17192045	G	T	6832	-0.119584	0.025812	3.61e-06	TRUE	reported	s5FMJh	NA
Genus_Odoribacter.tsv.gz	rs1035637	8	3925283	A	G	6832	0.0835739	0.0185211	6.41e-06	TRUE	reported	s5FMJh	NA
Genus_Odoribacter.tsv.gz	rs71492034	9	12307408	A	G	6832	0.110016	0.0242636	5.78e-06	TRUE	reported	s5FMJh	NA
Genus_Odoribacter.tsv.gz	rs2605503	10	68372621	C	T	6832	-0.0806683	0.0176145	4.66e-06	TRUE	reported	s5FMJh	NA
Genus_Odoribacter.tsv.gz	rs7298214	12	2053076	A	G	6832	0.0812445	0.01747	3.31e-06	TRUE	reported	s5FMJh	NA
Genus_Oscillibacter.tsv.gz	rs56001939	2	54363878	T	C	7719	-0.0794866	0.0170431	3.1e-06	TRUE	reported	Xy21qT	NA
Genus_Oscillibacter.tsv.gz	rs13119423	4	27850234	A	C	7719	-0.11031	0.0239812	4.23e-06	TRUE	reported	Xy21qT	NA
Genus_Oscillibacter.tsv.gz	rs6821986	4	181658296	C	T	7719	-0.111752	0.0252969	9.98e-06	TRUE	reported	Xy21qT	NA
Genus_Oscillibacter.tsv.gz	rs55682375	9	21808352	G	A	7719	-0.158274	0.0352007	6.91e-06	TRUE	reported	Xy21qT	NA
Genus_Oscillibacter.tsv.gz	rs10769221	11	5806426	G	A	7719	0.141917	0.0272287	1.87e-07	TRUE	reported	Xy21qT	NA
Genus_Oscillibacter.tsv.gz	rs12446334	16	81302009	A	G	7719	0.0936755	0.020061	3.02e-06	TRUE	reported	Xy21qT	NA
Genus_Oscillibacter.tsv.gz	rs7255582	19	35718076	C	T	7719	-0.0799638	0.0169185	2.29e-06	TRUE	reported	Xy21qT	NA
Genus_Oscillibacter.tsv.gz	rs34865636	19	45793832	A	T	7719	-0.0829059	0.017674	2.72e-06	TRUE	reported	Xy21qT	NA
Genus_Oscillibacter.tsv.gz	rs11087270	20	18906606	A	T	7719	0.0873411	0.0185197	2.4e-06	TRUE	reported	Xy21qT	NA
Genus_Oxalobacter.tsv.gz	rs12725104	1	65268226	A	G	2833	0.154981	0.0346513	7.73e-06	TRUE	reported	kjrI4Z	NA
Genus_Oxalobacter.tsv.gz	rs1861231	2	10455625	G	A	2833	-0.153882	0.0307264	5.5e-07	TRUE	reported	kjrI4Z	NA
Genus_Oxalobacter.tsv.gz	rs10865362	2	67933923	C	T	2833	-0.14827	0.0333854	8.95e-06	TRUE	reported	kjrI4Z	NA
Genus_Oxalobacter.tsv.gz	rs35921003	8	83230206	A	C	2833	-0.22137	0.0497435	8.58e-06	TRUE	reported	kjrI4Z	NA
Genus_Oxalobacter.tsv.gz	rs28740947	12	81344810	A	G	2833	0.149563	0.0338588	1e-05	TRUE	reported	kjrI4Z	NA
Genus_Oxalobacter.tsv.gz	rs11068499	12	117892931	G	A	2833	-0.16342	0.036313	6.79e-06	TRUE	reported	kjrI4Z	NA
Genus_Oxalobacter.tsv.gz	rs4889373	16	81747602	A	G	2833	0.13065	0.0292224	7.79e-06	TRUE	reported	kjrI4Z	NA
Genus_Oxalobacter.tsv.gz	rs67192158	16	85211978	G	A	2833	-0.179004	0.0405153	9.95e-06	TRUE	reported	kjrI4Z	NA
Genus_Oxalobacter.tsv.gz	rs17562516	17	48729781	T	A	2833	-0.13858	0.0291885	2.06e-06	TRUE	reported	kjrI4Z	NA
Genus_Oxalobacter.tsv.gz	rs3745098	19	52855303	G	T	2833	0.12849	0.0273588	2.65e-06	TRUE	reported	kjrI4Z	NA
Genus_Oxalobacter.tsv.gz	rs73918563	20	59220861	T	C	2833	-0.273779	0.0585682	2.95e-06	TRUE	reported	kjrI4Z	NA
Genus_Parabacteroides.tsv.gz	rs16848174	3	175195490	C	G	7461	0.148535	0.0333148	8.25e-06	TRUE	reported	MQPlKo	NA
Genus_Parabacteroides.tsv.gz	rs702101	5	171276393	G	A	7461	0.0799075	0.0179312	8.34e-06	TRUE	reported	MQPlKo	NA
Genus_Parabacteroides.tsv.gz	rs113638576	5	176756088	C	T	7461	-0.115999	0.0257425	6.6e-06	TRUE	reported	MQPlKo	NA
Genus_Parabacteroides.tsv.gz	rs6910508	6	166531345	G	A	7461	0.0819775	0.0178218	4.23e-06	TRUE	reported	MQPlKo	NA
Genus_Parabacteroides.tsv.gz	rs17706792	7	104500549	A	G	7461	0.0880518	0.0190049	3.6e-06	TRUE	reported	MQPlKo	NA
Genus_Parabacteroides.tsv.gz	rs9409512	9	97061771	G	A	7461	0.0776497	0.0170857	5.5e-06	TRUE	reported	MQPlKo	NA
Genus_Parabacteroides.tsv.gz	rs9663125	10	29866909	G	T	7461	0.0764387	0.0168408	5.65e-06	TRUE	reported	MQPlKo	NA
Genus_Parabacteroides.tsv.gz	rs315588	10	36487049	C	T	7461	0.0972865	0.0218412	8.42e-06	TRUE	reported	MQPlKo	NA
Genus_Parabacteroides.tsv.gz	rs56238206	11	13918589	G	A	7461	0.113252	0.0240443	2.48e-06	TRUE	reported	MQPlKo	NA
Genus_Parabacteroides.tsv.gz	rs541877	11	102357529	A	G	7461	0.0928494	0.0205642	6.33e-06	TRUE	reported	MQPlKo	NA
Genus_Parabacteroides.tsv.gz	rs11603389	11	130448209	C	G	7461	0.128011	0.0284243	6.68e-06	TRUE	reported	MQPlKo	NA
Genus_Parabacteroides.tsv.gz	rs17639446	17	48273903	A	C	7461	-0.128672	0.0281575	4.88e-06	TRUE	reported	MQPlKo	NA
Genus_Parabacteroides.tsv.gz	rs11083824	19	46910130	C	G	7461	0.0813916	0.0179671	5.9e-06	TRUE	reported	MQPlKo	NA
Genus_Parabacteroides.tsv.gz	rs10854303	21	29126637	A	G	7461	-0.101857	0.0217912	2.95e-06	TRUE	reported	MQPlKo	NA
Genus_Paraprevotella.tsv.gz	rs891501	2	10086506	G	T	3949	-0.157352	0.0331489	2.07e-06	TRUE	reported	PguZPC	NA
Genus_Paraprevotella.tsv.gz	rs72810711	2	27356929	G	C	3949	0.114019	0.0257271	9.34e-06	TRUE	reported	PguZPC	NA
Genus_Paraprevotella.tsv.gz	rs704272	3	71706327	T	C	3949	-0.156448	0.0351462	8.53e-06	TRUE	reported	PguZPC	NA
Genus_Paraprevotella.tsv.gz	rs115309509	3	179889361	T	A	3949	0.219253	0.0491802	8.27e-06	TRUE	reported	PguZPC	NA
Genus_Paraprevotella.tsv.gz	rs2882286	4	161233662	A	G	3949	0.141604	0.030424	3.25e-06	TRUE	reported	PguZPC	NA
Genus_Paraprevotella.tsv.gz	rs246783	5	75669542	A	G	3949	0.113643	0.0243381	3.02e-06	TRUE	reported	PguZPC	NA
Genus_Paraprevotella.tsv.gz	rs6465823	7	101245403	G	T	3949	0.121662	0.0262543	3.59e-06	TRUE	reported	PguZPC	NA
Genus_Paraprevotella.tsv.gz	rs61407789	8	140442317	G	A	3949	-0.202035	0.045734	9.98e-06	TRUE	reported	PguZPC	NA
Genus_Paraprevotella.tsv.gz	rs10760885	9	105142673	T	A	3949	0.112996	0.0224076	4.59e-07	TRUE	reported	PguZPC	NA
Genus_Paraprevotella.tsv.gz	rs4767918	12	121053044	T	C	3949	0.110515	0.0237353	3.22e-06	TRUE	reported	PguZPC	NA
Genus_Paraprevotella.tsv.gz	rs12895134	14	94394345	G	A	3949	0.100351	0.0226398	9.31e-06	TRUE	reported	PguZPC	NA
Genus_Parasutterella.tsv.gz	rs10177566	2	5693299	C	T	4095	-0.113852	0.0253065	6.83e-06	TRUE	reported	GmyPGq	NA
Genus_Parasutterella.tsv.gz	rs34613239	2	144005379	G	A	4095	-0.15271	0.0330225	3.76e-06	TRUE	reported	GmyPGq	NA
Genus_Parasutterella.tsv.gz	rs9847008	3	2063046	T	G	4095	-0.122326	0.0261521	2.9e-06	TRUE	reported	GmyPGq	NA
Genus_Parasutterella.tsv.gz	rs11715674	3	60879866	T	C	4095	-0.132411	0.0265641	6.21e-07	TRUE	reported	GmyPGq	NA
Genus_Parasutterella.tsv.gz	rs10036326	5	97764402	T	C	4095	0.245305	0.0524537	2.92e-06	TRUE	reported	GmyPGq	NA
Genus_Parasutterella.tsv.gz	rs10981640	9	115897803	C	A	4095	-0.137657	0.0293955	2.83e-06	TRUE	reported	GmyPGq	NA
Genus_Parasutterella.tsv.gz	rs11595913	10	103041525	T	C	4095	0.142761	0.0310618	4.31e-06	TRUE	reported	GmyPGq	NA
Genus_Parasutterella.tsv.gz	rs11067048	12	114766393	G	C	4095	0.106493	0.0229062	3.33e-06	TRUE	reported	GmyPGq	NA
Genus_Parasutterella.tsv.gz	rs56085972	12	131366686	C	T	4095	0.118085	0.0260299	5.72e-06	TRUE	reported	GmyPGq	NA
Genus_Parasutterella.tsv.gz	rs17472393	13	100056531	C	G	4095	0.229104	0.0517916	9.71e-06	TRUE	reported	GmyPGq	NA
Genus_Parasutterella.tsv.gz	rs62003625	15	32404937	C	T	4095	0.152309	0.0330808	4.14e-06	TRUE	reported	GmyPGq	NA
Genus_Parasutterella.tsv.gz	rs6026349	20	57125934	C	T	4095	0.112082	0.0236565	2.16e-06	TRUE	reported	GmyPGq	NA
Genus_Phascolarctobacterium.tsv.gz	rs67541505	2	45885915	A	G	2201	0.176456	0.0398671	9.59e-06	TRUE	reported	uSFwix	NA
Genus_Phascolarctobacterium.tsv.gz	rs74338790	4	112421997	A	G	2201	0.254628	0.0552278	4.02e-06	TRUE	reported	uSFwix	NA
Genus_Phascolarctobacterium.tsv.gz	rs116643293	4	189181981	A	G	2201	-0.327499	0.0687734	1.92e-06	TRUE	reported	uSFwix	NA
Genus_Phascolarctobacterium.tsv.gz	rs2395296	6	32911814	A	G	2201	0.142807	0.0321679	9.02e-06	TRUE	reported	uSFwix	NA
Genus_Phascolarctobacterium.tsv.gz	rs3798491	6	100890654	T	A	2201	-0.144514	0.0312984	3.89e-06	TRUE	reported	uSFwix	NA
Genus_Phascolarctobacterium.tsv.gz	rs9389726	6	140158828	T	C	2201	-0.148739	0.0335585	9.33e-06	TRUE	reported	uSFwix	NA
Genus_Phascolarctobacterium.tsv.gz	rs79825773	7	45140515	G	T	2201	0.309465	0.0691906	7.73e-06	TRUE	reported	uSFwix	NA
Genus_Phascolarctobacterium.tsv.gz	rs12592302	15	58912586	A	T	2201	0.223318	0.046788	1.82e-06	TRUE	reported	uSFwix	NA
Genus_Phascolarctobacterium.tsv.gz	rs1355585	15	70586617	T	C	2201	-0.142	0.030264	2.7e-06	TRUE	reported	uSFwix	NA
Genus_Phascolarctobacterium.tsv.gz	rs173961	16	52416513	G	A	2201	-0.204293	0.0415022	8.55e-07	TRUE	reported	uSFwix	NA
Genus_Prevotella.tsv.gz	rs6745806	2	139296037	A	G	5924	-0.166005	0.0372502	8.33e-06	TRUE	reported	agyYT3	NA
Genus_Prevotella.tsv.gz	rs79216963	2	180583709	T	A	5924	-0.154653	0.0337699	4.66e-06	TRUE	reported	agyYT3	NA
Genus_Prevotella.tsv.gz	rs4503137	8	17991955	G	T	5924	0.0928319	0.0204764	5.8e-06	TRUE	reported	agyYT3	NA
Genus_Prevotella.tsv.gz	rs139901450	9	35597685	C	T	5924	0.182533	0.0405495	6.75e-06	TRUE	reported	agyYT3	NA
Genus_Prevotella.tsv.gz	rs73654027	9	94443717	G	C	5924	0.132515	0.0291489	5.46e-06	TRUE	reported	agyYT3	NA
Genus_Prevotella.tsv.gz	rs9517773	13	100217440	A	G	5924	-0.110907	0.0249114	8.5e-06	TRUE	reported	agyYT3	NA
Genus_Prevotella.tsv.gz	rs2330438	22	23715418	T	A	5924	0.0978385	0.0198521	8.29e-07	TRUE	reported	agyYT3	NA
Genus_Prevotella.tsv.gz	rs6005414	22	27783185	G	A	5924	0.087569	0.0183949	1.93e-06	TRUE	reported	agyYT3	NA
Genus_Pseudoflavonifractor.tsv.gz	rs6778836	3	168587709	T	A	3499	-0.125347	0.0266924	2.65e-06	TRUE	reported	vXVsDb	NA
Genus_Pseudoflavonifractor.tsv.gz	rs9290954	3	190548613	G	A	3499	-0.121916	0.0273473	8.27e-06	TRUE	reported	vXVsDb	NA
Genus_Pseudoflavonifractor.tsv.gz	rs75202637	4	163822623	A	G	3499	0.261818	0.0579151	6.16e-06	TRUE	reported	vXVsDb	NA
Genus_Pseudoflavonifractor.tsv.gz	rs1182140	7	2964863	A	G	3499	-0.140384	0.0309599	5.78e-06	TRUE	reported	vXVsDb	NA
Genus_Pseudoflavonifractor.tsv.gz	rs7790846	7	50424061	A	G	3499	-0.120812	0.0266529	5.82e-06	TRUE	reported	vXVsDb	NA
Genus_Pseudoflavonifractor.tsv.gz	rs10236678	7	134549927	G	A	3499	0.132083	0.0280604	2.51e-06	TRUE	reported	vXVsDb	NA
Genus_Pseudoflavonifractor.tsv.gz	rs304603	8	70856209	G	A	3499	0.216905	0.0484598	7.61e-06	TRUE	reported	vXVsDb	NA
Genus_Pseudoflavonifractor.tsv.gz	rs4424244	8	74434869	T	C	3499	0.121141	0.025352	1.77e-06	TRUE	reported	vXVsDb	NA
Genus_Pseudoflavonifractor.tsv.gz	rs7990301	13	34382060	C	T	3499	0.110457	0.0237395	3.27e-06	TRUE	reported	vXVsDb	NA
Genus_Pseudoflavonifractor.tsv.gz	rs11074766	16	26304777	C	T	3499	0.129592	0.0284218	5.12e-06	TRUE	reported	vXVsDb	NA
Genus_Roseburia.tsv.gz	rs13019272	2	160658863	G	A	7710	0.0744021	0.0161086	3.86e-06	TRUE	reported	aJxEvi	NA
Genus_Roseburia.tsv.gz	rs73106151	3	71229328	A	G	7710	-0.152218	0.0335422	5.68e-06	TRUE	reported	aJxEvi	NA
Genus_Roseburia.tsv.gz	rs61217796	4	160643088	A	G	7710	-0.114005	0.0253115	6.67e-06	TRUE	reported	aJxEvi	NA
Genus_Roseburia.tsv.gz	rs12653554	5	118255998	T	A	7710	0.141552	0.031837	8.74e-06	TRUE	reported	aJxEvi	NA
Genus_Roseburia.tsv.gz	rs11748902	5	167709235	C	G	7710	0.166533	0.0370843	7.1e-06	TRUE	reported	aJxEvi	NA
Genus_Roseburia.tsv.gz	rs7819696	8	56349334	C	T	7710	0.109169	0.0222639	9.42e-07	TRUE	reported	aJxEvi	NA
Genus_Roseburia.tsv.gz	rs11789010	9	80129910	T	C	7710	-0.0991024	0.0190993	2.12e-07	TRUE	reported	aJxEvi	NA
Genus_Roseburia.tsv.gz	rs1258842	11	134167225	A	T	7710	-0.0766574	0.0167781	4.9e-06	TRUE	reported	aJxEvi	NA
Genus_Roseburia.tsv.gz	rs57070158	13	29048828	A	C	7710	-0.112351	0.0249714	6.82e-06	TRUE	reported	aJxEvi	NA
Genus_Roseburia.tsv.gz	rs2511249	13	29333098	G	A	7710	0.0725051	0.0162736	8.37e-06	TRUE	reported	aJxEvi	NA
Genus_Roseburia.tsv.gz	rs7985034	13	110370464	T	C	7710	-0.0954725	0.0198699	1.55e-06	TRUE	reported	aJxEvi	NA
Genus_Roseburia.tsv.gz	rs2210174	14	83600010	C	T	7710	-0.0783426	0.0170577	4.37e-06	TRUE	reported	aJxEvi	NA
Genus_Roseburia.tsv.gz	rs66973779	15	89340942	G	A	7710	0.083771	0.0184652	5.71e-06	TRUE	reported	aJxEvi	NA
Genus_Roseburia.tsv.gz	rs7404803	16	15530454	T	C	7710	-0.128686	0.0258429	6.37e-07	TRUE	reported	aJxEvi	NA
Genus_Roseburia.tsv.gz	rs72963797	18	73896030	G	A	7710	-0.11612	0.0257345	6.41e-06	TRUE	reported	aJxEvi	NA
Genus_Rothia.tsv.gz	rs769155	1	29791430	G	C	1959	-0.147631	0.0331519	8.46e-06	TRUE	reported	X9uvo9	NA
Genus_Rothia.tsv.gz	rs616801	1	95011698	G	A	1959	0.247295	0.0525607	2.54e-06	TRUE	reported	X9uvo9	NA
Genus_Rothia.tsv.gz	rs17049177	2	129915467	G	A	1959	-0.258588	0.0535065	1.35e-06	TRUE	reported	X9uvo9	NA
Genus_Rothia.tsv.gz	rs709159	3	12481203	C	A	1959	-0.173838	0.0373515	3.25e-06	TRUE	reported	X9uvo9	NA
Genus_Rothia.tsv.gz	rs10513070	5	11087711	A	T	1959	-0.146609	0.0327864	7.76e-06	TRUE	reported	X9uvo9	NA
Genus_Rothia.tsv.gz	rs9268614	6	32402778	T	G	1959	-0.185915	0.0401205	3.59e-06	TRUE	reported	X9uvo9	NA
Genus_Rothia.tsv.gz	rs80010435	9	140767792	G	A	1959	-0.324347	0.0726073	7.93e-06	TRUE	reported	X9uvo9	NA
Genus_Rothia.tsv.gz	rs888195	12	2834412	G	C	1959	0.165638	0.0337323	9.09e-07	TRUE	reported	X9uvo9	NA
Genus_Ruminococcaceae_noname.tsv.gz	rs114446285	2	127826259	A	G	1562	-0.199986	0.0433431	3.95e-06	TRUE	reported	3Hvbh7	NA
Genus_Ruminococcaceae_noname.tsv.gz	rs12621499	2	142324536	A	G	1562	0.175683	0.0391851	7.35e-06	TRUE	reported	3Hvbh7	NA
Genus_Ruminococcaceae_noname.tsv.gz	rs570295	6	12732095	A	G	1562	0.191878	0.0365803	1.56e-07	TRUE	reported	3Hvbh7	NA
Genus_Ruminococcaceae_noname.tsv.gz	rs3916427	9	113929557	T	C	1562	-0.163965	0.035668	4.29e-06	TRUE	reported	3Hvbh7	NA
Genus_Ruminococcaceae_noname.tsv.gz	rs9414689	9	140215415	C	G	1562	0.204472	0.045529	7.09e-06	TRUE	reported	3Hvbh7	NA
Genus_Ruminococcaceae_noname.tsv.gz	rs9508731	13	30981374	A	T	1562	-0.327189	0.0687259	1.93e-06	TRUE	reported	3Hvbh7	NA
Genus_Ruminococcaceae_noname.tsv.gz	rs11626630	14	75207510	C	T	1562	0.241475	0.0530611	5.34e-06	TRUE	reported	3Hvbh7	NA
Genus_Ruminococcaceae_noname.tsv.gz	rs4416113	18	42991796	G	A	1562	0.326565	0.0694734	2.59e-06	TRUE	reported	3Hvbh7	NA
Genus_Ruminococcaceae_noname.tsv.gz	rs4805798	19	28473852	G	A	1562	0.16975	0.036898	4.21e-06	TRUE	reported	3Hvbh7	NA
Genus_Ruminococcaceae_noname.tsv.gz	rs4239490	19	51132056	T	C	1562	0.233868	0.0505937	3.79e-06	TRUE	reported	3Hvbh7	NA
Genus_Ruminococcus.tsv.gz	rs6426007	1	37537293	C	T	6746	-0.0846257	0.0187864	6.65e-06	TRUE	reported	pWrhkk	NA
Genus_Ruminococcus.tsv.gz	rs3013111	1	85649468	C	T	6746	-0.110098	0.0247826	8.89e-06	TRUE	reported	pWrhkk	NA
Genus_Ruminococcus.tsv.gz	rs10924209	1	245645242	T	G	6746	0.115394	0.0258376	7.97e-06	TRUE	reported	pWrhkk	NA
Genus_Ruminococcus.tsv.gz	rs6750178	2	70556337	T	C	6746	0.0821691	0.0178983	4.41e-06	TRUE	reported	pWrhkk	NA
Genus_Ruminococcus.tsv.gz	rs13420244	2	72335640	T	A	6746	0.105911	0.0225412	2.62e-06	TRUE	reported	pWrhkk	NA
Genus_Ruminococcus.tsv.gz	rs34762184	3	50541769	G	A	6746	-0.109142	0.0246936	9.88e-06	TRUE	reported	pWrhkk	NA
Genus_Ruminococcus.tsv.gz	rs76382119	3	52106828	G	A	6746	0.103713	0.0228542	5.68e-06	TRUE	reported	pWrhkk	NA
Genus_Ruminococcus.tsv.gz	rs74683729	7	144894559	T	C	6746	-0.125204	0.027942	7.43e-06	TRUE	reported	pWrhkk	NA
Genus_Ruminococcus.tsv.gz	rs62048493	16	80343094	G	A	6746	0.162007	0.0354736	4.95e-06	TRUE	reported	pWrhkk	NA
Genus_Ruminococcus.tsv.gz	rs6039702	20	10082476	A	G	6746	0.116128	0.0247658	2.74e-06	TRUE	reported	pWrhkk	NA
Genus_Streptococcus.tsv.gz	rs9828991	3	104284483	A	T	3359	-0.126	0.0279267	6.43e-06	TRUE	reported	74KGuE	NA
Genus_Streptococcus.tsv.gz	rs9398452	6	117546090	C	G	3359	-0.119298	0.0258636	3.98e-06	TRUE	reported	74KGuE	NA
Genus_Streptococcus.tsv.gz	rs528874	6	168158836	T	G	3359	-0.131345	0.0285648	4.26e-06	TRUE	reported	74KGuE	NA
Genus_Streptococcus.tsv.gz	rs13235500	7	7822225	A	G	3359	0.153296	0.0341778	7.28e-06	TRUE	reported	74KGuE	NA
Genus_Streptococcus.tsv.gz	rs2882716	7	10085378	G	T	3359	0.150637	0.0321777	2.85e-06	TRUE	reported	74KGuE	NA
Genus_Streptococcus.tsv.gz	rs73447940	7	122783839	C	A	3359	0.208638	0.0418542	6.2e-07	TRUE	reported	74KGuE	NA
Genus_Streptococcus.tsv.gz	rs41294029	10	5993461	C	T	3359	0.217428	0.0477808	5.35e-06	TRUE	reported	74KGuE	NA
Genus_Streptococcus.tsv.gz	rs56025506	14	80662335	C	T	3359	0.123635	0.0267314	3.74e-06	TRUE	reported	74KGuE	NA
Genus_Streptococcus.tsv.gz	rs1901115	16	60407480	C	T	3359	0.148014	0.0311356	2e-06	TRUE	reported	74KGuE	NA
Genus_Streptococcus.tsv.gz	rs34829339	20	55472884	T	C	3359	0.128998	0.0276442	3.07e-06	TRUE	reported	74KGuE	NA
Genus_Streptococcus.tsv.gz	rs3892326	21	43018030	T	C	3359	-0.123001	0.0273436	6.85e-06	TRUE	reported	74KGuE	NA
Genus_Subdoligranulum.tsv.gz	rs11578868	1	239437125	A	G	7738	-0.14908	0.031022	1.54e-06	TRUE	reported	qOroYN	NA
Genus_Subdoligranulum.tsv.gz	rs12622085	2	170162682	A	G	7738	0.0824475	0.0184789	8.13e-06	TRUE	reported	qOroYN	NA
Genus_Subdoligranulum.tsv.gz	rs1850270	3	1661391	C	T	7738	-0.0965044	0.0213059	5.91e-06	TRUE	reported	qOroYN	NA
Genus_Subdoligranulum.tsv.gz	rs123043	4	16823900	C	A	7738	-0.0768737	0.0173449	9.33e-06	TRUE	reported	qOroYN	NA
Genus_Subdoligranulum.tsv.gz	rs6830068	4	73711914	G	T	7738	0.08881	0.0199277	8.33e-06	TRUE	reported	qOroYN	NA
Genus_Subdoligranulum.tsv.gz	rs11726764	4	107710360	C	A	7738	0.149033	0.0330142	6.36e-06	TRUE	reported	qOroYN	NA
Genus_Subdoligranulum.tsv.gz	rs4721723	7	18760347	C	G	7738	0.142582	0.0306241	3.23e-06	TRUE	reported	qOroYN	NA
Genus_Subdoligranulum.tsv.gz	rs7000832	8	81956395	C	A	7738	0.0829852	0.0173216	1.66e-06	TRUE	reported	qOroYN	NA
Genus_Subdoligranulum.tsv.gz	rs7104786	11	2306168	C	T	7738	0.0939107	0.0186646	4.87e-07	TRUE	reported	qOroYN	NA
Genus_Subdoligranulum.tsv.gz	rs10836532	11	4745154	G	T	7738	-0.0802979	0.017437	4.12e-06	TRUE	reported	qOroYN	NA
Genus_Subdoligranulum.tsv.gz	rs2105601	11	87666565	T	C	7738	0.159891	0.0350485	5.07e-06	TRUE	reported	qOroYN	NA
Genus_Subdoligranulum.tsv.gz	rs73044678	12	10874415	G	A	7738	-0.16891	0.0370442	5.12e-06	TRUE	reported	qOroYN	NA
Genus_Subdoligranulum.tsv.gz	rs2317916	13	112770727	T	C	7738	0.0807651	0.0172394	2.8e-06	TRUE	reported	qOroYN	NA
Genus_Subdoligranulum.tsv.gz	rs225280	17	33976296	C	T	7738	-0.0966503	0.020892	3.72e-06	TRUE	reported	qOroYN	NA
Genus_Subdoligranulum.tsv.gz	rs4816989	21	26181265	A	G	7738	-0.0798621	0.017152	3.22e-06	TRUE	reported	qOroYN	NA
Genus_Sutterella.tsv.gz	rs61790480	3	170532111	G	T	5562	0.164248	0.0361573	5.56e-06	TRUE	reported	ABWPyG	NA
Genus_Sutterella.tsv.gz	rs6478652	9	126987143	G	T	5562	-0.104323	0.0228817	5.13e-06	TRUE	reported	ABWPyG	NA
Genus_Sutterella.tsv.gz	rs1421280	13	72726920	C	T	5562	-0.104294	0.0234077	8.37e-06	TRUE	reported	ABWPyG	NA
Genus_Sutterella.tsv.gz	rs7179502	15	101478959	G	A	5562	0.102337	0.0218584	2.84e-06	TRUE	reported	ABWPyG	NA
Genus_Sutterellaceae_unclassified.tsv.gz	rs116693483	2	75660834	G	T	3063	0.281141	0.0600215	2.81e-06	TRUE	reported	KDahud	NA
Genus_Sutterellaceae_unclassified.tsv.gz	rs56246718	4	184581820	C	G	3063	0.142216	0.0304435	2.99e-06	TRUE	reported	KDahud	NA
Genus_Sutterellaceae_unclassified.tsv.gz	rs62501151	8	23134901	G	T	3063	-0.1337	0.0291896	4.64e-06	TRUE	reported	KDahud	NA
Genus_Sutterellaceae_unclassified.tsv.gz	rs1685109	8	32211367	T	C	3063	-0.198968	0.0448762	9.26e-06	TRUE	reported	KDahud	NA
Genus_Sutterellaceae_unclassified.tsv.gz	rs10898147	11	83335977	C	T	3063	-0.136615	0.0303855	6.92e-06	TRUE	reported	KDahud	NA
Genus_Sutterellaceae_unclassified.tsv.gz	rs1985586	12	54496487	G	T	3063	-0.113169	0.0256005	9.84e-06	TRUE	reported	KDahud	NA
Genus_Veillonella.tsv.gz	rs72743290	1	205234393	C	T	2534	0.234635	0.0496037	2.24e-06	TRUE	reported	uNoBuP	NA
Genus_Veillonella.tsv.gz	rs3000780	1	227597496	G	A	2534	0.157741	0.0323493	1.08e-06	TRUE	reported	uNoBuP	NA
Genus_Veillonella.tsv.gz	rs4462945	3	10271265	C	T	2534	0.232309	0.0513481	6.06e-06	TRUE	reported	uNoBuP	NA
Genus_Veillonella.tsv.gz	rs9847942	3	32349650	G	A	2534	-0.214949	0.0461112	3.14e-06	TRUE	reported	uNoBuP	NA
Genus_Veillonella.tsv.gz	rs2535959	7	152617231	A	C	2534	0.143092	0.0298528	1.64e-06	TRUE	reported	uNoBuP	NA
Genus_Veillonella.tsv.gz	rs7159466	14	62519026	A	T	2534	0.26032	0.0562116	3.64e-06	TRUE	reported	uNoBuP	NA
Genus_Veillonella.tsv.gz	rs12978412	19	47945391	C	T	2534	0.131438	0.029497	8.35e-06	TRUE	reported	uNoBuP	NA
Order_Actinomycetales.tsv.gz	rs13236023	7	21591664	G	A	2367	0.136667	0.0305984	7.95e-06	TRUE	reported	y353h3	NA
Order_Actinomycetales.tsv.gz	rs888195	12	2834412	G	C	2367	0.159694	0.031906	5.58e-07	TRUE	reported	y353h3	NA
Order_Actinomycetales.tsv.gz	rs7334276	13	43399563	T	C	2367	0.196266	0.0428465	4.63e-06	TRUE	reported	y353h3	NA
Order_Bacteroidales.tsv.gz	rs2807619	1	60448209	C	T	7737	0.12989	0.0288403	6.68e-06	TRUE	reported	69Jtut	NA
Order_Bacteroidales.tsv.gz	rs10158939	1	242223343	G	A	7737	0.0808508	0.0174673	3.68e-06	TRUE	reported	69Jtut	NA
Order_Bacteroidales.tsv.gz	rs1023692	2	67868756	T	C	7737	-0.0987338	0.0198976	6.97e-07	TRUE	reported	69Jtut	NA
Order_Bacteroidales.tsv.gz	rs9843097	3	150197676	C	T	7737	0.0867558	0.0190768	5.42e-06	TRUE	reported	69Jtut	NA
Order_Bacteroidales.tsv.gz	rs2603095	4	177175752	G	T	7737	-0.0852399	0.0186016	4.6e-06	TRUE	reported	69Jtut	NA
Order_Bacteroidales.tsv.gz	rs73098732	7	43503949	G	A	7737	0.0995352	0.0218816	5.4e-06	TRUE	reported	69Jtut	NA
Order_Bacteroidales.tsv.gz	rs13283363	9	34842242	A	G	7737	0.164549	0.0311082	1.23e-07	TRUE	reported	69Jtut	NA
Order_Bacteroidales.tsv.gz	rs74949229	10	9526946	G	A	7737	0.147441	0.0284367	2.16e-07	TRUE	reported	69Jtut	NA
Order_Bacteroidales.tsv.gz	rs10836532	11	4745154	G	T	7737	0.0839359	0.0175508	1.73e-06	TRUE	reported	69Jtut	NA
Order_Bacteroidales.tsv.gz	rs28538857	15	87689365	C	T	7737	0.176927	0.0392322	6.49e-06	TRUE	reported	69Jtut	NA
Order_Bacteroidales.tsv.gz	rs11657406	17	7249870	G	T	7737	-0.101785	0.0218457	3.17e-06	TRUE	reported	69Jtut	NA
Order_Bacteroidales.tsv.gz	rs783253	17	72498434	T	C	7737	-0.0833995	0.0188585	9.76e-06	TRUE	reported	69Jtut	NA
Order_Bacteroidales.tsv.gz	rs2698177	18	68747115	A	G	7737	-0.171814	0.0364749	2.47e-06	TRUE	reported	69Jtut	NA
Order_Bifidobacteriales.tsv.gz	rs1546579	1	61319955	C	T	7252	-0.0772113	0.0172048	7.2e-06	TRUE	reported	uqvW7f	NA
Order_Bifidobacteriales.tsv.gz	rs7570971	2	135837906	C	A	7252	0.134208	0.0185978	5.34e-13	TRUE	reported	uqvW7f	NA
Order_Bifidobacteriales.tsv.gz	rs182549	2	136616754	C	T	7252	-0.153278	0.0196365	5.91e-15	TRUE	reported	uqvW7f	NA
Order_Bifidobacteriales.tsv.gz	rs74452406	3	63012872	C	T	7252	-0.175989	0.0339529	2.18e-07	TRUE	reported	uqvW7f	NA
Order_Bifidobacteriales.tsv.gz	rs11732081	4	62600906	C	T	7252	0.0783349	0.0174252	6.94e-06	TRUE	reported	uqvW7f	NA
Order_Bifidobacteriales.tsv.gz	rs4859454	4	77541509	C	T	7252	0.122763	0.0263015	3.05e-06	TRUE	reported	uqvW7f	NA
Order_Bifidobacteriales.tsv.gz	rs4472164	4	168344708	A	G	7252	-0.125369	0.0275371	5.29e-06	TRUE	reported	uqvW7f	NA
Order_Bifidobacteriales.tsv.gz	rs12657170	5	79643369	T	C	7252	0.0785189	0.0167389	2.72e-06	TRUE	reported	uqvW7f	NA
Order_Bifidobacteriales.tsv.gz	rs10455532	6	92883361	A	G	7252	-0.0769356	0.0167272	4.24e-06	TRUE	reported	uqvW7f	NA
Order_Bifidobacteriales.tsv.gz	rs77432108	8	74446780	A	T	7252	0.0957298	0.0215477	8.88e-06	TRUE	reported	uqvW7f	NA
Order_Bifidobacteriales.tsv.gz	rs61939486	12	119663906	T	C	7252	-0.110897	0.0243794	5.39e-06	TRUE	reported	uqvW7f	NA
Order_Bifidobacteriales.tsv.gz	rs10873640	15	24025547	C	T	7252	0.0909807	0.0201028	6.02e-06	TRUE	reported	uqvW7f	NA
Order_Bifidobacteriales.tsv.gz	rs34823013	19	552579	T	G	7252	-0.0869105	0.0194389	7.79e-06	TRUE	reported	uqvW7f	NA
Order_Burkholderiales.tsv.gz	rs12734494	1	211803881	G	A	7586	0.0791433	0.0164338	1.47e-06	TRUE	reported	5HmtGT	NA
Order_Burkholderiales.tsv.gz	rs9428844	1	240647593	T	C	7586	-0.0888881	0.0200471	9.25e-06	TRUE	reported	5HmtGT	NA
Order_Burkholderiales.tsv.gz	rs62351959	4	182904885	C	T	7586	0.0966807	0.0215448	7.21e-06	TRUE	reported	5HmtGT	NA
Order_Burkholderiales.tsv.gz	rs12646537	4	184720947	A	G	7586	0.145092	0.0325072	8.07e-06	TRUE	reported	5HmtGT	NA
Order_Burkholderiales.tsv.gz	rs4711841	6	12818142	G	C	7586	-0.0736587	0.0166717	9.95e-06	TRUE	reported	5HmtGT	NA
Order_Burkholderiales.tsv.gz	rs4895929	6	132458419	C	T	7586	-0.0750869	0.0168552	8.4e-06	TRUE	reported	5HmtGT	NA
Order_Burkholderiales.tsv.gz	rs59033852	13	23656934	T	C	7586	-0.152808	0.033767	6.03e-06	TRUE	reported	5HmtGT	NA
Order_Burkholderiales.tsv.gz	rs11626416	14	33053536	G	A	7586	-0.118366	0.0244903	1.34e-06	TRUE	reported	5HmtGT	NA
Order_Burkholderiales.tsv.gz	rs78026425	14	78485536	C	G	7586	0.130845	0.0292559	7.73e-06	TRUE	reported	5HmtGT	NA
Order_Burkholderiales.tsv.gz	rs74945874	16	55053485	T	C	7586	0.093701	0.0209033	7.37e-06	TRUE	reported	5HmtGT	NA
Order_Burkholderiales.tsv.gz	rs9673456	16	62465518	T	G	7586	-0.0816041	0.0168395	1.26e-06	TRUE	reported	5HmtGT	NA
Order_Burkholderiales.tsv.gz	rs79598028	16	85374721	C	T	7586	0.12483	0.0261269	1.77e-06	TRUE	reported	5HmtGT	NA
Order_Burkholderiales.tsv.gz	rs74034215	16	86106253	T	C	7586	0.131772	0.0265053	6.64e-07	TRUE	reported	5HmtGT	NA
Order_Burkholderiales.tsv.gz	rs2834333	21	35370488	C	A	7586	-0.0774573	0.0161531	1.63e-06	TRUE	reported	5HmtGT	NA
Order_Burkholderiales.tsv.gz	rs713716	22	46871094	G	A	7586	-0.0844243	0.0186878	6.25e-06	TRUE	reported	5HmtGT	NA
Order_Clostridiales.tsv.gz	rs1023692	2	67868756	T	C	7738	0.0996851	0.0197632	4.56e-07	TRUE	reported	MM7k39	NA
Order_Clostridiales.tsv.gz	rs7794348	7	138966254	G	A	7738	0.161458	0.0354367	5.21e-06	TRUE	reported	MM7k39	NA
Order_Clostridiales.tsv.gz	rs674292	8	60881849	T	C	7738	0.0734952	0.0165032	8.45e-06	TRUE	reported	MM7k39	NA
Order_Clostridiales.tsv.gz	rs12675379	8	117505928	T	C	7738	0.0754182	0.0165522	5.2e-06	TRUE	reported	MM7k39	NA
Order_Clostridiales.tsv.gz	rs74949229	10	9526946	G	A	7738	-0.140257	0.0282447	6.84e-07	TRUE	reported	MM7k39	NA
Order_Clostridiales.tsv.gz	rs34566098	10	126860657	A	G	7738	0.174315	0.0380417	4.6e-06	TRUE	reported	MM7k39	NA
Order_Clostridiales.tsv.gz	rs10766557	11	19447547	G	C	7738	-0.076171	0.0169137	6.68e-06	TRUE	reported	MM7k39	NA
Order_Coriobacteriales.tsv.gz	rs77502228	2	140505773	A	T	7685	-0.160699	0.0353101	5.34e-06	TRUE	reported	Kvyf3v	NA
Order_Coriobacteriales.tsv.gz	rs6793441	3	8775223	C	A	7685	0.0834256	0.0186693	7.87e-06	TRUE	reported	Kvyf3v	NA
Order_Coriobacteriales.tsv.gz	rs28806584	3	68010971	G	C	7685	-0.08201	0.017878	4.49e-06	TRUE	reported	Kvyf3v	NA
Order_Coriobacteriales.tsv.gz	rs4234207	3	194731909	A	G	7685	0.118166	0.0242532	1.1e-06	TRUE	reported	Kvyf3v	NA
Order_Coriobacteriales.tsv.gz	rs2907732	7	153780749	C	A	7685	0.0825064	0.0175735	2.67e-06	TRUE	reported	Kvyf3v	NA
Order_Coriobacteriales.tsv.gz	rs78362376	8	106944849	C	G	7685	0.123064	0.026639	3.84e-06	TRUE	reported	Kvyf3v	NA
Order_Coriobacteriales.tsv.gz	rs7831606	8	128455694	T	A	7685	-0.0995627	0.0221652	7.06e-06	TRUE	reported	Kvyf3v	NA
Order_Coriobacteriales.tsv.gz	rs550057	9	136146597	C	T	7685	0.110155	0.0185759	3.03e-09	TRUE	reported	Kvyf3v	NA
Order_Coriobacteriales.tsv.gz	rs11652058	17	64584932	G	A	7685	0.0912553	0.0199153	4.6e-06	TRUE	reported	Kvyf3v	NA
Order_Coriobacteriales.tsv.gz	rs2849714	21	43208598	T	C	7685	0.122786	0.0269752	5.32e-06	TRUE	reported	Kvyf3v	NA
Order_Desulfovibrionales.tsv.gz	rs2990682	1	13839382	C	G	7042	0.0839456	0.0185872	6.29e-06	TRUE	reported	XBf8QG	NA
Order_Desulfovibrionales.tsv.gz	rs73966738	2	150948178	G	C	7042	-0.127534	0.0287267	9.01e-06	TRUE	reported	XBf8QG	NA
Order_Desulfovibrionales.tsv.gz	rs10087056	8	130836118	C	A	7042	-0.0821294	0.0175092	2.72e-06	TRUE	reported	XBf8QG	NA
Order_Desulfovibrionales.tsv.gz	rs11219805	11	124718707	T	C	7042	0.0953862	0.0196637	1.23e-06	TRUE	reported	XBf8QG	NA
Order_Desulfovibrionales.tsv.gz	rs11222792	11	131652784	C	T	7042	-0.0827316	0.0179058	3.83e-06	TRUE	reported	XBf8QG	NA
Order_Desulfovibrionales.tsv.gz	rs237461	20	48033171	T	C	7042	-0.085199	0.018658	4.96e-06	TRUE	reported	XBf8QG	NA
Order_Enterobacteriales.tsv.gz	rs113117201	3	168326056	C	T	5763	0.197277	0.0439409	7.14e-06	TRUE	reported	648Pim	NA
Order_Enterobacteriales.tsv.gz	rs13138313	4	146977979	C	T	5763	0.0851979	0.0189585	6.99e-06	TRUE	reported	648Pim	NA
Order_Enterobacteriales.tsv.gz	rs13166339	5	39774566	A	G	5763	-0.180471	0.0381965	2.3e-06	TRUE	reported	648Pim	NA
Order_Enterobacteriales.tsv.gz	rs115534005	5	44055894	T	C	5763	0.229237	0.0447551	3.02e-07	TRUE	reported	648Pim	NA
Order_Enterobacteriales.tsv.gz	rs112572980	6	12752767	A	G	5763	0.190137	0.0427409	8.64e-06	TRUE	reported	648Pim	NA
Order_Erysipelotrichales.tsv.gz	rs78685125	3	37667096	C	T	5389	-0.174418	0.0392434	8.81e-06	TRUE	reported	RLHS1f	NA
Order_Erysipelotrichales.tsv.gz	rs4975752	5	1880588	T	G	5389	-0.101685	0.0230142	9.95e-06	TRUE	reported	RLHS1f	NA
Order_Erysipelotrichales.tsv.gz	rs733330	8	94158704	A	G	5389	0.10053	0.0213377	2.46e-06	TRUE	reported	RLHS1f	NA
Order_Erysipelotrichales.tsv.gz	rs75298326	12	24268068	A	T	5389	-0.18366	0.041519	9.71e-06	TRUE	reported	RLHS1f	NA
Order_Erysipelotrichales.tsv.gz	rs11652559	17	36002599	T	C	5389	0.115997	0.025306	4.57e-06	TRUE	reported	RLHS1f	NA
Order_Erysipelotrichales.tsv.gz	rs62131327	19	775626	T	C	5389	0.146411	0.0330701	9.54e-06	TRUE	reported	RLHS1f	NA
Order_Erysipelotrichales.tsv.gz	rs73037929	19	28461212	G	T	5389	-0.210453	0.0439456	1.68e-06	TRUE	reported	RLHS1f	NA
Order_Erysipelotrichales.tsv.gz	rs73114746	20	43873729	C	T	5389	0.153275	0.0332862	4.13e-06	TRUE	reported	RLHS1f	NA
Order_Lactobacillales.tsv.gz	rs12064418	1	16761962	C	T	4100	0.149719	0.0336029	8.37e-06	TRUE	reported	bb69UO	NA
Order_Lactobacillales.tsv.gz	rs75005855	1	175381699	T	A	4100	-0.23429	0.051872	6.28e-06	TRUE	reported	bb69UO	NA
Order_Lactobacillales.tsv.gz	rs11694441	2	119541381	C	A	4100	-0.156202	0.0340182	4.4e-06	TRUE	reported	bb69UO	NA
Order_Lactobacillales.tsv.gz	rs76752365	3	118350858	G	C	4100	-0.159306	0.0326209	1.04e-06	TRUE	reported	bb69UO	NA
Order_Lactobacillales.tsv.gz	rs17052168	4	175395062	T	C	4100	0.155888	0.0348837	7.87e-06	TRUE	reported	bb69UO	NA
Order_Lactobacillales.tsv.gz	rs7703260	5	141901900	T	C	4100	-0.151658	0.0305978	7.18e-07	TRUE	reported	bb69UO	NA
Order_Lactobacillales.tsv.gz	rs946119	6	97513091	C	T	4100	-0.169496	0.036581	3.6e-06	TRUE	reported	bb69UO	NA
Order_Lactobacillales.tsv.gz	rs1960416	8	18785706	C	T	4100	0.13484	0.029836	6.2e-06	TRUE	reported	bb69UO	NA
Order_Lactobacillales.tsv.gz	rs77655905	10	126611387	G	A	4100	0.165351	0.0366567	6.46e-06	TRUE	reported	bb69UO	NA
Order_Lactobacillales.tsv.gz	rs12889801	14	38756561	C	T	4100	-0.101056	0.0226416	8.07e-06	TRUE	reported	bb69UO	NA
Order_Lactobacillales.tsv.gz	rs1400577	16	73551996	A	G	4100	-0.102174	0.0225061	5.63e-06	TRUE	reported	bb69UO	NA
Order_Lactobacillales.tsv.gz	rs3892326	21	43018030	T	C	4100	-0.131019	0.0241887	6.08e-08	TRUE	reported	bb69UO	NA
Order_Pasteurellales.tsv.gz	rs12254965	10	127297038	A	G	2473	-0.194969	0.0437944	8.51e-06	TRUE	reported	IVXran	NA
Order_Pasteurellales.tsv.gz	rs7132825	12	1500603	G	A	2473	0.225746	0.0503199	7.25e-06	TRUE	reported	IVXran	NA
Order_Pasteurellales.tsv.gz	rs56162052	17	36205502	T	C	2473	-0.1566	0.033411	2.77e-06	TRUE	reported	IVXran	NA
Order_Selenomonadales.tsv.gz	rs12472147	2	124572776	A	G	6494	-0.128329	0.0264956	1.28e-06	TRUE	reported	2K1qkj	NA
Order_Selenomonadales.tsv.gz	rs176564	7	105812525	A	G	6494	-0.15334	0.0337662	5.59e-06	TRUE	reported	2K1qkj	NA
Order_Selenomonadales.tsv.gz	rs10736970	10	3387104	T	C	6494	-0.0913735	0.0204744	8.09e-06	TRUE	reported	2K1qkj	NA
Order_Selenomonadales.tsv.gz	rs78791321	11	69317280	G	A	6494	0.153277	0.0328393	3.05e-06	TRUE	reported	2K1qkj	NA
Order_Selenomonadales.tsv.gz	rs77764206	12	91611380	T	C	6494	0.197354	0.0423653	3.19e-06	TRUE	reported	2K1qkj	NA
Order_Selenomonadales.tsv.gz	rs2282037	14	103588515	C	T	6494	-0.102229	0.0186333	4.1e-08	TRUE	reported	2K1qkj	NA
Order_Selenomonadales.tsv.gz	rs12979658	19	7892087	A	G	6494	-0.0935379	0.0203693	4.39e-06	TRUE	reported	2K1qkj	NA
Order_Verrucomicrobiales.tsv.gz	rs12710731	2	16720355	C	T	6090	0.0909006	0.0199385	5.14e-06	TRUE	reported	B7QVd2	NA
Order_Verrucomicrobiales.tsv.gz	rs4670221	2	38050232	C	G	6090	-0.0901992	0.0201434	7.54e-06	TRUE	reported	B7QVd2	NA
Order_Verrucomicrobiales.tsv.gz	rs6823767	4	151295085	T	C	6090	0.0928213	0.02072	7.47e-06	TRUE	reported	B7QVd2	NA
Order_Verrucomicrobiales.tsv.gz	rs68058313	5	24990890	C	T	6090	0.190993	0.039289	1.17e-06	TRUE	reported	B7QVd2	NA
Order_Verrucomicrobiales.tsv.gz	rs1298928	5	118836004	T	G	6090	0.106828	0.0236374	6.2e-06	TRUE	reported	B7QVd2	NA
Order_Verrucomicrobiales.tsv.gz	rs9368149	6	20097305	A	G	6090	-0.124432	0.0259939	1.69e-06	TRUE	reported	B7QVd2	NA
Order_Verrucomicrobiales.tsv.gz	rs36119306	6	37707962	A	T	6090	0.10891	0.0234524	3.42e-06	TRUE	reported	B7QVd2	NA
Order_Verrucomicrobiales.tsv.gz	rs7912369	10	2005604	A	G	6090	0.088363	0.0199345	9.31e-06	TRUE	reported	B7QVd2	NA
Order_Verrucomicrobiales.tsv.gz	rs4075877	11	67567936	C	T	6090	-0.0852342	0.0189657	6.99e-06	TRUE	reported	B7QVd2	NA
Order_Verrucomicrobiales.tsv.gz	rs166570	12	65405314	C	G	6090	-0.0894474	0.0190782	2.75e-06	TRUE	reported	B7QVd2	NA
Order_Verrucomicrobiales.tsv.gz	rs55926131	12	115085267	C	T	6090	-0.105929	0.0202559	1.7e-07	TRUE	reported	B7QVd2	NA
Order_Verrucomicrobiales.tsv.gz	rs7313918	12	118394008	T	C	6090	-0.121403	0.0274517	9.76e-06	TRUE	reported	B7QVd2	NA
Order_Verrucomicrobiales.tsv.gz	rs35895642	15	37816202	C	T	6090	0.109955	0.0229035	1.58e-06	TRUE	reported	B7QVd2	NA
Order_Verrucomicrobiales.tsv.gz	rs1532932	16	10082174	A	G	6090	-0.099981	0.0223102	7.42e-06	TRUE	reported	B7QVd2	NA
Order_Verrucomicrobiales.tsv.gz	rs79041579	17	47860915	G	A	6090	0.127237	0.0244437	1.94e-07	TRUE	reported	B7QVd2	NA
Order_Verrucomicrobiales.tsv.gz	rs2523176	19	2272309	C	T	6090	0.10957	0.0241816	5.87e-06	TRUE	reported	B7QVd2	NA
Phylum__Actinobacteria.tsv.gz	rs7570971	2	135837906	C	A	7727	0.114481	0.018063	2.33e-10	TRUE	reported	VdHyCB	NA
Phylum__Actinobacteria.tsv.gz	rs182549	2	136616754	C	T	7727	-0.139992	0.0191018	2.32e-13	TRUE	reported	VdHyCB	NA
Phylum__Actinobacteria.tsv.gz	rs74452406	3	63012872	C	T	7727	-0.150322	0.03268	4.23e-06	TRUE	reported	VdHyCB	NA
Phylum__Actinobacteria.tsv.gz	rs795981	4	140802689	C	T	7727	-0.119768	0.0269254	8.66e-06	TRUE	reported	VdHyCB	NA
Phylum__Actinobacteria.tsv.gz	rs62347983	4	165130380	C	G	7727	0.0725887	0.0161339	6.82e-06	TRUE	reported	VdHyCB	NA
Phylum__Actinobacteria.tsv.gz	rs318801	5	55410143	G	A	7727	-0.103537	0.023416	9.79e-06	TRUE	reported	VdHyCB	NA
Phylum__Actinobacteria.tsv.gz	rs35344390	5	79628446	C	T	7727	0.0894152	0.0191949	3.19e-06	TRUE	reported	VdHyCB	NA
Phylum__Actinobacteria.tsv.gz	rs2197344	6	92899617	G	C	7727	-0.0843425	0.0165228	3.31e-07	TRUE	reported	VdHyCB	NA
Phylum__Actinobacteria.tsv.gz	rs61939486	12	119663906	T	C	7727	-0.125014	0.0235191	1.06e-07	TRUE	reported	VdHyCB	NA
Phylum__Actinobacteria.tsv.gz	rs926010	15	24038174	C	A	7727	0.104148	0.0205103	3.82e-07	TRUE	reported	VdHyCB	NA
Phylum__Actinobacteria.tsv.gz	rs12955365	18	75219184	T	G	7727	-0.0871341	0.0190617	4.85e-06	TRUE	reported	VdHyCB	NA
Phylum__Actinobacteria.tsv.gz	rs6044857	20	17496742	A	G	7727	0.0799453	0.0168999	2.24e-06	TRUE	reported	VdHyCB	NA
Phylum__Bacteroidetes.tsv.gz	rs2807619	1	60448209	C	T	7737	0.129821	0.0288402	6.75e-06	TRUE	reported	lESA9J	NA
Phylum__Bacteroidetes.tsv.gz	rs10158939	1	242223343	G	A	7737	0.080857	0.0174673	3.67e-06	TRUE	reported	lESA9J	NA
Phylum__Bacteroidetes.tsv.gz	rs1023692	2	67868756	T	C	7737	-0.0986518	0.0198976	7.12e-07	TRUE	reported	lESA9J	NA
Phylum__Bacteroidetes.tsv.gz	rs9843097	3	150197676	C	T	7737	0.0867353	0.0190768	5.45e-06	TRUE	reported	lESA9J	NA
Phylum__Bacteroidetes.tsv.gz	rs2603095	4	177175752	G	T	7737	-0.0852199	0.0186016	4.62e-06	TRUE	reported	lESA9J	NA
Phylum__Bacteroidetes.tsv.gz	rs73098732	7	43503949	G	A	7737	0.0995841	0.0218816	5.34e-06	TRUE	reported	lESA9J	NA
Phylum__Bacteroidetes.tsv.gz	rs13283363	9	34842242	A	G	7737	0.164662	0.0311082	1.2e-07	TRUE	reported	lESA9J	NA
Phylum__Bacteroidetes.tsv.gz	rs74949229	10	9526946	G	A	7737	0.147336	0.0284367	2.2e-07	TRUE	reported	lESA9J	NA
Phylum__Bacteroidetes.tsv.gz	rs10836532	11	4745154	G	T	7737	0.0838952	0.0175508	1.75e-06	TRUE	reported	lESA9J	NA
Phylum__Bacteroidetes.tsv.gz	rs28538857	15	87689365	C	T	7737	0.176793	0.0392322	6.6e-06	TRUE	reported	lESA9J	NA
Phylum__Bacteroidetes.tsv.gz	rs11657406	17	7249870	G	T	7737	-0.10175	0.0218457	3.2e-06	TRUE	reported	lESA9J	NA
Phylum__Bacteroidetes.tsv.gz	rs783253	17	72498434	T	C	7737	-0.0834354	0.0188585	9.68e-06	TRUE	reported	lESA9J	NA
Phylum__Bacteroidetes.tsv.gz	rs2698177	18	68747115	A	G	7737	-0.171532	0.0364749	2.57e-06	TRUE	reported	lESA9J	NA
Phylum__Firmicutes.tsv.gz	rs1023692	2	67868756	T	C	7738	0.0981321	0.0197908	7.1e-07	TRUE	reported	gaOJM5	NA
Phylum__Firmicutes.tsv.gz	rs11940931	4	177181357	G	A	7738	0.0905641	0.0184746	9.48e-07	TRUE	reported	gaOJM5	NA
Phylum__Firmicutes.tsv.gz	rs7794348	7	138966254	G	A	7738	0.160069	0.0354861	6.46e-06	TRUE	reported	gaOJM5	NA
Phylum__Firmicutes.tsv.gz	rs74949229	10	9526946	G	A	7738	-0.143121	0.0282841	4.19e-07	TRUE	reported	gaOJM5	NA
Phylum__Firmicutes.tsv.gz	rs34566098	10	126860657	A	G	7738	0.171436	0.0380948	6.79e-06	TRUE	reported	gaOJM5	NA
Phylum__Firmicutes.tsv.gz	rs10833110	11	19450687	C	A	7738	-0.0754361	0.0169338	8.4e-06	TRUE	reported	gaOJM5	NA
Phylum__Proteobacteria.tsv.gz	rs857127	1	57201691	T	G	7720	0.0749198	0.0165775	6.2e-06	TRUE	reported	vLcicJ	NA
Phylum__Proteobacteria.tsv.gz	rs2004833	2	44374984	G	T	7720	0.078305	0.0169375	3.78e-06	TRUE	reported	vLcicJ	NA
Phylum__Proteobacteria.tsv.gz	rs1447497	2	205402370	C	T	7720	0.0901888	0.0195661	4.04e-06	TRUE	reported	vLcicJ	NA
Phylum__Proteobacteria.tsv.gz	rs73232724	3	142541083	C	T	7720	0.16743	0.0367396	5.18e-06	TRUE	reported	vLcicJ	NA
Phylum__Proteobacteria.tsv.gz	rs68010592	4	8661140	A	G	7720	-0.121611	0.0269624	6.47e-06	TRUE	reported	vLcicJ	NA
Phylum__Proteobacteria.tsv.gz	rs79965903	4	182085946	A	G	7720	0.138401	0.031028	8.18e-06	TRUE	reported	vLcicJ	NA
Phylum__Proteobacteria.tsv.gz	rs12661131	6	42007468	C	T	7720	0.122143	0.0266441	4.56e-06	TRUE	reported	vLcicJ	NA
Phylum__Proteobacteria.tsv.gz	rs10943378	6	77482882	G	A	7720	0.0932157	0.0205589	5.79e-06	TRUE	reported	vLcicJ	NA
Phylum__Proteobacteria.tsv.gz	rs12598268	16	65088804	C	T	7720	-0.160888	0.0324225	6.97e-07	TRUE	reported	vLcicJ	NA
Phylum__Proteobacteria.tsv.gz	rs28431837	16	86117606	G	A	7720	0.102889	0.0205544	5.57e-07	TRUE	reported	vLcicJ	NA
Phylum__Proteobacteria.tsv.gz	rs35223586	17	1079174	A	G	7720	-0.0792222	0.0175504	6.36e-06	TRUE	reported	vLcicJ	NA
Phylum__Verrucomicrobia.tsv.gz	rs12710731	2	16720355	C	T	6090	0.0908999	0.0199385	5.14e-06	TRUE	reported	ld8HzA	NA
Phylum__Verrucomicrobia.tsv.gz	rs4670221	2	38050232	C	G	6090	-0.0901857	0.0201434	7.56e-06	TRUE	reported	ld8HzA	NA
Phylum__Verrucomicrobia.tsv.gz	rs6823767	4	151295085	T	C	6090	0.0928241	0.02072	7.47e-06	TRUE	reported	ld8HzA	NA
Phylum__Verrucomicrobia.tsv.gz	rs68058313	5	24990890	C	T	6090	0.191006	0.039289	1.16e-06	TRUE	reported	ld8HzA	NA
Phylum__Verrucomicrobia.tsv.gz	rs1298928	5	118836004	T	G	6090	0.106846	0.0236374	6.18e-06	TRUE	reported	ld8HzA	NA
Phylum__Verrucomicrobia.tsv.gz	rs9368149	6	20097305	A	G	6090	-0.124428	0.0259939	1.69e-06	TRUE	reported	ld8HzA	NA
Phylum__Verrucomicrobia.tsv.gz	rs36119306	6	37707962	A	T	6090	0.108912	0.0234524	3.42e-06	TRUE	reported	ld8HzA	NA
Phylum__Verrucomicrobia.tsv.gz	rs7912369	10	2005604	A	G	6090	0.088365	0.0199345	9.3e-06	TRUE	reported	ld8HzA	NA
Phylum__Verrucomicrobia.tsv.gz	rs4075877	11	67567936	C	T	6090	-0.0852507	0.0189657	6.96e-06	TRUE	reported	ld8HzA	NA
Phylum__Verrucomicrobia.tsv.gz	rs166570	12	65405314	C	G	6090	-0.0894324	0.0190783	2.76e-06	TRUE	reported	ld8HzA	NA
Phylum__Verrucomicrobia.tsv.gz	rs55926131	12	115085267	C	T	6090	-0.105945	0.020256	1.69e-07	TRUE	reported	ld8HzA	NA
Phylum__Verrucomicrobia.tsv.gz	rs7313918	12	118394008	T	C	6090	-0.121385	0.0274517	9.79e-06	TRUE	reported	ld8HzA	NA
Phylum__Verrucomicrobia.tsv.gz	rs35895642	15	37816202	C	T	6090	0.109958	0.0229035	1.58e-06	TRUE	reported	ld8HzA	NA
Phylum__Verrucomicrobia.tsv.gz	rs1532932	16	10082174	A	G	6090	-0.0999821	0.0223102	7.41e-06	TRUE	reported	ld8HzA	NA
Phylum__Verrucomicrobia.tsv.gz	rs79041579	17	47860915	G	A	6090	0.127256	0.0244438	1.93e-07	TRUE	reported	ld8HzA	NA
Phylum__Verrucomicrobia.tsv.gz	rs2523176	19	2272309	C	T	6090	0.109569	0.0241816	5.87e-06	TRUE	reported	ld8HzA	NA
Species_Adlercreutzia_equolifaciens.tsv.gz	rs7532302	1	156659768	C	T	3501	-0.122325	0.0253292	1.37e-06	TRUE	reported	36Ujg9	NA
Species_Adlercreutzia_equolifaciens.tsv.gz	rs148883344	2	16345561	C	A	3501	0.212645	0.0457604	3.37e-06	TRUE	reported	36Ujg9	NA
Species_Adlercreutzia_equolifaciens.tsv.gz	rs72682613	4	122877809	C	T	3501	-0.136352	0.0308172	9.67e-06	TRUE	reported	36Ujg9	NA
Species_Adlercreutzia_equolifaciens.tsv.gz	rs9347737	6	163740322	A	G	3501	-0.108442	0.0244839	9.46e-06	TRUE	reported	36Ujg9	NA
Species_Adlercreutzia_equolifaciens.tsv.gz	rs62529678	8	84315197	G	A	3501	0.118588	0.0267934	9.6e-06	TRUE	reported	36Ujg9	NA
Species_Adlercreutzia_equolifaciens.tsv.gz	rs609909	9	12866508	G	C	3501	-0.255589	0.0543213	2.54e-06	TRUE	reported	36Ujg9	NA
Species_Adlercreutzia_equolifaciens.tsv.gz	rs73546364	13	37318533	C	T	3501	-0.221358	0.0481341	4.25e-06	TRUE	reported	36Ujg9	NA
Species_Akkermansia_muciniphila.tsv.gz	rs12710731	2	16720355	C	T	6090	0.0907615	0.0199387	5.31e-06	TRUE	reported	fF3Ydw	NA
Species_Akkermansia_muciniphila.tsv.gz	rs4670221	2	38050232	C	G	6090	-0.0903199	0.0201436	7.33e-06	TRUE	reported	fF3Ydw	NA
Species_Akkermansia_muciniphila.tsv.gz	rs68058313	5	24990890	C	T	6090	0.191654	0.0392894	1.07e-06	TRUE	reported	fF3Ydw	NA
Species_Akkermansia_muciniphila.tsv.gz	rs1298928	5	118836004	T	G	6090	0.107047	0.0236376	5.94e-06	TRUE	reported	fF3Ydw	NA
Species_Akkermansia_muciniphila.tsv.gz	rs9368149	6	20097305	A	G	6090	-0.124355	0.0259942	1.72e-06	TRUE	reported	fF3Ydw	NA
Species_Akkermansia_muciniphila.tsv.gz	rs36119306	6	37707962	A	T	6090	0.10858	0.0234526	3.66e-06	TRUE	reported	fF3Ydw	NA
Species_Akkermansia_muciniphila.tsv.gz	rs7912369	10	2005604	A	G	6090	0.0885333	0.0199347	8.95e-06	TRUE	reported	fF3Ydw	NA
Species_Akkermansia_muciniphila.tsv.gz	rs4075877	11	67567936	C	T	6090	-0.0845547	0.0189659	8.26e-06	TRUE	reported	fF3Ydw	NA
Species_Akkermansia_muciniphila.tsv.gz	rs166570	12	65405314	C	G	6090	-0.0890822	0.0190784	3.02e-06	TRUE	reported	fF3Ydw	NA
Species_Akkermansia_muciniphila.tsv.gz	rs55926131	12	115085267	C	T	6090	-0.106116	0.0202561	1.62e-07	TRUE	reported	fF3Ydw	NA
Species_Akkermansia_muciniphila.tsv.gz	rs7313918	12	118394008	T	C	6090	-0.121607	0.0274519	9.43e-06	TRUE	reported	fF3Ydw	NA
Species_Akkermansia_muciniphila.tsv.gz	rs35895642	15	37816202	C	T	6090	0.109958	0.0229038	1.58e-06	TRUE	reported	fF3Ydw	NA
Species_Akkermansia_muciniphila.tsv.gz	rs1532932	16	10082174	A	G	6090	-0.0995889	0.0223104	8.05e-06	TRUE	reported	fF3Ydw	NA
Species_Akkermansia_muciniphila.tsv.gz	rs79041579	17	47860915	G	A	6090	0.127401	0.024444	1.87e-07	TRUE	reported	fF3Ydw	NA
Species_Akkermansia_muciniphila.tsv.gz	rs2523176	19	2272309	C	T	6090	0.110284	0.0241818	5.1e-06	TRUE	reported	fF3Ydw	NA
Species_Alistipes_finegoldii.tsv.gz	rs12028677	1	112076856	C	T	6726	-0.108937	0.0236079	3.94e-06	TRUE	reported	zq19uW	NA
Species_Alistipes_finegoldii.tsv.gz	rs57119184	3	69163936	C	T	6726	0.0878396	0.0197668	8.84e-06	TRUE	reported	zq19uW	NA
Species_Alistipes_finegoldii.tsv.gz	rs12192901	6	1263359	G	A	6726	0.112476	0.0238178	2.33e-06	TRUE	reported	zq19uW	NA
Species_Alistipes_finegoldii.tsv.gz	rs60475061	6	5787678	G	A	6726	-0.117157	0.026068	6.98e-06	TRUE	reported	zq19uW	NA
Species_Alistipes_finegoldii.tsv.gz	rs67032605	9	1046539	A	G	6726	0.119297	0.0262192	5.36e-06	TRUE	reported	zq19uW	NA
Species_Alistipes_finegoldii.tsv.gz	rs10829629	10	131571972	C	T	6726	0.0813715	0.0171055	1.96e-06	TRUE	reported	zq19uW	NA
Species_Alistipes_finegoldii.tsv.gz	rs7962165	12	87292283	T	G	6726	-0.0956743	0.0206046	3.43e-06	TRUE	reported	zq19uW	NA
Species_Alistipes_finegoldii.tsv.gz	rs13381124	18	25506994	A	G	6726	0.14335	0.0323427	9.33e-06	TRUE	reported	zq19uW	NA
Species_Alistipes_finegoldii.tsv.gz	rs10407049	19	30131562	G	C	6726	0.088168	0.0178406	7.73e-07	TRUE	reported	zq19uW	NA
Species_Alistipes_finegoldii.tsv.gz	rs111585182	22	45821518	G	T	6726	-0.159958	0.0356824	7.37e-06	TRUE	reported	zq19uW	NA
Species_Alistipes_indistinctus.tsv.gz	rs1443711	2	31394676	A	G	5371	0.110108	0.0239182	4.15e-06	TRUE	reported	LoyLAd	NA
Species_Alistipes_indistinctus.tsv.gz	rs2055593	2	98992113	G	A	5371	-0.112772	0.0241344	2.97e-06	TRUE	reported	LoyLAd	NA
Species_Alistipes_indistinctus.tsv.gz	rs73102812	3	61320539	C	T	5371	0.162776	0.0344181	2.25e-06	TRUE	reported	LoyLAd	NA
Species_Alistipes_indistinctus.tsv.gz	rs1362650	3	179137273	A	G	5371	-0.09041	0.019464	3.4e-06	TRUE	reported	LoyLAd	NA
Species_Alistipes_indistinctus.tsv.gz	rs12332306	5	63111148	C	T	5371	0.113209	0.0221762	3.31e-07	TRUE	reported	LoyLAd	NA
Species_Alistipes_indistinctus.tsv.gz	rs11957434	5	156575312	G	A	5371	0.121838	0.0248805	9.73e-07	TRUE	reported	LoyLAd	NA
Species_Alistipes_indistinctus.tsv.gz	rs62390586	5	174686892	G	C	5371	-0.134288	0.0252357	1.03e-07	TRUE	reported	LoyLAd	NA
Species_Alistipes_indistinctus.tsv.gz	rs4897508	6	131630172	C	A	5371	0.126348	0.028377	8.49e-06	TRUE	reported	LoyLAd	NA
Species_Alistipes_indistinctus.tsv.gz	rs62493320	8	14707890	T	A	5371	0.119161	0.0253637	2.63e-06	TRUE	reported	LoyLAd	NA
Species_Alistipes_indistinctus.tsv.gz	rs10966460	9	24786605	A	G	5371	0.174315	0.0390392	8e-06	TRUE	reported	LoyLAd	NA
Species_Alistipes_indistinctus.tsv.gz	rs2789623	10	8223518	A	G	5371	0.113499	0.023611	1.53e-06	TRUE	reported	LoyLAd	NA
Species_Alistipes_indistinctus.tsv.gz	rs8015391	14	54954582	A	G	5371	-0.0988055	0.0215084	4.35e-06	TRUE	reported	LoyLAd	NA
Species_Alistipes_onderdonkii.tsv.gz	rs7660775	4	114611948	A	C	7393	0.11056	0.0246844	7.5e-06	TRUE	reported	Mm168N	NA
Species_Alistipes_onderdonkii.tsv.gz	rs7804962	7	13303509	T	C	7393	0.0881322	0.017565	5.23e-07	TRUE	reported	Mm168N	NA
Species_Alistipes_onderdonkii.tsv.gz	rs488197	9	38274267	C	T	7393	-0.0757035	0.0170995	9.54e-06	TRUE	reported	Mm168N	NA
Species_Alistipes_onderdonkii.tsv.gz	rs11041738	11	8114103	C	T	7393	-0.0967085	0.0196558	8.65e-07	TRUE	reported	Mm168N	NA
Species_Alistipes_onderdonkii.tsv.gz	rs11104946	12	77760259	T	G	7393	-0.0978269	0.0217625	6.95e-06	TRUE	reported	Mm168N	NA
Species_Alistipes_onderdonkii.tsv.gz	rs8011841	14	97461817	C	T	7393	-0.0730403	0.0164339	8.81e-06	TRUE	reported	Mm168N	NA
Species_Alistipes_onderdonkii.tsv.gz	rs117024060	15	55772583	G	A	7393	-0.145622	0.0326046	7.96e-06	TRUE	reported	Mm168N	NA
Species_Alistipes_putredinis.tsv.gz	rs143528380	4	100462085	C	T	7590	-0.166716	0.0370242	6.7e-06	TRUE	reported	ytPnbe	NA
Species_Alistipes_putredinis.tsv.gz	rs6459977	7	155797686	A	G	7590	-0.0834013	0.0188709	9.89e-06	TRUE	reported	ytPnbe	NA
Species_Alistipes_putredinis.tsv.gz	rs3118528	9	137338430	A	G	7590	-0.0933371	0.0210221	9e-06	TRUE	reported	ytPnbe	NA
Species_Alistipes_putredinis.tsv.gz	rs874372	10	98247143	C	G	7590	0.112555	0.0250319	6.91e-06	TRUE	reported	ytPnbe	NA
Species_Alistipes_putredinis.tsv.gz	rs2241820	12	54394497	C	T	7590	-0.077173	0.0163185	2.25e-06	TRUE	reported	ytPnbe	NA
Species_Alistipes_putredinis.tsv.gz	rs6489044	12	126554565	T	C	7590	-0.077538	0.0171743	6.34e-06	TRUE	reported	ytPnbe	NA
Species_Alistipes_putredinis.tsv.gz	rs77715803	14	37075839	G	A	7590	-0.102709	0.0228548	6.99e-06	TRUE	reported	ytPnbe	NA
Species_Alistipes_senegalensis.tsv.gz	rs13393033	2	6718574	C	T	6393	-0.0878362	0.0188258	3.08e-06	TRUE	reported	U6MxrH	NA
Species_Alistipes_senegalensis.tsv.gz	rs73083250	3	195951391	G	A	6393	-0.0999442	0.0222453	7.03e-06	TRUE	reported	U6MxrH	NA
Species_Alistipes_senegalensis.tsv.gz	rs852540	7	5592436	G	A	6393	0.137914	0.0311773	9.71e-06	TRUE	reported	U6MxrH	NA
Species_Alistipes_senegalensis.tsv.gz	rs4935713	10	52259742	C	T	6393	0.0939735	0.0210477	8.01e-06	TRUE	reported	U6MxrH	NA
Species_Alistipes_senegalensis.tsv.gz	rs592284	10	117132048	G	T	6393	-0.12505	0.028126	8.75e-06	TRUE	reported	U6MxrH	NA
Species_Alistipes_senegalensis.tsv.gz	rs7944200	11	28702277	C	T	6393	-0.0860419	0.0178153	1.37e-06	TRUE	reported	U6MxrH	NA
Species_Alistipes_senegalensis.tsv.gz	rs56168514	12	89922621	A	G	6393	0.141409	0.029828	2.13e-06	TRUE	reported	U6MxrH	NA
Species_Alistipes_senegalensis.tsv.gz	rs9573198	13	74008908	G	C	6393	0.103765	0.0230625	6.82e-06	TRUE	reported	U6MxrH	NA
Species_Alistipes_senegalensis.tsv.gz	rs72643019	13	88663116	G	A	6393	0.17014	0.0376019	6.05e-06	TRUE	reported	U6MxrH	NA
Species_Alistipes_senegalensis.tsv.gz	rs7155195	14	86046850	T	C	6393	-0.09121	0.0186142	9.58e-07	TRUE	reported	U6MxrH	NA
Species_Alistipes_senegalensis.tsv.gz	rs3786306	18	11879825	C	T	6393	-0.110537	0.0250167	9.94e-06	TRUE	reported	U6MxrH	NA
Species_Alistipes_senegalensis.tsv.gz	rs13381162	18	56945042	G	T	6393	0.0903404	0.0195139	3.66e-06	TRUE	reported	U6MxrH	NA
Species_Alistipes_shahii.tsv.gz	rs12134195	1	66851542	A	C	7381	-0.134691	0.0299956	7.11e-06	TRUE	reported	1ZgqSF	NA
Species_Alistipes_shahii.tsv.gz	rs1728059	2	84941232	T	C	7381	-0.0882622	0.0187952	2.65e-06	TRUE	reported	1ZgqSF	NA
Species_Alistipes_shahii.tsv.gz	rs34355813	3	113301686	T	C	7381	-0.168088	0.0371934	6.2e-06	TRUE	reported	1ZgqSF	NA
Species_Alistipes_shahii.tsv.gz	rs72947888	3	115528582	C	T	7381	-0.150388	0.0336618	7.91e-06	TRUE	reported	1ZgqSF	NA
Species_Alistipes_shahii.tsv.gz	rs4693197	4	88801072	G	A	7381	0.115968	0.0241116	1.51e-06	TRUE	reported	1ZgqSF	NA
Species_Alistipes_shahii.tsv.gz	rs79555856	6	6545643	T	C	7381	-0.131509	0.029628	9.05e-06	TRUE	reported	1ZgqSF	NA
Species_Alistipes_shahii.tsv.gz	rs17070727	8	4453705	G	A	7381	0.12916	0.0289128	7.92e-06	TRUE	reported	1ZgqSF	NA
Species_Alistipes_shahii.tsv.gz	rs9886784	9	1521204	A	C	7381	0.0887528	0.0199667	8.79e-06	TRUE	reported	1ZgqSF	NA
Species_Alistipes_shahii.tsv.gz	rs7043141	9	23442387	G	T	7381	0.113549	0.0245784	3.84e-06	TRUE	reported	1ZgqSF	NA
Species_Alistipes_shahii.tsv.gz	rs34990336	9	110273582	A	G	7381	0.0948989	0.0210221	6.35e-06	TRUE	reported	1ZgqSF	NA
Species_Alistipes_shahii.tsv.gz	rs11161058	14	29958756	C	T	7381	-0.0800937	0.0170429	2.61e-06	TRUE	reported	1ZgqSF	NA
Species_Alistipes_shahii.tsv.gz	rs6508629	18	27557607	C	T	7381	-0.102602	0.022689	6.12e-06	TRUE	reported	1ZgqSF	NA
Species_Alistipes_sp_AP11.tsv.gz	rs2293915	1	17551034	A	T	3022	0.13124	0.0291578	6.76e-06	TRUE	reported	cDsBxd	NA
Species_Alistipes_sp_AP11.tsv.gz	rs12022867	1	186786065	C	T	3022	-0.189732	0.0412005	4.12e-06	TRUE	reported	cDsBxd	NA
Species_Alistipes_sp_AP11.tsv.gz	rs55790429	3	7879112	C	G	3022	0.124676	0.0280645	8.89e-06	TRUE	reported	cDsBxd	NA
Species_Alistipes_sp_AP11.tsv.gz	rs28450200	8	15070111	C	T	3022	0.193309	0.0340527	1.37e-08	TRUE	reported	cDsBxd	NA
Species_Alistipes_sp_AP11.tsv.gz	rs34886974	14	51827473	C	T	3022	-0.187095	0.0422432	9.47e-06	TRUE	reported	cDsBxd	NA
Species_Alistipes_sp_AP11.tsv.gz	rs13333427	16	69959741	A	G	3022	-0.279033	0.0598337	3.11e-06	TRUE	reported	cDsBxd	NA
Species_Alistipes_sp_AP11.tsv.gz	rs12597359	16	70484054	G	A	3022	-0.250197	0.0556933	7.04e-06	TRUE	reported	cDsBxd	NA
Species_Alistipes_sp_AP11.tsv.gz	rs1553042	17	31608930	G	A	3022	0.139351	0.0287564	1.26e-06	TRUE	reported	cDsBxd	NA
Species_Alistipes_sp_AP11.tsv.gz	rs71385354	17	52135707	G	C	3022	0.241135	0.0538235	7.46e-06	TRUE	reported	cDsBxd	NA
Species_Alistipes_sp_AP11.tsv.gz	rs9958338	18	377105	C	T	3022	0.119481	0.0262257	5.22e-06	TRUE	reported	cDsBxd	NA
Species_Alistipes_sp_AP11.tsv.gz	rs11664566	18	30050356	C	T	3022	0.161176	0.0361661	8.33e-06	TRUE	reported	cDsBxd	NA
Species_Alistipes_sp_AP11.tsv.gz	rs363031	20	10218155	C	A	3022	0.3004	0.0677435	9.23e-06	TRUE	reported	cDsBxd	NA
Species_Alistipes_sp_AP11.tsv.gz	rs73147950	20	59631773	C	A	3022	-0.146211	0.0323458	6.18e-06	TRUE	reported	cDsBxd	NA
Species_Bacteroidales_bacterium_ph8.tsv.gz	rs2465095	2	137536904	A	G	7159	-0.0817186	0.0166929	9.81e-07	TRUE	reported	YUI1Zo	NA
Species_Bacteroidales_bacterium_ph8.tsv.gz	rs203770	2	200897873	T	C	7159	-0.0823321	0.0178522	3.99e-06	TRUE	reported	YUI1Zo	NA
Species_Bacteroidales_bacterium_ph8.tsv.gz	rs55712042	4	2706103	A	G	7159	0.0752817	0.0168888	8.29e-06	TRUE	reported	YUI1Zo	NA
Species_Bacteroidales_bacterium_ph8.tsv.gz	rs2700958	7	36134000	G	A	7159	0.131635	0.0296165	8.8e-06	TRUE	reported	YUI1Zo	NA
Species_Bacteroidales_bacterium_ph8.tsv.gz	rs12449080	16	73660160	C	G	7159	0.086934	0.0178413	1.1e-06	TRUE	reported	YUI1Zo	NA
Species_Bacteroidales_bacterium_ph8.tsv.gz	rs2008778	17	36156378	C	A	7159	-0.0981686	0.0215664	5.32e-06	TRUE	reported	YUI1Zo	NA
Species_Bacteroidales_bacterium_ph8.tsv.gz	rs12602625	17	65679135	G	C	7159	-0.16527	0.0370136	8e-06	TRUE	reported	YUI1Zo	NA
Species_Bacteroidales_bacterium_ph8.tsv.gz	rs35445518	19	46908968	A	C	7159	0.0910584	0.0204129	8.16e-06	TRUE	reported	YUI1Zo	NA
Species_Bacteroides_caccae.tsv.gz	rs12739496	1	194030338	C	A	5672	-0.179708	0.0405186	9.2e-06	TRUE	reported	0O3QBb	NA
Species_Bacteroides_caccae.tsv.gz	rs34612513	3	137541085	T	A	5672	-0.163509	0.0334846	1.04e-06	TRUE	reported	0O3QBb	NA
Species_Bacteroides_caccae.tsv.gz	rs144905245	3	147732932	G	A	5672	0.183247	0.0413997	9.59e-06	TRUE	reported	0O3QBb	NA
Species_Bacteroides_caccae.tsv.gz	rs149486873	7	3177604	C	T	5672	-0.205733	0.0431904	1.9e-06	TRUE	reported	0O3QBb	NA
Species_Bacteroides_caccae.tsv.gz	rs2457684	11	88139983	T	C	5672	-0.0845478	0.0189817	8.42e-06	TRUE	reported	0O3QBb	NA
Species_Bacteroides_caccae.tsv.gz	rs12367159	12	53379025	C	T	5672	0.144297	0.030907	3.03e-06	TRUE	reported	0O3QBb	NA
Species_Bacteroides_caccae.tsv.gz	rs868452	12	116179325	G	A	5672	-0.125405	0.0272938	4.33e-06	TRUE	reported	0O3QBb	NA
Species_Bacteroides_caccae.tsv.gz	rs2204037	13	63436800	A	G	5672	-0.0880093	0.0190422	3.8e-06	TRUE	reported	0O3QBb	NA
Species_Bacteroides_caccae.tsv.gz	rs11654291	17	37249250	C	T	5672	0.112638	0.0245519	4.48e-06	TRUE	reported	0O3QBb	NA
Species_Bacteroides_cellulosilyticus.tsv.gz	rs4857402	3	98294454	A	G	3526	0.11308	0.0243962	3.57e-06	TRUE	reported	a8CDZU	NA
Species_Bacteroides_cellulosilyticus.tsv.gz	rs11096868	4	37348193	T	C	3526	0.126432	0.0285266	9.33e-06	TRUE	reported	a8CDZU	NA
Species_Bacteroides_cellulosilyticus.tsv.gz	rs62338073	4	176733450	G	T	3526	0.280985	0.0618366	5.52e-06	TRUE	reported	a8CDZU	NA
Species_Bacteroides_cellulosilyticus.tsv.gz	rs35946101	6	3931188	T	C	3526	0.18959	0.0398602	1.97e-06	TRUE	reported	a8CDZU	NA
Species_Bacteroides_cellulosilyticus.tsv.gz	rs2026546	9	37733013	G	T	3526	-0.118308	0.0260387	5.53e-06	TRUE	reported	a8CDZU	NA
Species_Bacteroides_cellulosilyticus.tsv.gz	rs7030947	9	80141674	G	A	3526	0.111938	0.0247631	6.17e-06	TRUE	reported	a8CDZU	NA
Species_Bacteroides_cellulosilyticus.tsv.gz	rs7099427	10	126578768	C	T	3526	0.127257	0.0279703	5.37e-06	TRUE	reported	a8CDZU	NA
Species_Bacteroides_cellulosilyticus.tsv.gz	rs116972192	13	58186232	C	T	3526	0.248924	0.0539308	3.92e-06	TRUE	reported	a8CDZU	NA
Species_Bacteroides_cellulosilyticus.tsv.gz	rs10450862	13	84559899	A	C	3526	-0.21105	0.0453149	3.2e-06	TRUE	reported	a8CDZU	NA
Species_Bacteroides_cellulosilyticus.tsv.gz	rs2411041	17	74913863	G	A	3526	0.157338	0.0355172	9.43e-06	TRUE	reported	a8CDZU	NA
Species_Bacteroides_cellulosilyticus.tsv.gz	rs12976637	19	53801863	C	T	3526	0.115678	0.0257269	6.91e-06	TRUE	reported	a8CDZU	NA
Species_Bacteroides_cellulosilyticus.tsv.gz	rs6049103	20	23757164	A	T	3526	0.117225	0.0244946	1.7e-06	TRUE	reported	a8CDZU	NA
Species_Bacteroides_cellulosilyticus.tsv.gz	rs2838820	21	46646005	T	C	3526	0.10754	0.0242173	8.97e-06	TRUE	reported	a8CDZU	NA
Species_Bacteroides_clarus.tsv.gz	rs2989472	1	28422847	C	T	1773	-0.169581	0.038113	8.61e-06	TRUE	reported	9IS6yv	NA
Species_Bacteroides_clarus.tsv.gz	rs814760	1	110980659	G	A	1773	0.188016	0.0414282	5.67e-06	TRUE	reported	9IS6yv	NA
Species_Bacteroides_clarus.tsv.gz	rs11676681	2	33375948	G	A	1773	-0.164171	0.0346399	2.14e-06	TRUE	reported	9IS6yv	NA
Species_Bacteroides_clarus.tsv.gz	rs1470205	3	77316688	C	T	1773	-0.172977	0.0344305	5.06e-07	TRUE	reported	9IS6yv	NA
Species_Bacteroides_clarus.tsv.gz	rs1157623	3	192752645	G	A	1773	0.258555	0.0585189	9.95e-06	TRUE	reported	9IS6yv	NA
Species_Bacteroides_clarus.tsv.gz	rs4867972	5	169932910	C	G	1773	-0.180697	0.0375989	1.54e-06	TRUE	reported	9IS6yv	NA
Species_Bacteroides_clarus.tsv.gz	rs61944136	12	119247004	A	G	1773	0.267509	0.0599541	8.12e-06	TRUE	reported	9IS6yv	NA
Species_Bacteroides_clarus.tsv.gz	rs1667938	18	74875950	C	T	1773	-0.261236	0.0580537	6.8e-06	TRUE	reported	9IS6yv	NA
Species_Bacteroides_clarus.tsv.gz	rs450741	22	21403971	C	A	1773	-0.34627	0.0771182	7.12e-06	TRUE	reported	9IS6yv	NA
Species_Bacteroides_coprocola.tsv.gz	rs274124	1	36591554	A	G	1559	0.265189	0.0591116	7.25e-06	TRUE	reported	EU32E7	NA
Species_Bacteroides_coprocola.tsv.gz	rs12078845	1	54602977	A	C	1559	-0.203872	0.0450655	6.07e-06	TRUE	reported	EU32E7	NA
Species_Bacteroides_coprocola.tsv.gz	rs17141635	11	80877325	G	A	1559	-0.408239	0.0847866	1.47e-06	TRUE	reported	EU32E7	NA
Species_Bacteroides_coprocola.tsv.gz	rs116667913	14	90816301	C	T	1559	-0.392908	0.0843559	3.2e-06	TRUE	reported	EU32E7	NA
Species_Bacteroides_dorei.tsv.gz	rs11708946	3	31495219	C	A	6945	-0.0909564	0.0204953	9.08e-06	TRUE	reported	kSEBlO	NA
Species_Bacteroides_dorei.tsv.gz	rs795988	4	140747153	T	C	6945	0.0819852	0.0184011	8.37e-06	TRUE	reported	kSEBlO	NA
Species_Bacteroides_dorei.tsv.gz	rs9313811	5	158968834	G	T	6945	-0.118995	0.0227144	1.62e-07	TRUE	reported	kSEBlO	NA
Species_Bacteroides_dorei.tsv.gz	rs72819063	5	177707736	G	A	6945	-0.157902	0.0319381	7.65e-07	TRUE	reported	kSEBlO	NA
Species_Bacteroides_dorei.tsv.gz	rs62523331	8	103731962	A	G	6945	0.124893	0.0270739	3.97e-06	TRUE	reported	kSEBlO	NA
Species_Bacteroides_dorei.tsv.gz	rs2721884	8	133534265	G	A	6945	0.0940826	0.018166	2.23e-07	TRUE	reported	kSEBlO	NA
Species_Bacteroides_dorei.tsv.gz	rs2291958	9	8376899	T	C	6945	0.098199	0.0221222	9.04e-06	TRUE	reported	kSEBlO	NA
Species_Bacteroides_dorei.tsv.gz	rs10119693	9	21796791	G	A	6945	-0.081408	0.0172789	2.46e-06	TRUE	reported	kSEBlO	NA
Species_Bacteroides_dorei.tsv.gz	rs6585011	10	112533963	G	A	6945	0.0869271	0.01948	8.11e-06	TRUE	reported	kSEBlO	NA
Species_Bacteroides_dorei.tsv.gz	rs11037453	11	43521662	T	C	6945	0.149524	0.0317478	2.48e-06	TRUE	reported	kSEBlO	NA
Species_Bacteroides_dorei.tsv.gz	rs7998315	13	73854666	G	A	6945	-0.0861361	0.0193946	8.94e-06	TRUE	reported	kSEBlO	NA
Species_Bacteroides_dorei.tsv.gz	rs9518837	13	103433051	C	T	6945	-0.086536	0.0190852	5.78e-06	TRUE	reported	kSEBlO	NA
Species_Bacteroides_dorei.tsv.gz	rs227442	14	70447626	C	T	6945	0.108916	0.0225637	1.39e-06	TRUE	reported	kSEBlO	NA
Species_Bacteroides_dorei.tsv.gz	rs387171	15	24278595	G	A	6945	-0.0772341	0.0173479	8.5e-06	TRUE	reported	kSEBlO	NA
Species_Bacteroides_dorei.tsv.gz	rs16980431	19	46806257	T	C	6945	0.119038	0.0254536	2.92e-06	TRUE	reported	kSEBlO	NA
Species_Bacteroides_dorei.tsv.gz	rs838134	19	49257739	A	C	6945	-0.0969861	0.019652	8.01e-07	TRUE	reported	kSEBlO	NA
Species_Bacteroides_eggerthii.tsv.gz	rs1861386	2	206599428	C	T	2749	-0.122318	0.0275056	8.71e-06	TRUE	reported	KUr4Qc	NA
Species_Bacteroides_eggerthii.tsv.gz	rs286623	5	154366183	G	A	2749	0.125867	0.0283189	8.8e-06	TRUE	reported	KUr4Qc	NA
Species_Bacteroides_eggerthii.tsv.gz	rs114970711	6	87288279	G	T	2749	-0.252648	0.0541406	3.06e-06	TRUE	reported	KUr4Qc	NA
Species_Bacteroides_eggerthii.tsv.gz	rs13312424	7	11754881	C	T	2749	-0.124602	0.0274661	5.72e-06	TRUE	reported	KUr4Qc	NA
Species_Bacteroides_eggerthii.tsv.gz	rs7791761	7	69711317	C	T	2749	-0.258265	0.0563192	4.52e-06	TRUE	reported	KUr4Qc	NA
Species_Bacteroides_eggerthii.tsv.gz	rs4767925	12	121085949	A	G	2749	-0.234803	0.0487333	1.45e-06	TRUE	reported	KUr4Qc	NA
Species_Bacteroides_eggerthii.tsv.gz	rs9536634	13	54678393	A	T	2749	-0.132267	0.0283925	3.19e-06	TRUE	reported	KUr4Qc	NA
Species_Bacteroides_eggerthii.tsv.gz	rs2487307	14	104632132	G	A	2749	-0.153012	0.0331316	3.87e-06	TRUE	reported	KUr4Qc	NA
Species_Bacteroides_faecis.tsv.gz	rs2690011	1	15237140	C	T	1512	-0.297238	0.0638288	3.21e-06	TRUE	reported	LgrObI	NA
Species_Bacteroides_faecis.tsv.gz	rs7526994	1	209121467	G	C	1512	-0.18893	0.0413852	4.99e-06	TRUE	reported	LgrObI	NA
Species_Bacteroides_faecis.tsv.gz	rs79975503	2	173193150	A	C	1512	-0.354071	0.0772714	4.6e-06	TRUE	reported	LgrObI	NA
Species_Bacteroides_faecis.tsv.gz	rs7648378	3	3364182	G	A	1512	-0.244486	0.0532914	4.48e-06	TRUE	reported	LgrObI	NA
Species_Bacteroides_faecis.tsv.gz	rs13168379	5	173382761	G	A	1512	-0.426245	0.0794848	8.2e-08	TRUE	reported	LgrObI	NA
Species_Bacteroides_faecis.tsv.gz	rs9399647	6	148627309	G	T	1512	-0.177798	0.0383641	3.58e-06	TRUE	reported	LgrObI	NA
Species_Bacteroides_faecis.tsv.gz	rs11772301	7	68426852	G	T	1512	0.223141	0.0501194	8.5e-06	TRUE	reported	LgrObI	NA
Species_Bacteroides_faecis.tsv.gz	rs259203	7	89055849	A	G	1512	-0.219736	0.0424059	2.2e-07	TRUE	reported	LgrObI	NA
Species_Bacteroides_faecis.tsv.gz	rs73230270	7	95649692	A	C	1512	-0.422541	0.0818682	2.45e-07	TRUE	reported	LgrObI	NA
Species_Bacteroides_faecis.tsv.gz	rs917158	7	141040182	G	A	1512	0.18946	0.0360154	1.44e-07	TRUE	reported	LgrObI	NA
Species_Bacteroides_faecis.tsv.gz	rs62516876	8	56769381	A	G	1512	0.232126	0.0516597	7.01e-06	TRUE	reported	LgrObI	NA
Species_Bacteroides_faecis.tsv.gz	rs73068710	12	13091573	G	A	1512	0.290597	0.0636582	5e-06	TRUE	reported	LgrObI	NA
Species_Bacteroides_faecis.tsv.gz	rs7314394	12	27152666	T	C	1512	-0.326054	0.0676043	1.41e-06	TRUE	reported	LgrObI	NA
Species_Bacteroides_faecis.tsv.gz	rs11113150	12	107350988	G	A	1512	-0.159798	0.0361068	9.61e-06	TRUE	reported	LgrObI	NA
Species_Bacteroides_faecis.tsv.gz	rs36017291	16	17420514	A	C	1512	0.169229	0.0367915	4.23e-06	TRUE	reported	LgrObI	NA
Species_Bacteroides_finegoldii.tsv.gz	rs66535021	1	112065476	T	C	1836	-0.188592	0.038093	7.39e-07	TRUE	reported	cWZyG4	NA
Species_Bacteroides_finegoldii.tsv.gz	rs74904967	1	116021610	G	A	1836	-0.230223	0.0518088	8.84e-06	TRUE	reported	cWZyG4	NA
Species_Bacteroides_finegoldii.tsv.gz	rs1430034	2	38027626	C	A	1836	0.159836	0.0359588	8.79e-06	TRUE	reported	cWZyG4	NA
Species_Bacteroides_finegoldii.tsv.gz	rs2717057	2	58127907	C	T	1836	0.154812	0.0342997	6.38e-06	TRUE	reported	cWZyG4	NA
Species_Bacteroides_finegoldii.tsv.gz	rs116556966	2	76664959	T	G	1836	-0.34057	0.0759125	7.25e-06	TRUE	reported	cWZyG4	NA
Species_Bacteroides_finegoldii.tsv.gz	rs58346872	4	111325310	T	G	1836	0.284244	0.0632075	6.89e-06	TRUE	reported	cWZyG4	NA
Species_Bacteroides_finegoldii.tsv.gz	rs111426764	6	25005968	T	C	1836	0.26676	0.0594674	7.26e-06	TRUE	reported	cWZyG4	NA
Species_Bacteroides_finegoldii.tsv.gz	rs11773071	7	46988659	A	C	1836	0.302229	0.0654044	3.82e-06	TRUE	reported	cWZyG4	NA
Species_Bacteroides_finegoldii.tsv.gz	rs10215754	7	125473561	T	A	1836	-0.281229	0.0607097	3.62e-06	TRUE	reported	cWZyG4	NA
Species_Bacteroides_finegoldii.tsv.gz	rs73188646	8	6032988	C	T	1836	-0.362916	0.0769855	2.43e-06	TRUE	reported	cWZyG4	NA
Species_Bacteroides_finegoldii.tsv.gz	rs10970830	9	32185642	G	A	1836	-0.239556	0.0474534	4.46e-07	TRUE	reported	cWZyG4	NA
Species_Bacteroides_finegoldii.tsv.gz	rs2393782	10	63670859	C	G	1836	-0.251445	0.0521962	1.46e-06	TRUE	reported	cWZyG4	NA
Species_Bacteroides_finegoldii.tsv.gz	rs10744662	12	4915208	G	A	1836	-0.156201	0.0327887	1.9e-06	TRUE	reported	cWZyG4	NA
Species_Bacteroides_finegoldii.tsv.gz	rs496238	13	101977785	C	T	1836	-0.172436	0.0338549	3.52e-07	TRUE	reported	cWZyG4	NA
Species_Bacteroides_finegoldii.tsv.gz	rs12889912	14	92147845	C	T	1836	0.305615	0.0686014	8.39e-06	TRUE	reported	cWZyG4	NA
Species_Bacteroides_finegoldii.tsv.gz	rs58668331	19	6653399	G	C	1836	0.185454	0.0394933	2.66e-06	TRUE	reported	cWZyG4	NA
Species_Bacteroides_finegoldii.tsv.gz	rs62210593	20	34004767	C	T	1836	-0.148033	0.0328515	6.6e-06	TRUE	reported	cWZyG4	NA
Species_Bacteroides_finegoldii.tsv.gz	rs4809943	20	52501768	A	T	1836	0.227713	0.050323	6.04e-06	TRUE	reported	cWZyG4	NA
Species_Bacteroides_fragilis.tsv.gz	rs12565327	1	176593524	G	A	3164	-0.209365	0.046587	6.99e-06	TRUE	reported	Cw8amZ	NA
Species_Bacteroides_fragilis.tsv.gz	rs1285852	1	233287432	A	T	3164	0.120344	0.026745	6.81e-06	TRUE	reported	Cw8amZ	NA
Species_Bacteroides_fragilis.tsv.gz	rs912	3	21028234	T	C	3164	0.184344	0.0411452	7.45e-06	TRUE	reported	Cw8amZ	NA
Species_Bacteroides_fragilis.tsv.gz	rs9818008	3	185014098	A	C	3164	0.143936	0.032187	7.75e-06	TRUE	reported	Cw8amZ	NA
Species_Bacteroides_fragilis.tsv.gz	rs3797248	5	53509186	G	A	3164	-0.161285	0.0354143	5.26e-06	TRUE	reported	Cw8amZ	NA
Species_Bacteroides_fragilis.tsv.gz	rs55835510	5	107975937	T	A	3164	0.158132	0.0302849	1.77e-07	TRUE	reported	Cw8amZ	NA
Species_Bacteroides_fragilis.tsv.gz	rs6458025	6	37761715	T	C	3164	-0.206994	0.0452174	4.7e-06	TRUE	reported	Cw8amZ	NA
Species_Bacteroides_fragilis.tsv.gz	rs6909908	6	131801089	T	G	3164	-0.227896	0.0493096	3.81e-06	TRUE	reported	Cw8amZ	NA
Species_Bacteroides_fragilis.tsv.gz	rs11770593	7	68894018	T	G	3164	-0.127395	0.0266178	1.7e-06	TRUE	reported	Cw8amZ	NA
Species_Bacteroides_fragilis.tsv.gz	rs77062729	8	130410952	A	G	3164	-0.234443	0.0486633	1.45e-06	TRUE	reported	Cw8amZ	NA
Species_Bacteroides_fragilis.tsv.gz	rs3885195	11	82371506	C	T	3164	-0.150624	0.0300582	5.41e-07	TRUE	reported	Cw8amZ	NA
Species_Bacteroides_fragilis.tsv.gz	rs76722389	12	11335730	G	A	3164	0.202999	0.0432973	2.75e-06	TRUE	reported	Cw8amZ	NA
Species_Bacteroides_fragilis.tsv.gz	rs4430574	12	125986360	G	A	3164	0.195673	0.0429614	5.25e-06	TRUE	reported	Cw8amZ	NA
Species_Bacteroides_fragilis.tsv.gz	rs4772337	13	101525691	A	G	3164	0.119468	0.0269951	9.62e-06	TRUE	reported	Cw8amZ	NA
Species_Bacteroides_fragilis.tsv.gz	rs10137996	14	34477937	T	C	3164	-0.188352	0.03826	8.53e-07	TRUE	reported	Cw8amZ	NA
Species_Bacteroides_fragilis.tsv.gz	rs4902984	14	72550927	T	C	3164	-0.256543	0.0563626	5.32e-06	TRUE	reported	Cw8amZ	NA
Species_Bacteroides_fragilis.tsv.gz	rs12900979	15	92907122	C	T	3164	0.11446	0.0256081	7.83e-06	TRUE	reported	Cw8amZ	NA
Species_Bacteroides_intestinalis.tsv.gz	rs1042840	11	102814110	T	C	1633	-0.189953	0.0421483	6.58e-06	TRUE	reported	agFHy4	NA
Species_Bacteroides_intestinalis.tsv.gz	rs72656234	13	109730036	G	A	1633	-0.364852	0.0753615	1.29e-06	TRUE	reported	agFHy4	NA
Species_Bacteroides_intestinalis.tsv.gz	rs4793180	17	43121308	C	T	1633	-0.209751	0.0473993	9.64e-06	TRUE	reported	agFHy4	NA
Species_Bacteroides_intestinalis.tsv.gz	rs4814260	20	13775032	A	T	1633	-0.178894	0.0389757	4.43e-06	TRUE	reported	agFHy4	NA
Species_Bacteroides_massiliensis.tsv.gz	rs12621563	2	126039243	A	G	3427	-0.119565	0.0242975	8.62e-07	TRUE	reported	Jl3WnN	NA
Species_Bacteroides_massiliensis.tsv.gz	rs6532564	4	96464931	G	C	3427	-0.140127	0.0315704	9.06e-06	TRUE	reported	Jl3WnN	NA
Species_Bacteroides_massiliensis.tsv.gz	rs17807243	4	124386894	C	T	3427	-0.173678	0.0384507	6.28e-06	TRUE	reported	Jl3WnN	NA
Species_Bacteroides_massiliensis.tsv.gz	rs4916966	7	181005	C	G	3427	0.110844	0.0245683	6.43e-06	TRUE	reported	Jl3WnN	NA
Species_Bacteroides_massiliensis.tsv.gz	rs112691179	10	953842	C	T	3427	0.177126	0.0398192	8.66e-06	TRUE	reported	Jl3WnN	NA
Species_Bacteroides_massiliensis.tsv.gz	rs4937922	11	134490977	G	A	3427	-0.237213	0.0522438	5.61e-06	TRUE	reported	Jl3WnN	NA
Species_Bacteroides_massiliensis.tsv.gz	rs61944855	12	101231320	G	A	3427	-0.148523	0.028725	2.33e-07	TRUE	reported	Jl3WnN	NA
Species_Bacteroides_nordii.tsv.gz	rs8098967	18	66126184	C	A	1019	0.572865	0.121851	2.58e-06	TRUE	reported	GDlEVr	NA
Species_Bacteroides_ovatus.tsv.gz	rs303925	1	48503280	C	T	6903	-0.0840401	0.018326	4.52e-06	TRUE	reported	g2rec9	NA
Species_Bacteroides_ovatus.tsv.gz	rs59809293	2	33849581	C	A	6903	-0.0830115	0.0172003	1.39e-06	TRUE	reported	g2rec9	NA
Species_Bacteroides_ovatus.tsv.gz	rs190949005	2	56319707	A	G	6903	-0.15371	0.0346341	9.07e-06	TRUE	reported	g2rec9	NA
Species_Bacteroides_ovatus.tsv.gz	rs112057053	3	127211963	G	C	6903	0.146038	0.0292312	5.85e-07	TRUE	reported	g2rec9	NA
Species_Bacteroides_ovatus.tsv.gz	rs9684138	4	38287192	C	T	6903	-0.0906092	0.0190192	1.9e-06	TRUE	reported	g2rec9	NA
Species_Bacteroides_ovatus.tsv.gz	rs73240572	4	57505068	T	C	6903	0.0856274	0.0190584	7.03e-06	TRUE	reported	g2rec9	NA
Species_Bacteroides_ovatus.tsv.gz	rs72677788	4	126550852	G	A	6903	-0.184455	0.0372574	7.39e-07	TRUE	reported	g2rec9	NA
Species_Bacteroides_ovatus.tsv.gz	rs4867356	5	31623146	T	C	6903	0.100289	0.0217126	3.86e-06	TRUE	reported	g2rec9	NA
Species_Bacteroides_ovatus.tsv.gz	rs67659622	8	142862278	G	A	6903	0.0993576	0.0195692	3.83e-07	TRUE	reported	g2rec9	NA
Species_Bacteroides_ovatus.tsv.gz	rs1021440	9	94379045	A	G	6903	-0.082971	0.0181463	4.82e-06	TRUE	reported	g2rec9	NA
Species_Bacteroides_ovatus.tsv.gz	rs10820045	9	104830105	C	A	6903	-0.16593	0.0370648	7.58e-06	TRUE	reported	g2rec9	NA
Species_Bacteroides_ovatus.tsv.gz	rs75642318	11	112426121	A	G	6903	-0.127782	0.0277418	4.1e-06	TRUE	reported	g2rec9	NA
Species_Bacteroides_ovatus.tsv.gz	rs2642158	17	7630301	C	G	6903	0.0964362	0.0191952	5.06e-07	TRUE	reported	g2rec9	NA
Species_Bacteroides_ovatus.tsv.gz	rs11873510	18	5850906	T	C	6903	-0.123755	0.0264539	2.9e-06	TRUE	reported	g2rec9	NA
Species_Bacteroides_ovatus.tsv.gz	rs9304475	18	22785354	C	T	6903	-0.087747	0.0172424	3.6e-07	TRUE	reported	g2rec9	NA
Species_Bacteroides_plebeius.tsv.gz	rs2432926	5	154996909	G	A	1776	0.367179	0.0767104	1.7e-06	TRUE	reported	6gQdHl	NA
Species_Bacteroides_plebeius.tsv.gz	rs7070312	10	15798477	T	G	1776	-0.208945	0.0458115	5.09e-06	TRUE	reported	6gQdHl	NA
Species_Bacteroides_plebeius.tsv.gz	rs12578852	12	108699774	C	T	1776	-0.293991	0.0608828	1.37e-06	TRUE	reported	6gQdHl	NA
Species_Bacteroides_plebeius.tsv.gz	rs10145379	14	38065813	T	G	1776	0.169767	0.0347573	1.04e-06	TRUE	reported	6gQdHl	NA
Species_Bacteroides_plebeius.tsv.gz	rs1828518	16	78635193	C	T	1776	-0.202383	0.0449495	6.72e-06	TRUE	reported	6gQdHl	NA
Species_Bacteroides_plebeius.tsv.gz	rs34375501	19	31280754	T	C	1776	-0.174622	0.0394652	9.66e-06	TRUE	reported	6gQdHl	NA
Species_Bacteroides_plebeius.tsv.gz	rs28681338	22	43881816	G	A	1776	-0.25565	0.0570272	7.36e-06	TRUE	reported	6gQdHl	NA
Species_Bacteroides_salyersiae.tsv.gz	rs17111728	1	55691384	T	C	1420	0.3336	0.072423	4.1e-06	TRUE	reported	P0ZXv5	NA
Species_Bacteroides_salyersiae.tsv.gz	rs76194327	3	116352196	T	A	1420	0.379903	0.0854692	8.79e-06	TRUE	reported	P0ZXv5	NA
Species_Bacteroides_salyersiae.tsv.gz	rs16845299	4	71520630	C	T	1420	0.266974	0.0538601	7.17e-07	TRUE	reported	P0ZXv5	NA
Species_Bacteroides_salyersiae.tsv.gz	rs3776996	5	153797049	G	A	1420	0.241028	0.0495792	1.17e-06	TRUE	reported	P0ZXv5	NA
Species_Bacteroides_salyersiae.tsv.gz	rs1265300	6	4456400	A	G	1420	-0.177503	0.0385789	4.2e-06	TRUE	reported	P0ZXv5	NA
Species_Bacteroides_salyersiae.tsv.gz	rs412657	6	32211085	T	G	1420	-0.175941	0.0388333	5.88e-06	TRUE	reported	P0ZXv5	NA
Species_Bacteroides_salyersiae.tsv.gz	rs12534702	7	36769290	C	T	1420	0.177922	0.0399738	8.55e-06	TRUE	reported	P0ZXv5	NA
Species_Bacteroides_salyersiae.tsv.gz	rs117662076	10	120769498	G	A	1420	0.40355	0.0882902	4.86e-06	TRUE	reported	P0ZXv5	NA
Species_Bacteroides_salyersiae.tsv.gz	rs780878	12	116186282	G	C	1420	0.264683	0.0586407	6.37e-06	TRUE	reported	P0ZXv5	NA
Species_Bacteroides_salyersiae.tsv.gz	rs12896430	14	21431376	G	A	1420	-0.192312	0.0420479	4.79e-06	TRUE	reported	P0ZXv5	NA
Species_Bacteroides_salyersiae.tsv.gz	rs9960494	18	51206632	G	C	1420	-0.190905	0.042414	6.76e-06	TRUE	reported	P0ZXv5	NA
Species_Bacteroides_stercoris.tsv.gz	rs11125607	2	56090113	T	A	5103	0.0919616	0.0200997	4.76e-06	TRUE	reported	yfoyKB	NA
Species_Bacteroides_stercoris.tsv.gz	rs9809140	3	19519043	A	G	5103	-0.0966639	0.0217291	8.64e-06	TRUE	reported	yfoyKB	NA
Species_Bacteroides_stercoris.tsv.gz	rs78677736	4	73807786	T	C	5103	-0.127232	0.0282087	6.47e-06	TRUE	reported	yfoyKB	NA
Species_Bacteroides_stercoris.tsv.gz	rs73812271	5	179860451	C	T	5103	0.119733	0.0253437	2.31e-06	TRUE	reported	yfoyKB	NA
Species_Bacteroides_stercoris.tsv.gz	rs1549206	5	180541589	G	A	5103	-0.099745	0.019963	5.84e-07	TRUE	reported	yfoyKB	NA
Species_Bacteroides_stercoris.tsv.gz	rs12110522	6	153263149	A	T	5103	0.0916145	0.0206942	9.55e-06	TRUE	reported	yfoyKB	NA
Species_Bacteroides_stercoris.tsv.gz	rs10101109	8	16087631	C	T	5103	-0.0984235	0.0218861	6.89e-06	TRUE	reported	yfoyKB	NA
Species_Bacteroides_stercoris.tsv.gz	rs3003597	9	130977520	C	G	5103	-0.100342	0.0210076	1.78e-06	TRUE	reported	yfoyKB	NA
Species_Bacteroides_thetaiotaomicron.tsv.gz	rs4405810	2	45855171	C	T	6151	-0.0909832	0.0197315	4.01e-06	TRUE	reported	KDOGt4	NA
Species_Bacteroides_thetaiotaomicron.tsv.gz	rs77761288	4	163760671	G	A	6151	-0.178567	0.0360015	7.05e-07	TRUE	reported	KDOGt4	NA
Species_Bacteroides_thetaiotaomicron.tsv.gz	rs72833501	6	217062	C	T	6151	0.190637	0.0391636	1.13e-06	TRUE	reported	KDOGt4	NA
Species_Bacteroides_thetaiotaomicron.tsv.gz	rs74500162	6	107573790	T	C	6151	0.15339	0.0326079	2.55e-06	TRUE	reported	KDOGt4	NA
Species_Bacteroides_thetaiotaomicron.tsv.gz	rs1811207	7	39816277	A	G	6151	-0.117849	0.0249058	2.23e-06	TRUE	reported	KDOGt4	NA
Species_Bacteroides_thetaiotaomicron.tsv.gz	rs10144174	14	83577146	T	A	6151	-0.0936504	0.0208602	7.14e-06	TRUE	reported	KDOGt4	NA
Species_Bacteroides_thetaiotaomicron.tsv.gz	rs12938892	17	10007092	A	G	6151	-0.095204	0.0208389	4.91e-06	TRUE	reported	KDOGt4	NA
Species_Bacteroides_thetaiotaomicron.tsv.gz	rs62199113	20	59629320	A	T	6151	0.107775	0.021175	3.59e-07	TRUE	reported	KDOGt4	NA
Species_Bacteroides_uniformis.tsv.gz	rs6694880	1	244471371	C	G	7629	0.0794256	0.0179132	9.25e-06	TRUE	reported	ZuVW8H	NA
Species_Bacteroides_uniformis.tsv.gz	rs12209689	6	41378487	C	T	7629	-0.117475	0.0251846	3.09e-06	TRUE	reported	ZuVW8H	NA
Species_Bacteroides_uniformis.tsv.gz	rs78786599	8	58204133	C	T	7629	-0.144601	0.0327133	9.86e-06	TRUE	reported	ZuVW8H	NA
Species_Bacteroides_uniformis.tsv.gz	rs140675300	8	137699220	C	G	7629	0.156692	0.0341991	4.61e-06	TRUE	reported	ZuVW8H	NA
Species_Bacteroides_uniformis.tsv.gz	rs1865283	11	4830320	A	G	7629	0.0798486	0.0174522	4.76e-06	TRUE	reported	ZuVW8H	NA
Species_Bacteroides_uniformis.tsv.gz	rs140914801	11	46188386	G	A	7629	0.11295	0.0255679	9.98e-06	TRUE	reported	ZuVW8H	NA
Species_Bacteroides_uniformis.tsv.gz	rs11170859	12	39538134	T	C	7629	-0.106241	0.0233689	5.46e-06	TRUE	reported	ZuVW8H	NA
Species_Bacteroides_uniformis.tsv.gz	rs61960721	13	88174396	G	T	7629	0.0811147	0.0177843	5.09e-06	TRUE	reported	ZuVW8H	NA
Species_Bacteroides_vulgatus.tsv.gz	rs6732796	2	15240601	A	T	7437	-0.160154	0.036148	9.4e-06	TRUE	reported	CGqAk7	NA
Species_Bacteroides_vulgatus.tsv.gz	rs56282904	2	57276048	A	G	7437	0.0886546	0.0189872	3.02e-06	TRUE	reported	CGqAk7	NA
Species_Bacteroides_vulgatus.tsv.gz	rs1498839	3	69516937	C	T	7437	0.0871456	0.0189414	4.21e-06	TRUE	reported	CGqAk7	NA
Species_Bacteroides_vulgatus.tsv.gz	rs13193662	6	16807562	A	G	7437	0.0948871	0.0213763	9.04e-06	TRUE	reported	CGqAk7	NA
Species_Bacteroides_vulgatus.tsv.gz	rs1514626	8	132765741	C	T	7437	0.105021	0.0237637	9.9e-06	TRUE	reported	CGqAk7	NA
Species_Bacteroides_vulgatus.tsv.gz	rs142222485	15	73669313	G	A	7437	0.149921	0.0322005	3.23e-06	TRUE	reported	CGqAk7	NA
Species_Bacteroides_vulgatus.tsv.gz	rs11646266	16	115817	C	T	7437	0.081255	0.0170316	1.83e-06	TRUE	reported	CGqAk7	NA
Species_Bacteroides_vulgatus.tsv.gz	rs6044532	20	16934650	T	C	7437	-0.073067	0.01654	9.98e-06	TRUE	reported	CGqAk7	NA
Species_Bacteroides_xylanisolvens.tsv.gz	rs17565877	2	33380436	C	G	5434	-0.0869066	0.019514	8.45e-06	TRUE	reported	n49RaO	NA
Species_Bacteroides_xylanisolvens.tsv.gz	rs1137722	2	193015711	T	C	5434	0.0967949	0.0200587	1.4e-06	TRUE	reported	n49RaO	NA
Species_Bacteroides_xylanisolvens.tsv.gz	rs7380390	5	54891954	T	C	5434	0.0951037	0.0210174	6.04e-06	TRUE	reported	n49RaO	NA
Species_Bacteroides_xylanisolvens.tsv.gz	rs4869373	5	96941137	G	C	5434	0.18282	0.0410783	8.57e-06	TRUE	reported	n49RaO	NA
Species_Bacteroides_xylanisolvens.tsv.gz	rs463212	5	100809936	T	C	5434	-0.112837	0.0250366	6.58e-06	TRUE	reported	n49RaO	NA
Species_Bacteroides_xylanisolvens.tsv.gz	rs111452233	6	168150936	G	A	5434	0.152257	0.0284751	8.94e-08	TRUE	reported	n49RaO	NA
Species_Bacteroides_xylanisolvens.tsv.gz	rs4733774	8	131196683	A	C	5434	-0.100809	0.0222193	5.71e-06	TRUE	reported	n49RaO	NA
Species_Bacteroides_xylanisolvens.tsv.gz	rs11522665	11	10489428	G	T	5434	0.205696	0.0457741	7e-06	TRUE	reported	n49RaO	NA
Species_Bacteroides_xylanisolvens.tsv.gz	rs12416788	11	107894312	A	G	5434	-0.119958	0.0260995	4.3e-06	TRUE	reported	n49RaO	NA
Species_Bacteroides_xylanisolvens.tsv.gz	rs10862904	12	85018579	A	G	5434	-0.0893192	0.0195497	4.9e-06	TRUE	reported	n49RaO	NA
Species_Bacteroides_xylanisolvens.tsv.gz	rs12443593	16	20676354	C	A	5434	0.186202	0.040302	3.83e-06	TRUE	reported	n49RaO	NA
Species_Bacteroides_xylanisolvens.tsv.gz	rs2302675	16	54060498	G	A	5434	0.0945071	0.0213508	9.58e-06	TRUE	reported	n49RaO	NA
Species_Bacteroides_xylanisolvens.tsv.gz	rs34558519	16	56645219	A	G	5434	-0.201166	0.0424561	2.16e-06	TRUE	reported	n49RaO	NA
Species_Bacteroides_xylanisolvens.tsv.gz	rs117675525	19	57147233	G	T	5434	0.194145	0.0400209	1.23e-06	TRUE	reported	n49RaO	NA
Species_Barnesiella_intestinihominis.tsv.gz	rs78335793	1	175415285	C	T	6843	0.134728	0.0296875	5.67e-06	TRUE	reported	fsGD9s	NA
Species_Barnesiella_intestinihominis.tsv.gz	rs62135856	2	38063634	G	A	6843	0.153113	0.0333452	4.4e-06	TRUE	reported	fsGD9s	NA
Species_Barnesiella_intestinihominis.tsv.gz	rs67396441	2	127772373	C	T	6843	-0.078774	0.0173338	5.51e-06	TRUE	reported	fsGD9s	NA
Species_Barnesiella_intestinihominis.tsv.gz	rs2132254	3	65846859	C	T	6843	0.0813722	0.0183979	9.74e-06	TRUE	reported	fsGD9s	NA
Species_Barnesiella_intestinihominis.tsv.gz	rs115004061	3	109435292	C	T	6843	-0.189853	0.0427218	8.83e-06	TRUE	reported	fsGD9s	NA
Species_Barnesiella_intestinihominis.tsv.gz	rs11931595	4	24463807	G	C	6843	-0.104246	0.022608	4.01e-06	TRUE	reported	fsGD9s	NA
Species_Barnesiella_intestinihominis.tsv.gz	rs9884588	4	32616774	C	T	6843	0.0829817	0.0179739	3.9e-06	TRUE	reported	fsGD9s	NA
Species_Barnesiella_intestinihominis.tsv.gz	rs10026787	4	106433814	T	C	6843	-0.15714	0.0340508	3.93e-06	TRUE	reported	fsGD9s	NA
Species_Barnesiella_intestinihominis.tsv.gz	rs9364722	6	164594776	T	G	6843	0.150309	0.0334416	6.97e-06	TRUE	reported	fsGD9s	NA
Species_Barnesiella_intestinihominis.tsv.gz	rs6920861	6	167939982	T	C	6843	-0.111339	0.0209362	1.05e-07	TRUE	reported	fsGD9s	NA
Species_Barnesiella_intestinihominis.tsv.gz	rs74448867	8	3804085	A	G	6843	0.168486	0.0349489	1.43e-06	TRUE	reported	fsGD9s	NA
Species_Barnesiella_intestinihominis.tsv.gz	rs700801	9	79234647	G	A	6843	0.100962	0.0222594	5.74e-06	TRUE	reported	fsGD9s	NA
Species_Barnesiella_intestinihominis.tsv.gz	rs8029854	15	77314031	T	C	6843	-0.109071	0.0224716	1.21e-06	TRUE	reported	fsGD9s	NA
Species_Barnesiella_intestinihominis.tsv.gz	rs1078988	15	101902700	T	C	6843	0.0935179	0.0205925	5.59e-06	TRUE	reported	fsGD9s	NA
Species_Barnesiella_intestinihominis.tsv.gz	rs34437635	22	45256730	C	T	6843	0.161911	0.0350088	3.75e-06	TRUE	reported	fsGD9s	NA
Species_Bifidobacterium_adolescentis.tsv.gz	rs4850073	2	3668657	A	C	6328	0.0822314	0.018284	6.88e-06	TRUE	reported	yRySca	NA
Species_Bifidobacterium_adolescentis.tsv.gz	rs7570971	2	135837906	C	A	6328	0.137835	0.0198356	3.68e-12	TRUE	reported	yRySca	NA
Species_Bifidobacterium_adolescentis.tsv.gz	rs6754311	2	136707982	T	C	6328	0.155851	0.020817	7.06e-14	TRUE	reported	yRySca	NA
Species_Bifidobacterium_adolescentis.tsv.gz	rs4351047	4	62600423	A	G	6328	0.0971883	0.0186404	1.85e-07	TRUE	reported	yRySca	NA
Species_Bifidobacterium_adolescentis.tsv.gz	rs10063054	5	79644688	C	G	6328	0.0791831	0.0178997	9.7e-06	TRUE	reported	yRySca	NA
Species_Bifidobacterium_adolescentis.tsv.gz	rs4256405	6	92885622	T	C	6328	-0.082761	0.0179317	3.92e-06	TRUE	reported	yRySca	NA
Species_Bifidobacterium_adolescentis.tsv.gz	rs6455422	6	169185589	A	G	6328	0.111628	0.0246764	6.08e-06	TRUE	reported	yRySca	NA
Species_Bifidobacterium_adolescentis.tsv.gz	rs11986537	8	106880649	C	T	6328	0.0995351	0.0214947	3.64e-06	TRUE	reported	yRySca	NA
Species_Bifidobacterium_adolescentis.tsv.gz	rs144770262	9	34067427	G	A	6328	0.165532	0.0363538	5.28e-06	TRUE	reported	yRySca	NA
Species_Bifidobacterium_adolescentis.tsv.gz	rs4110696	9	95579816	A	G	6328	0.0844345	0.0184397	4.67e-06	TRUE	reported	yRySca	NA
Species_Bifidobacterium_adolescentis.tsv.gz	rs4646215	13	99384317	A	G	6328	0.14565	0.0317535	4.5e-06	TRUE	reported	yRySca	NA
Species_Bifidobacterium_adolescentis.tsv.gz	rs74394156	14	55666085	C	T	6328	0.184682	0.0400043	3.9e-06	TRUE	reported	yRySca	NA
Species_Bifidobacterium_adolescentis.tsv.gz	rs8045380	16	85669376	C	T	6328	0.103317	0.0224329	4.11e-06	TRUE	reported	yRySca	NA
Species_Bifidobacterium_bifidum.tsv.gz	rs722497	1	30172044	C	T	2041	-0.152155	0.0316192	1.49e-06	TRUE	reported	p32RjK	NA
Species_Bifidobacterium_bifidum.tsv.gz	rs17453521	2	9711055	G	A	2041	-0.249613	0.0536054	3.22e-06	TRUE	reported	p32RjK	NA
Species_Bifidobacterium_bifidum.tsv.gz	rs57711736	2	172460954	G	A	2041	-0.154629	0.0348695	9.23e-06	TRUE	reported	p32RjK	NA
Species_Bifidobacterium_bifidum.tsv.gz	rs849116	2	206025813	T	C	2041	-0.169775	0.0354719	1.7e-06	TRUE	reported	p32RjK	NA
Species_Bifidobacterium_bifidum.tsv.gz	rs9848175	3	8743076	A	G	2041	0.315157	0.068015	3.59e-06	TRUE	reported	p32RjK	NA
Species_Bifidobacterium_bifidum.tsv.gz	rs76631862	3	193922574	G	T	2041	-0.303243	0.0683874	9.24e-06	TRUE	reported	p32RjK	NA
Species_Bifidobacterium_bifidum.tsv.gz	rs12512757	4	166271012	T	A	2041	-0.149671	0.0334506	7.66e-06	TRUE	reported	p32RjK	NA
Species_Bifidobacterium_bifidum.tsv.gz	rs4861647	4	185874675	T	C	2041	0.208894	0.044876	3.24e-06	TRUE	reported	p32RjK	NA
Species_Bifidobacterium_bifidum.tsv.gz	rs62555927	9	33875214	A	G	2041	-0.340244	0.0714205	1.9e-06	TRUE	reported	p32RjK	NA
Species_Bifidobacterium_bifidum.tsv.gz	rs8176645	9	136149098	T	A	2041	-0.253949	0.0337764	5.54e-14	TRUE	reported	p32RjK	NA
Species_Bifidobacterium_bifidum.tsv.gz	rs10506461	12	63451202	G	A	2041	-0.155664	0.0346141	6.89e-06	TRUE	reported	p32RjK	NA
Species_Bifidobacterium_bifidum.tsv.gz	rs7334864	13	30941441	G	A	2041	0.159013	0.0346593	4.48e-06	TRUE	reported	p32RjK	NA
Species_Bifidobacterium_bifidum.tsv.gz	rs9788296	13	40744582	C	T	2041	0.143592	0.0320177	7.3e-06	TRUE	reported	p32RjK	NA
Species_Bifidobacterium_bifidum.tsv.gz	rs9525230	13	114827500	A	G	2041	-0.153082	0.0335192	4.95e-06	TRUE	reported	p32RjK	NA
Species_Bifidobacterium_bifidum.tsv.gz	rs11630244	15	60021637	A	G	2041	0.245762	0.0532982	4.01e-06	TRUE	reported	p32RjK	NA
Species_Bifidobacterium_bifidum.tsv.gz	rs56249713	18	67533332	T	C	2041	0.143906	0.0323284	8.53e-06	TRUE	reported	p32RjK	NA
Species_Bifidobacterium_bifidum.tsv.gz	rs59340188	18	74766684	C	T	2041	0.321324	0.0616893	1.9e-07	TRUE	reported	p32RjK	NA
Species_Bifidobacterium_catenulatum.tsv.gz	rs35948646	3	132512280	G	A	1138	0.220754	0.0469154	2.53e-06	TRUE	reported	M55lRf	NA
Species_Bifidobacterium_catenulatum.tsv.gz	rs79651411	5	106428974	T	C	1138	-0.354719	0.0802928	9.97e-06	TRUE	reported	M55lRf	NA
Species_Bifidobacterium_catenulatum.tsv.gz	rs9451310	6	90699279	C	G	1138	-0.199344	0.0449893	9.38e-06	TRUE	reported	M55lRf	NA
Species_Bifidobacterium_catenulatum.tsv.gz	rs6953241	7	6203231	A	G	1138	-0.280431	0.0610176	4.31e-06	TRUE	reported	M55lRf	NA
Species_Bifidobacterium_catenulatum.tsv.gz	rs76993859	9	26245338	A	G	1138	-0.379147	0.0842051	6.71e-06	TRUE	reported	M55lRf	NA
Species_Bifidobacterium_catenulatum.tsv.gz	rs12580899	12	125409716	G	C	1138	-0.252223	0.0546145	3.87e-06	TRUE	reported	M55lRf	NA
Species_Bifidobacterium_catenulatum.tsv.gz	rs80133499	18	6265012	C	A	1138	0.388075	0.0868196	7.83e-06	TRUE	reported	M55lRf	NA
Species_Bifidobacterium_longum.tsv.gz	rs13391731	2	35127980	A	G	6650	-0.0876715	0.018818	3.18e-06	TRUE	reported	mm8CC9	NA
Species_Bifidobacterium_longum.tsv.gz	rs6546996	2	75637636	A	G	6650	-0.122113	0.0273032	7.73e-06	TRUE	reported	mm8CC9	NA
Species_Bifidobacterium_longum.tsv.gz	rs7570971	2	135837906	C	A	6650	0.0961753	0.0196348	9.67e-07	TRUE	reported	mm8CC9	NA
Species_Bifidobacterium_longum.tsv.gz	rs1446585	2	136407479	A	G	6650	0.115634	0.0209054	3.18e-08	TRUE	reported	mm8CC9	NA
Species_Bifidobacterium_longum.tsv.gz	rs6780177	3	21647818	C	T	6650	0.128654	0.0263775	1.07e-06	TRUE	reported	mm8CC9	NA
Species_Bifidobacterium_longum.tsv.gz	rs11721919	4	84286100	C	G	6650	-0.0863411	0.0191923	6.84e-06	TRUE	reported	mm8CC9	NA
Species_Bifidobacterium_longum.tsv.gz	rs10033190	4	118215853	T	C	6650	0.0978871	0.0207273	2.33e-06	TRUE	reported	mm8CC9	NA
Species_Bifidobacterium_longum.tsv.gz	rs7761703	6	1602451	A	T	6650	-0.155642	0.0311847	6.01e-07	TRUE	reported	mm8CC9	NA
Species_Bifidobacterium_longum.tsv.gz	rs11786426	8	74432076	A	G	6650	0.0825932	0.0184837	7.88e-06	TRUE	reported	mm8CC9	NA
Species_Bifidobacterium_longum.tsv.gz	rs13264085	8	127678826	T	A	6650	0.0990459	0.0223532	9.38e-06	TRUE	reported	mm8CC9	NA
Species_Bifidobacterium_longum.tsv.gz	rs10843776	12	30699515	T	G	6650	-0.0925649	0.0205387	6.58e-06	TRUE	reported	mm8CC9	NA
Species_Bifidobacterium_longum.tsv.gz	rs77019567	12	102075870	T	A	6650	0.177891	0.0397631	7.69e-06	TRUE	reported	mm8CC9	NA
Species_Bifidobacterium_longum.tsv.gz	rs73412051	12	119644004	G	A	6650	0.155347	0.0334656	3.45e-06	TRUE	reported	mm8CC9	NA
Species_Bilophila_unclassified.tsv.gz	rs2990682	1	13839382	C	G	6869	0.0917936	0.0187482	9.77e-07	TRUE	reported	v8fb0D	NA
Species_Bilophila_unclassified.tsv.gz	rs11260998	1	18718305	G	A	6869	-0.0786151	0.0175239	7.25e-06	TRUE	reported	v8fb0D	NA
Species_Bilophila_unclassified.tsv.gz	rs13009600	2	211772624	G	A	6869	0.0806918	0.0174623	3.82e-06	TRUE	reported	v8fb0D	NA
Species_Bilophila_unclassified.tsv.gz	rs2579005	2	216484768	T	G	6869	0.0905141	0.0192398	2.54e-06	TRUE	reported	v8fb0D	NA
Species_Bilophila_unclassified.tsv.gz	rs765025	4	66600345	C	G	6869	0.103214	0.0230703	7.68e-06	TRUE	reported	v8fb0D	NA
Species_Bilophila_unclassified.tsv.gz	rs77848425	4	186557727	C	T	6869	0.129746	0.0284739	5.2e-06	TRUE	reported	v8fb0D	NA
Species_Bilophila_unclassified.tsv.gz	rs6958516	7	158240602	G	C	6869	-0.08895	0.0189988	2.84e-06	TRUE	reported	v8fb0D	NA
Species_Bilophila_unclassified.tsv.gz	rs11067415	12	115550990	A	C	6869	-0.0947736	0.020526	3.89e-06	TRUE	reported	v8fb0D	NA
Species_Bilophila_unclassified.tsv.gz	rs12913320	15	89377788	C	T	6869	-0.0930015	0.0208979	8.58e-06	TRUE	reported	v8fb0D	NA
Species_Bilophila_unclassified.tsv.gz	rs6127771	20	36959732	C	T	6869	-0.079596	0.0171965	3.68e-06	TRUE	reported	v8fb0D	NA
Species_Bilophila_wadsworthia.tsv.gz	rs12724599	1	202045541	C	T	5588	0.092649	0.0205377	6.45e-06	TRUE	reported	g4TZZO	NA
Species_Bilophila_wadsworthia.tsv.gz	rs6852392	4	29441154	C	T	5588	0.0834404	0.0187833	8.9e-06	TRUE	reported	g4TZZO	NA
Species_Bilophila_wadsworthia.tsv.gz	rs11768363	7	147419683	T	C	5588	-0.0938038	0.02019	3.38e-06	TRUE	reported	g4TZZO	NA
Species_Bilophila_wadsworthia.tsv.gz	rs10276776	7	154592769	G	A	5588	0.207054	0.0413744	5.6e-07	TRUE	reported	g4TZZO	NA
Species_Bilophila_wadsworthia.tsv.gz	rs34196897	12	45843593	G	A	5588	0.192718	0.042692	6.36e-06	TRUE	reported	g4TZZO	NA
Species_Bilophila_wadsworthia.tsv.gz	rs1688043	19	35553341	C	T	5588	0.158759	0.0358258	9.36e-06	TRUE	reported	g4TZZO	NA
Species_Bilophila_wadsworthia.tsv.gz	rs35334318	20	10124075	G	C	5588	0.14498	0.0320708	6.17e-06	TRUE	reported	g4TZZO	NA
Species_Burkholderiales_bacterium_1_1_47.tsv.gz	rs6664382	1	76089534	G	C	3297	0.2324	0.0507459	4.66e-06	TRUE	reported	Us7kg7	NA
Species_Burkholderiales_bacterium_1_1_47.tsv.gz	rs9872584	3	178567864	C	A	3297	-0.248139	0.0559535	9.22e-06	TRUE	reported	Us7kg7	NA
Species_Burkholderiales_bacterium_1_1_47.tsv.gz	rs1860691	7	52336084	A	G	3297	0.144092	0.032234	7.82e-06	TRUE	reported	Us7kg7	NA
Species_Burkholderiales_bacterium_1_1_47.tsv.gz	rs4717625	7	71508645	A	G	3297	0.173023	0.035912	1.45e-06	TRUE	reported	Us7kg7	NA
Species_Burkholderiales_bacterium_1_1_47.tsv.gz	rs13257050	8	19029859	C	A	3297	0.130267	0.0287767	5.99e-06	TRUE	reported	Us7kg7	NA
Species_Burkholderiales_bacterium_1_1_47.tsv.gz	rs11144350	9	77862854	A	G	3297	-0.139074	0.0293731	2.19e-06	TRUE	reported	Us7kg7	NA
Species_Burkholderiales_bacterium_1_1_47.tsv.gz	rs73653217	9	79442588	A	T	3297	-0.17487	0.0351913	6.73e-07	TRUE	reported	Us7kg7	NA
Species_Burkholderiales_bacterium_1_1_47.tsv.gz	rs1533824	11	214169	T	C	3297	0.137332	0.0266458	2.55e-07	TRUE	reported	Us7kg7	NA
Species_Burkholderiales_bacterium_1_1_47.tsv.gz	rs1792325	11	71113304	C	T	3297	-0.130563	0.0282354	3.76e-06	TRUE	reported	Us7kg7	NA
Species_Burkholderiales_bacterium_1_1_47.tsv.gz	rs10895784	11	105046839	A	G	3297	0.120402	0.0257318	2.88e-06	TRUE	reported	Us7kg7	NA
Species_Burkholderiales_bacterium_1_1_47.tsv.gz	rs16923154	12	20885931	A	G	3297	0.208534	0.0440945	2.25e-06	TRUE	reported	Us7kg7	NA
Species_Burkholderiales_bacterium_1_1_47.tsv.gz	rs10507465	13	38463552	T	C	3297	-0.139392	0.0297758	2.85e-06	TRUE	reported	Us7kg7	NA
Species_Burkholderiales_bacterium_1_1_47.tsv.gz	rs12941005	17	29755009	T	C	3297	-0.19123	0.0424371	6.6e-06	TRUE	reported	Us7kg7	NA
Species_Butyrivibrio_crossotus.tsv.gz	rs111544141	1	52053017	A	T	1428	0.433734	0.0876619	7.51e-07	TRUE	reported	qvWBlb	NA
Species_Butyrivibrio_crossotus.tsv.gz	rs114804117	3	20070515	A	T	1428	0.4101	0.089318	4.4e-06	TRUE	reported	qvWBlb	NA
Species_Butyrivibrio_crossotus.tsv.gz	rs17709673	3	73965973	C	T	1428	-0.184618	0.041545	8.84e-06	TRUE	reported	qvWBlb	NA
Species_Butyrivibrio_crossotus.tsv.gz	rs9459627	6	166675591	C	T	1428	-0.204583	0.041845	1.01e-06	TRUE	reported	qvWBlb	NA
Species_Butyrivibrio_crossotus.tsv.gz	rs3807927	7	20380184	A	T	1428	0.307966	0.0644421	1.76e-06	TRUE	reported	qvWBlb	NA
Species_Butyrivibrio_crossotus.tsv.gz	rs1389373	8	16771538	G	T	1428	0.383456	0.0867808	9.93e-06	TRUE	reported	qvWBlb	NA
Species_Butyrivibrio_crossotus.tsv.gz	rs56347647	12	5294392	T	C	1428	0.290928	0.0638107	5.13e-06	TRUE	reported	qvWBlb	NA
Species_Butyrivibrio_crossotus.tsv.gz	rs17692191	14	48465864	G	A	1428	-0.228239	0.0499957	4.99e-06	TRUE	reported	qvWBlb	NA
Species_Butyrivibrio_crossotus.tsv.gz	rs4900028	14	90685594	C	T	1428	0.182887	0.0377341	1.26e-06	TRUE	reported	qvWBlb	NA
Species_Butyrivibrio_crossotus.tsv.gz	rs1294570	14	91005607	G	C	1428	-0.177882	0.0398601	8.09e-06	TRUE	reported	qvWBlb	NA
Species_Butyrivibrio_crossotus.tsv.gz	rs3935	18	12448430	C	A	1428	0.187868	0.0418038	6.99e-06	TRUE	reported	qvWBlb	NA
Species_Butyrivibrio_crossotus.tsv.gz	rs13055049	22	19641083	T	C	1428	0.258895	0.0506748	3.24e-07	TRUE	reported	qvWBlb	NA
Species_Clostridium_asparagiforme.tsv.gz	rs35665752	1	28747911	T	G	1337	-0.283199	0.0621573	5.21e-06	TRUE	reported	cxnvSk	NA
Species_Clostridium_asparagiforme.tsv.gz	rs1463878	3	192612921	T	G	1337	0.208321	0.0453591	4.38e-06	TRUE	reported	cxnvSk	NA
Species_Clostridium_asparagiforme.tsv.gz	rs80196726	4	19449962	C	G	1337	-0.295359	0.0664057	8.68e-06	TRUE	reported	cxnvSk	NA
Species_Clostridium_asparagiforme.tsv.gz	rs2063471	4	60328405	G	C	1337	0.182008	0.039207	3.45e-06	TRUE	reported	cxnvSk	NA
Species_Clostridium_asparagiforme.tsv.gz	rs6597377	6	8991886	A	C	1337	-0.183384	0.0400138	4.58e-06	TRUE	reported	cxnvSk	NA
Species_Clostridium_asparagiforme.tsv.gz	rs57193778	8	136718087	A	G	1337	0.274168	0.0610191	7.02e-06	TRUE	reported	cxnvSk	NA
Species_Clostridium_asparagiforme.tsv.gz	rs73187354	12	108041797	G	A	1337	-0.243218	0.0504041	1.4e-06	TRUE	reported	cxnvSk	NA
Species_Clostridium_asparagiforme.tsv.gz	rs11060559	12	130283785	G	A	1337	0.197791	0.0442985	8.01e-06	TRUE	reported	cxnvSk	NA
Species_Clostridium_asparagiforme.tsv.gz	rs35595126	14	65226044	C	T	1337	0.284059	0.0633468	7.32e-06	TRUE	reported	cxnvSk	NA
Species_Clostridium_asparagiforme.tsv.gz	rs12441278	15	100063635	T	A	1337	0.19308	0.03995	1.34e-06	TRUE	reported	cxnvSk	NA
Species_Clostridium_asparagiforme.tsv.gz	rs574764	18	61641374	C	A	1337	0.188711	0.0408175	3.78e-06	TRUE	reported	cxnvSk	NA
Species_Clostridium_asparagiforme.tsv.gz	rs1976629	18	76478271	C	T	1337	-0.302914	0.0667073	5.6e-06	TRUE	reported	cxnvSk	NA
Species_Clostridium_asparagiforme.tsv.gz	rs715519	22	51038369	G	C	1337	-0.259143	0.0570563	5.58e-06	TRUE	reported	cxnvSk	NA
Species_Clostridium_leptum.tsv.gz	rs72662817	1	30603043	A	G	2526	0.178862	0.0404592	9.83e-06	TRUE	reported	Wki882	NA
Species_Clostridium_leptum.tsv.gz	rs67194754	1	195501149	A	G	2526	0.14313	0.031489	5.48e-06	TRUE	reported	Wki882	NA
Species_Clostridium_leptum.tsv.gz	rs17398712	3	60243843	G	C	2526	0.186816	0.0394039	2.13e-06	TRUE	reported	Wki882	NA
Species_Clostridium_leptum.tsv.gz	rs79201749	4	11169139	G	A	2526	-0.246343	0.0531684	3.6e-06	TRUE	reported	Wki882	NA
Species_Clostridium_leptum.tsv.gz	rs9356977	6	25454869	C	A	2526	0.138489	0.0299489	3.76e-06	TRUE	reported	Wki882	NA
Species_Clostridium_leptum.tsv.gz	rs7073292	10	10139363	A	G	2526	0.148601	0.0308155	1.42e-06	TRUE	reported	Wki882	NA
Species_Clostridium_leptum.tsv.gz	rs11858399	15	93596061	C	T	2526	-0.189446	0.0397457	1.87e-06	TRUE	reported	Wki882	NA
Species_Collinsella_aerofaciens.tsv.gz	rs11736801	4	72485401	C	T	7056	-0.183639	0.0411616	8.14e-06	TRUE	reported	g4jlvA	NA
Species_Collinsella_aerofaciens.tsv.gz	rs17553786	6	92192361	C	T	7056	0.165776	0.0366453	6.07e-06	TRUE	reported	g4jlvA	NA
Species_Collinsella_aerofaciens.tsv.gz	rs7831606	8	128455694	T	A	7056	-0.103329	0.0233385	9.54e-06	TRUE	reported	g4jlvA	NA
Species_Collinsella_aerofaciens.tsv.gz	rs550057	9	136146597	C	T	7056	0.108642	0.0193746	2.05e-08	TRUE	reported	g4jlvA	NA
Species_Collinsella_aerofaciens.tsv.gz	rs72774015	10	5138104	G	A	7056	0.177381	0.0392824	6.32e-06	TRUE	reported	g4jlvA	NA
Species_Collinsella_aerofaciens.tsv.gz	rs61877169	11	12272720	A	G	7056	0.104615	0.0229385	5.1e-06	TRUE	reported	g4jlvA	NA
Species_Collinsella_aerofaciens.tsv.gz	rs61940669	12	128462574	G	A	7056	0.146989	0.0326009	6.52e-06	TRUE	reported	g4jlvA	NA
Species_Collinsella_aerofaciens.tsv.gz	rs7147611	14	95024931	G	A	7056	-0.0805696	0.0180507	8.06e-06	TRUE	reported	g4jlvA	NA
Species_Collinsella_aerofaciens.tsv.gz	rs72845940	17	64585285	G	T	7056	0.124891	0.0259236	1.45e-06	TRUE	reported	g4jlvA	NA
Species_Collinsella_aerofaciens.tsv.gz	rs6099022	20	54747624	C	T	7056	-0.10305	0.0221238	3.19e-06	TRUE	reported	g4jlvA	NA
Species_Collinsella_aerofaciens.tsv.gz	rs386274	20	55030081	C	A	7056	0.0990318	0.0203866	1.19e-06	TRUE	reported	g4jlvA	NA
Species_Coprobacter_fastidiosus.tsv.gz	rs75238635	4	177157192	G	A	3777	0.196849	0.0415042	2.11e-06	TRUE	reported	t976Mq	NA
Species_Coprobacter_fastidiosus.tsv.gz	rs112428203	7	147486250	C	T	3777	-0.139492	0.0305328	4.91e-06	TRUE	reported	t976Mq	NA
Species_Coprobacter_fastidiosus.tsv.gz	rs2697923	11	47363215	G	T	3777	-0.122603	0.024144	3.81e-07	TRUE	reported	t976Mq	NA
Species_Coprobacter_fastidiosus.tsv.gz	rs1896610	12	20347763	G	A	3777	-0.134792	0.0289918	3.33e-06	TRUE	reported	t976Mq	NA
Species_Coprobacter_fastidiosus.tsv.gz	rs79594952	13	59329981	A	G	3777	0.171836	0.0334913	2.89e-07	TRUE	reported	t976Mq	NA
Species_Coprobacter_fastidiosus.tsv.gz	rs12232484	17	21062412	T	C	3777	-0.125506	0.0237135	1.21e-07	TRUE	reported	t976Mq	NA
Species_Coprobacter_fastidiosus.tsv.gz	rs12463384	19	21799037	C	A	3777	0.113367	0.0244873	3.66e-06	TRUE	reported	t976Mq	NA
Species_Coprococcus_catus.tsv.gz	rs3770472	2	217558735	T	C	4752	0.114616	0.0248391	3.94e-06	TRUE	reported	f7fqZL	NA
Species_Coprococcus_catus.tsv.gz	rs417265	3	41099059	A	G	4752	-0.0985103	0.022244	9.48e-06	TRUE	reported	f7fqZL	NA
Species_Coprococcus_catus.tsv.gz	rs341677	8	2737997	C	T	4752	0.17942	0.0388421	3.85e-06	TRUE	reported	f7fqZL	NA
Species_Coprococcus_catus.tsv.gz	rs10107806	8	137354052	G	T	4752	0.115277	0.0259646	9.01e-06	TRUE	reported	f7fqZL	NA
Species_Coprococcus_catus.tsv.gz	rs34169081	9	28794806	T	C	4752	-0.170687	0.0372304	4.55e-06	TRUE	reported	f7fqZL	NA
Species_Coprococcus_comes.tsv.gz	rs3738116	1	74165396	C	T	5734	0.0927081	0.0207782	8.13e-06	TRUE	reported	mblQF7	NA
Species_Coprococcus_comes.tsv.gz	rs17106044	1	81610300	C	T	5734	-0.130217	0.0274453	2.09e-06	TRUE	reported	mblQF7	NA
Species_Coprococcus_comes.tsv.gz	rs11889243	2	241236588	A	G	5734	0.106704	0.0224718	2.05e-06	TRUE	reported	mblQF7	NA
Species_Coprococcus_comes.tsv.gz	rs6796475	3	54188188	T	C	5734	-0.110194	0.0242923	5.73e-06	TRUE	reported	mblQF7	NA
Species_Coprococcus_comes.tsv.gz	rs6772892	3	150737619	T	G	5734	-0.103149	0.0199563	2.36e-07	TRUE	reported	mblQF7	NA
Species_Coprococcus_comes.tsv.gz	rs75781806	9	10626347	C	T	5734	0.133614	0.0291959	4.73e-06	TRUE	reported	mblQF7	NA
Species_Coprococcus_comes.tsv.gz	rs10987256	9	129125636	G	A	5734	0.0927893	0.0198888	3.08e-06	TRUE	reported	mblQF7	NA
Species_Coprococcus_comes.tsv.gz	rs12584973	13	88508812	C	G	5734	0.0975005	0.0210789	3.74e-06	TRUE	reported	mblQF7	NA
Species_Coprococcus_comes.tsv.gz	rs12872336	13	103063260	C	T	5734	0.100709	0.0209255	1.49e-06	TRUE	reported	mblQF7	NA
Species_Coprococcus_comes.tsv.gz	rs17138993	16	6018669	C	T	5734	0.152098	0.0313647	1.24e-06	TRUE	reported	mblQF7	NA
Species_Coprococcus_sp_ART55_1.tsv.gz	rs148177109	1	18911722	C	T	1089	-0.49518	0.10768	4.25e-06	TRUE	reported	hIKGjw	NA
Species_Coprococcus_sp_ART55_1.tsv.gz	rs12329315	2	208229501	C	T	1089	-0.209102	0.0459396	5.32e-06	TRUE	reported	hIKGjw	NA
Species_Coprococcus_sp_ART55_1.tsv.gz	rs3801563	7	83226255	C	T	1089	-0.406416	0.0860253	2.31e-06	TRUE	reported	hIKGjw	NA
Species_Coprococcus_sp_ART55_1.tsv.gz	rs35529952	8	89606888	C	T	1089	0.281134	0.0597813	2.57e-06	TRUE	reported	hIKGjw	NA
Species_Desulfovibrio_piger.tsv.gz	rs61818112	1	158039727	G	A	2645	0.255213	0.0577492	9.9e-06	TRUE	reported	aZvBKM	NA
Species_Desulfovibrio_piger.tsv.gz	rs4854535	2	69180661	T	C	2645	0.180561	0.0377846	1.76e-06	TRUE	reported	aZvBKM	NA
Species_Desulfovibrio_piger.tsv.gz	rs77902968	2	233883133	G	A	2645	-0.271803	0.0579941	2.78e-06	TRUE	reported	aZvBKM	NA
Species_Desulfovibrio_piger.tsv.gz	rs10030640	4	18943713	G	T	2645	-0.128384	0.0280832	4.84e-06	TRUE	reported	aZvBKM	NA
Species_Desulfovibrio_piger.tsv.gz	rs196229	10	121459517	C	A	2645	-0.125691	0.0283427	9.22e-06	TRUE	reported	aZvBKM	NA
Species_Desulfovibrio_piger.tsv.gz	rs75364852	18	60781820	A	C	2645	0.138789	0.0313763	9.72e-06	TRUE	reported	aZvBKM	NA
Species_Dialister_invisus.tsv.gz	rs4832418	2	18348124	G	A	3060	-0.151171	0.0318897	2.13e-06	TRUE	reported	cXefaa	NA
Species_Dialister_invisus.tsv.gz	rs72748807	5	51826323	T	C	3060	0.196247	0.0444046	9.89e-06	TRUE	reported	cXefaa	NA
Species_Dialister_invisus.tsv.gz	rs55976608	8	14120793	C	T	3060	-0.257391	0.0554762	3.49e-06	TRUE	reported	cXefaa	NA
Species_Dialister_invisus.tsv.gz	rs512089	9	23874047	A	C	3060	0.137435	0.0302868	5.69e-06	TRUE	reported	cXefaa	NA
Species_Dialister_invisus.tsv.gz	rs2499076	10	19592884	G	A	3060	-0.188268	0.0419687	7.26e-06	TRUE	reported	cXefaa	NA
Species_Dialister_invisus.tsv.gz	rs2967172	16	57795394	G	A	3060	-0.139093	0.028346	9.25e-07	TRUE	reported	cXefaa	NA
Species_Dorea_formicigenerans.tsv.gz	rs73146738	7	129876271	G	A	4116	-0.124987	0.0263625	2.13e-06	TRUE	reported	TqYY3V	NA
Species_Dorea_formicigenerans.tsv.gz	rs11631507	15	101656803	A	T	4116	0.120767	0.0248711	1.2e-06	TRUE	reported	TqYY3V	NA
Species_Dorea_longicatena.tsv.gz	rs6729788	2	177086326	T	G	5813	-0.0851147	0.0189199	6.84e-06	TRUE	reported	wqFe5t	NA
Species_Dorea_longicatena.tsv.gz	rs17475926	2	229953391	T	C	5813	0.0844803	0.0188358	7.29e-06	TRUE	reported	wqFe5t	NA
Species_Dorea_longicatena.tsv.gz	rs13106159	4	28031535	G	T	5813	0.192771	0.0410252	2.62e-06	TRUE	reported	wqFe5t	NA
Species_Dorea_longicatena.tsv.gz	rs12499537	4	145348098	G	T	5813	0.0907734	0.0200295	5.84e-06	TRUE	reported	wqFe5t	NA
Species_Dorea_longicatena.tsv.gz	rs2935621	5	2685812	C	T	5813	-0.092281	0.0202945	5.44e-06	TRUE	reported	wqFe5t	NA
Species_Dorea_longicatena.tsv.gz	rs9292972	5	21365427	C	G	5813	0.149319	0.0315947	2.29e-06	TRUE	reported	wqFe5t	NA
Species_Dorea_longicatena.tsv.gz	rs11759411	6	14295178	C	T	5813	-0.0854129	0.0189855	6.83e-06	TRUE	reported	wqFe5t	NA
Species_Dorea_longicatena.tsv.gz	rs6957565	7	38834068	C	T	5813	-0.0932585	0.0185033	4.65e-07	TRUE	reported	wqFe5t	NA
Species_Dorea_longicatena.tsv.gz	rs11028061	11	24628879	T	C	5813	-0.0907211	0.0198043	4.63e-06	TRUE	reported	wqFe5t	NA
Species_Dorea_longicatena.tsv.gz	rs8032562	15	97032068	C	T	5813	0.0864318	0.0194986	9.31e-06	TRUE	reported	wqFe5t	NA
Species_Dorea_unclassified.tsv.gz	rs1163447	3	109056751	C	A	2279	-0.290113	0.0630046	4.13e-06	TRUE	reported	Kx39Ht	NA
Species_Dorea_unclassified.tsv.gz	rs73883469	3	179736753	A	T	2279	0.206224	0.0415054	6.74e-07	TRUE	reported	Kx39Ht	NA
Species_Dorea_unclassified.tsv.gz	rs112541720	4	110524484	C	T	2279	0.218002	0.0427334	3.37e-07	TRUE	reported	Kx39Ht	NA
Species_Dorea_unclassified.tsv.gz	rs113902057	6	43432565	G	A	2279	0.299015	0.0648057	3.95e-06	TRUE	reported	Kx39Ht	NA
Species_Dorea_unclassified.tsv.gz	rs13203138	6	164182151	A	C	2279	-0.237483	0.0511397	3.42e-06	TRUE	reported	Kx39Ht	NA
Species_Dorea_unclassified.tsv.gz	rs3107045	8	96792749	A	G	2279	0.287782	0.0649437	9.37e-06	TRUE	reported	Kx39Ht	NA
Species_Dorea_unclassified.tsv.gz	rs11592751	10	112227473	C	T	2279	0.144671	0.0313611	3.97e-06	TRUE	reported	Kx39Ht	NA
Species_Dorea_unclassified.tsv.gz	rs4633561	13	27038815	C	T	2279	0.150745	0.0320751	2.6e-06	TRUE	reported	Kx39Ht	NA
Species_Dorea_unclassified.tsv.gz	rs10141037	14	22514273	G	C	2279	0.159772	0.034655	4.02e-06	TRUE	reported	Kx39Ht	NA
Species_Dorea_unclassified.tsv.gz	rs6564810	16	74062244	C	A	2279	0.141282	0.0313588	6.63e-06	TRUE	reported	Kx39Ht	NA
Species_Dorea_unclassified.tsv.gz	rs62221575	21	33157887	G	A	2279	0.36411	0.0669086	5.27e-08	TRUE	reported	Kx39Ht	NA
Species_Eggerthella_unclassified.tsv.gz	rs141306664	2	103065467	A	G	1868	-0.345992	0.0762136	5.63e-06	TRUE	reported	uurTDu	NA
Species_Eggerthella_unclassified.tsv.gz	rs35315167	11	20188946	C	T	1868	-0.341169	0.0757681	6.71e-06	TRUE	reported	uurTDu	NA
Species_Eggerthella_unclassified.tsv.gz	rs1245457	14	27666390	G	T	1868	-0.284764	0.0633653	6.99e-06	TRUE	reported	uurTDu	NA
Species_Escherichia_coli.tsv.gz	rs12623651	2	20684657	C	A	4040	-0.106305	0.0237186	7.4e-06	TRUE	reported	8qhaZr	NA
Species_Escherichia_coli.tsv.gz	rs2600191	3	9322660	T	G	4040	-0.120105	0.0243014	7.72e-07	TRUE	reported	8qhaZr	NA
Species_Escherichia_coli.tsv.gz	rs17729286	4	1101148	C	A	4040	-0.20256	0.0456221	9e-06	TRUE	reported	8qhaZr	NA
Species_Escherichia_coli.tsv.gz	rs10024750	4	5647018	T	C	4040	0.104523	0.0224092	3.1e-06	TRUE	reported	8qhaZr	NA
Species_Escherichia_coli.tsv.gz	rs6857075	4	146937467	T	C	4040	0.104214	0.0225159	3.68e-06	TRUE	reported	8qhaZr	NA
Species_Escherichia_coli.tsv.gz	rs9466145	6	21677060	C	A	4040	-0.105919	0.0229081	3.77e-06	TRUE	reported	8qhaZr	NA
Species_Escherichia_coli.tsv.gz	rs75297146	8	3004551	T	C	4040	-0.235198	0.0504335	3.11e-06	TRUE	reported	8qhaZr	NA
Species_Escherichia_coli.tsv.gz	rs62578888	9	129613130	G	A	4040	0.119345	0.023481	3.72e-07	TRUE	reported	8qhaZr	NA
Species_Escherichia_coli.tsv.gz	rs10752292	10	13347821	A	G	4040	-0.118953	0.0249473	1.86e-06	TRUE	reported	8qhaZr	NA
Species_Escherichia_coli.tsv.gz	rs11149171	13	25235968	T	C	4040	-0.151409	0.0307603	8.56e-07	TRUE	reported	8qhaZr	NA
Species_Escherichia_coli.tsv.gz	rs78009268	13	96188617	C	T	4040	0.20892	0.0418614	6.01e-07	TRUE	reported	8qhaZr	NA
Species_Escherichia_coli.tsv.gz	rs731362	19	46585509	C	G	4040	0.120347	0.025477	2.32e-06	TRUE	reported	8qhaZr	NA
Species_Escherichia_unclassified.tsv.gz	rs10900435	1	204973138	A	G	4971	0.0958589	0.0208596	4.32e-06	TRUE	reported	vO65cc	NA
Species_Escherichia_unclassified.tsv.gz	rs4342367	5	40583641	C	T	4971	-0.147826	0.0313337	2.38e-06	TRUE	reported	vO65cc	NA
Species_Escherichia_unclassified.tsv.gz	rs115534005	5	44055894	T	C	4971	0.244256	0.0481471	3.91e-07	TRUE	reported	vO65cc	NA
Species_Escherichia_unclassified.tsv.gz	rs112644714	6	10108495	A	G	4971	0.178526	0.0401635	8.79e-06	TRUE	reported	vO65cc	NA
Species_Escherichia_unclassified.tsv.gz	rs12700345	7	22134585	C	G	4971	-0.120102	0.0260325	3.96e-06	TRUE	reported	vO65cc	NA
Species_Escherichia_unclassified.tsv.gz	rs2791437	9	125844582	G	A	4971	-0.126729	0.026727	2.12e-06	TRUE	reported	vO65cc	NA
Species_Escherichia_unclassified.tsv.gz	rs12300342	12	61422160	A	G	4971	0.109002	0.0208365	1.68e-07	TRUE	reported	vO65cc	NA
Species_Escherichia_unclassified.tsv.gz	rs35630916	13	78731727	G	T	4971	0.174552	0.0388198	6.91e-06	TRUE	reported	vO65cc	NA
Species_Eubacterium_biforme.tsv.gz	rs2293361	2	54114864	T	C	2061	0.322296	0.0669307	1.47e-06	TRUE	reported	YKgcoI	NA
Species_Eubacterium_biforme.tsv.gz	rs1978600	3	141149287	T	C	2061	-0.32675	0.0734597	8.67e-06	TRUE	reported	YKgcoI	NA
Species_Eubacterium_biforme.tsv.gz	rs72891473	6	66586528	T	A	2061	0.301887	0.0679083	8.77e-06	TRUE	reported	YKgcoI	NA
Species_Eubacterium_biforme.tsv.gz	rs720784	10	114721671	A	T	2061	0.160764	0.0359436	7.73e-06	TRUE	reported	YKgcoI	NA
Species_Eubacterium_biforme.tsv.gz	rs11044047	12	18510881	A	C	2061	-0.33248	0.0715079	3.33e-06	TRUE	reported	YKgcoI	NA
Species_Eubacterium_biforme.tsv.gz	rs9972236	14	94571340	C	T	2061	0.204346	0.0435143	2.65e-06	TRUE	reported	YKgcoI	NA
Species_Eubacterium_biforme.tsv.gz	rs56702013	17	111695	G	A	2061	0.143437	0.0310823	3.94e-06	TRUE	reported	YKgcoI	NA
Species_Eubacterium_biforme.tsv.gz	rs79529135	17	20700719	T	G	2061	0.186537	0.0418162	8.16e-06	TRUE	reported	YKgcoI	NA
Species_Eubacterium_eligens.tsv.gz	rs10927575	1	13785516	G	C	6327	0.120728	0.0267334	6.3e-06	TRUE	reported	5DHDU8	NA
Species_Eubacterium_eligens.tsv.gz	rs11678512	2	106187246	T	C	6327	-0.101888	0.0212403	1.61e-06	TRUE	reported	5DHDU8	NA
Species_Eubacterium_eligens.tsv.gz	rs56105508	3	17852886	G	C	6327	0.120423	0.0269748	8.03e-06	TRUE	reported	5DHDU8	NA
Species_Eubacterium_eligens.tsv.gz	rs13060820	3	98120246	C	T	6327	-0.165915	0.0361856	4.54e-06	TRUE	reported	5DHDU8	NA
Species_Eubacterium_eligens.tsv.gz	rs77362317	3	141078059	T	G	6327	0.162865	0.0337338	1.38e-06	TRUE	reported	5DHDU8	NA
Species_Eubacterium_eligens.tsv.gz	rs11933020	4	7805889	T	C	6327	0.103443	0.0203323	3.63e-07	TRUE	reported	5DHDU8	NA
Species_Eubacterium_eligens.tsv.gz	rs79969063	5	71786401	A	C	6327	-0.160806	0.0359854	7.87e-06	TRUE	reported	5DHDU8	NA
Species_Eubacterium_eligens.tsv.gz	rs6922056	6	123544294	T	G	6327	0.112878	0.0222686	4e-07	TRUE	reported	5DHDU8	NA
Species_Eubacterium_eligens.tsv.gz	rs396720	8	59962804	C	T	6327	0.0884819	0.0197847	7.74e-06	TRUE	reported	5DHDU8	NA
Species_Eubacterium_eligens.tsv.gz	rs4268153	8	117542385	G	A	6327	-0.132382	0.029659	8.06e-06	TRUE	reported	5DHDU8	NA
Species_Eubacterium_eligens.tsv.gz	rs2184120	9	111788558	T	C	6327	0.159484	0.0354557	6.86e-06	TRUE	reported	5DHDU8	NA
Species_Eubacterium_eligens.tsv.gz	rs4775557	15	46844195	T	C	6327	-0.18014	0.0387317	3.3e-06	TRUE	reported	5DHDU8	NA
Species_Eubacterium_eligens.tsv.gz	rs2426807	20	58251131	T	C	6327	-0.113657	0.0255081	8.36e-06	TRUE	reported	5DHDU8	NA
Species_Eubacterium_hallii.tsv.gz	rs4692552	4	169764631	T	C	3699	0.122241	0.0276396	9.75e-06	TRUE	reported	K82Ah3	NA
Species_Eubacterium_hallii.tsv.gz	rs10014686	4	174600551	G	A	3699	0.203012	0.0407635	6.35e-07	TRUE	reported	K82Ah3	NA
Species_Eubacterium_hallii.tsv.gz	rs62468608	7	78170494	A	C	3699	0.172603	0.0376243	4.49e-06	TRUE	reported	K82Ah3	NA
Species_Eubacterium_hallii.tsv.gz	rs1330325	9	21265197	T	A	3699	0.108309	0.0241615	7.37e-06	TRUE	reported	K82Ah3	NA
Species_Eubacterium_hallii.tsv.gz	rs2901343	10	124457906	C	T	3699	-0.111962	0.0235768	2.05e-06	TRUE	reported	K82Ah3	NA
Species_Eubacterium_hallii.tsv.gz	rs6487088	12	20588382	C	T	3699	-0.144302	0.0309629	3.15e-06	TRUE	reported	K82Ah3	NA
Species_Eubacterium_hallii.tsv.gz	rs10848037	12	130703322	T	C	3699	-0.159119	0.0352394	6.32e-06	TRUE	reported	K82Ah3	NA
Species_Eubacterium_hallii.tsv.gz	rs1952183	14	89844111	A	G	3699	-0.10882	0.023893	5.25e-06	TRUE	reported	K82Ah3	NA
Species_Eubacterium_hallii.tsv.gz	rs17568569	18	8323564	C	T	3699	0.188665	0.0408859	3.94e-06	TRUE	reported	K82Ah3	NA
Species_Eubacterium_hallii.tsv.gz	rs2871118	21	43184320	G	A	3699	0.115938	0.0258467	7.27e-06	TRUE	reported	K82Ah3	NA
Species_Eubacterium_hallii.tsv.gz	rs17749540	22	37367536	C	T	3699	-0.180458	0.0357931	4.61e-07	TRUE	reported	K82Ah3	NA
Species_Eubacterium_hallii.tsv.gz	rs73443336	22	50940762	A	G	3699	-0.140422	0.029329	1.69e-06	TRUE	reported	K82Ah3	NA
Species_Eubacterium_ramulus.tsv.gz	rs9804152	1	158518939	T	C	3613	-0.134336	0.0275221	1.06e-06	TRUE	reported	hBYfvs	NA
Species_Eubacterium_ramulus.tsv.gz	rs12474753	2	114128721	C	T	3613	0.243283	0.0527119	3.92e-06	TRUE	reported	hBYfvs	NA
Species_Eubacterium_ramulus.tsv.gz	rs6731499	2	174711730	A	G	3613	-0.114822	0.0256509	7.59e-06	TRUE	reported	hBYfvs	NA
Species_Eubacterium_ramulus.tsv.gz	rs113157937	3	62371898	C	T	3613	0.213265	0.0456803	3.03e-06	TRUE	reported	hBYfvs	NA
Species_Eubacterium_ramulus.tsv.gz	rs2368038	3	193755011	A	T	3613	0.13135	0.0293294	7.52e-06	TRUE	reported	hBYfvs	NA
Species_Eubacterium_ramulus.tsv.gz	rs75578397	8	60851737	T	A	3613	0.177351	0.0398192	8.43e-06	TRUE	reported	hBYfvs	NA
Species_Eubacterium_ramulus.tsv.gz	rs10961097	9	13514253	C	T	3613	-0.149816	0.0337994	9.31e-06	TRUE	reported	hBYfvs	NA
Species_Eubacterium_ramulus.tsv.gz	rs6590368	11	129090852	C	T	3613	0.12484	0.0277199	6.68e-06	TRUE	reported	hBYfvs	NA
Species_Eubacterium_ramulus.tsv.gz	rs10848471	12	1510640	C	A	3613	0.144177	0.0306873	2.62e-06	TRUE	reported	hBYfvs	NA
Species_Eubacterium_ramulus.tsv.gz	rs12935244	16	62133341	A	C	3613	-0.124334	0.0241866	2.74e-07	TRUE	reported	hBYfvs	NA
Species_Eubacterium_rectale.tsv.gz	rs6695790	1	158052966	T	G	7444	-0.080517	0.0165939	1.22e-06	TRUE	reported	iXeVmi	NA
Species_Eubacterium_rectale.tsv.gz	rs6678820	1	163155154	C	T	7444	0.10412	0.0234178	8.74e-06	TRUE	reported	iXeVmi	NA
Species_Eubacterium_rectale.tsv.gz	rs4418572	1	166049270	T	C	7444	0.0770639	0.0165845	3.37e-06	TRUE	reported	iXeVmi	NA
Species_Eubacterium_rectale.tsv.gz	rs36042240	2	242127334	G	C	7444	0.125081	0.0279507	7.64e-06	TRUE	reported	iXeVmi	NA
Species_Eubacterium_rectale.tsv.gz	rs72645666	8	56351168	G	A	7444	0.079789	0.0177283	6.77e-06	TRUE	reported	iXeVmi	NA
Species_Eubacterium_rectale.tsv.gz	rs2449527	8	98755721	G	A	7444	0.0850013	0.0189826	7.54e-06	TRUE	reported	iXeVmi	NA
Species_Eubacterium_rectale.tsv.gz	rs1890115	9	85165993	G	T	7444	0.11834	0.0258878	4.85e-06	TRUE	reported	iXeVmi	NA
Species_Eubacterium_rectale.tsv.gz	rs4333970	10	82726856	G	A	7444	0.0872277	0.018424	2.2e-06	TRUE	reported	iXeVmi	NA
Species_Eubacterium_rectale.tsv.gz	rs1939678	11	115692040	A	G	7444	0.0722317	0.0163446	9.9e-06	TRUE	reported	iXeVmi	NA
Species_Eubacterium_rectale.tsv.gz	rs12807499	11	132632108	G	A	7444	0.129032	0.0283876	5.48e-06	TRUE	reported	iXeVmi	NA
Species_Eubacterium_rectale.tsv.gz	rs1452438	15	87379693	A	G	7444	-0.0811965	0.0179508	6.09e-06	TRUE	reported	iXeVmi	NA
Species_Eubacterium_rectale.tsv.gz	rs1867204	17	75023226	C	G	7444	0.0755096	0.0166075	5.45e-06	TRUE	reported	iXeVmi	NA
Species_Eubacterium_rectale.tsv.gz	rs6021385	20	50306537	G	C	7444	-0.0816426	0.0180696	6.24e-06	TRUE	reported	iXeVmi	NA
Species_Eubacterium_siraeum.tsv.gz	rs1358421	2	49754547	G	A	5791	0.0902218	0.0197074	4.69e-06	TRUE	reported	ccqtyR	NA
Species_Eubacterium_siraeum.tsv.gz	rs35239958	3	144169280	T	C	5791	0.0892958	0.0199528	7.63e-06	TRUE	reported	ccqtyR	NA
Species_Eubacterium_siraeum.tsv.gz	rs66806908	3	196553260	C	G	5791	0.136893	0.03086	9.17e-06	TRUE	reported	ccqtyR	NA
Species_Eubacterium_siraeum.tsv.gz	rs7665837	4	174422528	G	C	5791	-0.0864051	0.0194917	9.3e-06	TRUE	reported	ccqtyR	NA
Species_Eubacterium_siraeum.tsv.gz	rs28706788	5	159575028	G	A	5791	0.0829043	0.0185813	8.13e-06	TRUE	reported	ccqtyR	NA
Species_Eubacterium_siraeum.tsv.gz	rs2717881	7	25210734	T	A	5791	0.165026	0.0370288	8.32e-06	TRUE	reported	ccqtyR	NA
Species_Eubacterium_siraeum.tsv.gz	rs2906787	7	112137676	T	C	5791	0.172041	0.0385918	8.27e-06	TRUE	reported	ccqtyR	NA
Species_Eubacterium_siraeum.tsv.gz	rs11002091	10	78984504	T	C	5791	0.0879087	0.0195012	6.55e-06	TRUE	reported	ccqtyR	NA
Species_Eubacterium_siraeum.tsv.gz	rs9805811	13	114744475	A	G	5791	-0.0971784	0.0208476	3.14e-06	TRUE	reported	ccqtyR	NA
Species_Eubacterium_siraeum.tsv.gz	rs117632297	14	80463424	G	A	5791	-0.172677	0.0388452	8.78e-06	TRUE	reported	ccqtyR	NA
Species_Eubacterium_siraeum.tsv.gz	rs8050653	16	82300059	A	G	5791	-0.085848	0.0193864	9.5e-06	TRUE	reported	ccqtyR	NA
Species_Eubacterium_siraeum.tsv.gz	rs74413687	17	63315851	G	A	5791	0.162183	0.0360487	6.83e-06	TRUE	reported	ccqtyR	NA
Species_Eubacterium_siraeum.tsv.gz	rs2660277	18	11010141	T	G	5791	-0.0930074	0.0188939	8.54e-07	TRUE	reported	ccqtyR	NA
Species_Eubacterium_siraeum.tsv.gz	rs544964	19	37409561	A	G	5791	-0.0849199	0.0189097	7.1e-06	TRUE	reported	ccqtyR	NA
Species_Eubacterium_siraeum.tsv.gz	rs13040204	20	57224053	A	G	5791	0.117823	0.0255187	3.89e-06	TRUE	reported	ccqtyR	NA
Species_Eubacterium_ventriosum.tsv.gz	rs12124525	1	76940156	C	T	2620	-0.270616	0.0608933	8.83e-06	TRUE	reported	BA21L0	NA
Species_Eubacterium_ventriosum.tsv.gz	rs3815679	2	170218643	C	T	2620	0.213453	0.0476669	7.53e-06	TRUE	reported	BA21L0	NA
Species_Eubacterium_ventriosum.tsv.gz	rs1011345	2	173856545	T	C	2620	-0.23966	0.052948	6e-06	TRUE	reported	BA21L0	NA
Species_Eubacterium_ventriosum.tsv.gz	rs73040331	3	18454062	T	C	2620	0.264744	0.0550116	1.49e-06	TRUE	reported	BA21L0	NA
Species_Eubacterium_ventriosum.tsv.gz	rs79951774	3	189546969	G	T	2620	-0.300379	0.0657398	4.9e-06	TRUE	reported	BA21L0	NA
Species_Eubacterium_ventriosum.tsv.gz	rs10502943	18	49901001	A	C	2620	-0.267815	0.0511794	1.67e-07	TRUE	reported	BA21L0	NA
Species_Faecalibacterium_prausnitzii.tsv.gz	rs840787	2	65775890	C	G	7728	-0.0765503	0.0167178	4.67e-06	TRUE	reported	oEAUiH	NA
Species_Faecalibacterium_prausnitzii.tsv.gz	rs61798216	4	36459051	A	G	7728	-0.129122	0.0264682	1.07e-06	TRUE	reported	oEAUiH	NA
Species_Faecalibacterium_prausnitzii.tsv.gz	rs12197028	6	102128843	A	G	7728	0.14457	0.0321715	7e-06	TRUE	reported	oEAUiH	NA
Species_Faecalibacterium_prausnitzii.tsv.gz	rs10113323	8	59554706	A	G	7728	0.0795663	0.0179591	9.41e-06	TRUE	reported	oEAUiH	NA
Species_Faecalibacterium_prausnitzii.tsv.gz	rs74949229	10	9526946	G	A	7728	-0.139551	0.0283751	8.74e-07	TRUE	reported	oEAUiH	NA
Species_Faecalibacterium_prausnitzii.tsv.gz	rs12415307	10	103076252	A	G	7728	-0.086919	0.018389	2.28e-06	TRUE	reported	oEAUiH	NA
Species_Faecalibacterium_prausnitzii.tsv.gz	rs2107539	17	34322610	C	T	7728	-0.0987778	0.0218485	6.15e-06	TRUE	reported	oEAUiH	NA
Species_Faecalibacterium_prausnitzii.tsv.gz	rs3785822	17	59556923	G	A	7728	0.0994099	0.021117	2.51e-06	TRUE	reported	oEAUiH	NA
Species_Faecalibacterium_prausnitzii.tsv.gz	rs36720	19	16567351	T	C	7728	-0.0794064	0.0176958	7.21e-06	TRUE	reported	oEAUiH	NA
Species_Flavonifractor_plautii.tsv.gz	rs13061928	3	2932365	A	G	2589	-0.17875	0.0393115	5.44e-06	TRUE	reported	rDODZc	NA
Species_Flavonifractor_plautii.tsv.gz	rs9848037	3	55796723	A	G	2589	0.149789	0.0333494	7.07e-06	TRUE	reported	rDODZc	NA
Species_Flavonifractor_plautii.tsv.gz	rs77544959	11	39603353	G	A	2589	-0.149358	0.0329458	5.8e-06	TRUE	reported	rDODZc	NA
Species_Flavonifractor_plautii.tsv.gz	rs1872436	12	57322492	C	T	2589	-0.181533	0.0369281	8.84e-07	TRUE	reported	rDODZc	NA
Species_Flavonifractor_plautii.tsv.gz	rs9513795	13	101402225	C	T	2589	0.159167	0.0358491	9e-06	TRUE	reported	rDODZc	NA
Species_Flavonifractor_plautii.tsv.gz	rs5768347	22	48492960	T	G	2589	-0.1688	0.0378678	8.29e-06	TRUE	reported	rDODZc	NA
Species_Gordonibacter_pamelaeae.tsv.gz	rs7553861	1	25484633	T	G	1175	-0.205731	0.0450735	5.01e-06	TRUE	reported	HMUy6S	NA
Species_Gordonibacter_pamelaeae.tsv.gz	rs12637754	3	69840865	A	G	1175	-0.295809	0.0665444	8.78e-06	TRUE	reported	HMUy6S	NA
Species_Gordonibacter_pamelaeae.tsv.gz	rs2966752	5	109401940	A	G	1175	0.209792	0.044229	2.1e-06	TRUE	reported	HMUy6S	NA
Species_Gordonibacter_pamelaeae.tsv.gz	rs62481637	8	3804179	T	C	1175	0.310466	0.0668346	3.4e-06	TRUE	reported	HMUy6S	NA
Species_Haemophilus_parainfluenzae.tsv.gz	rs7651754	3	44175797	T	C	2425	-0.212476	0.0476294	8.16e-06	TRUE	reported	wJgEK2	NA
Species_Haemophilus_parainfluenzae.tsv.gz	rs781762	6	125244265	G	A	2425	0.265272	0.0600061	9.84e-06	TRUE	reported	wJgEK2	NA
Species_Haemophilus_parainfluenzae.tsv.gz	rs28693594	8	8602444	A	C	2425	-0.192657	0.0415618	3.56e-06	TRUE	reported	wJgEK2	NA
Species_Haemophilus_parainfluenzae.tsv.gz	rs983309	8	9177732	T	G	2425	-0.197773	0.0432403	4.79e-06	TRUE	reported	wJgEK2	NA
Species_Haemophilus_parainfluenzae.tsv.gz	rs7132825	12	1500603	G	A	2425	0.227758	0.050722	7.11e-06	TRUE	reported	wJgEK2	NA
Species_Haemophilus_parainfluenzae.tsv.gz	rs56162052	17	36205502	T	C	2425	-0.162673	0.0337049	1.39e-06	TRUE	reported	wJgEK2	NA
Species_Haemophilus_parainfluenzae.tsv.gz	rs76236729	18	8831132	C	T	2425	0.194651	0.0427432	5.26e-06	TRUE	reported	wJgEK2	NA
Species_Holdemania_filiformis.tsv.gz	rs72661091	4	73899661	G	A	2268	0.288519	0.0588297	9.38e-07	TRUE	reported	FvXyq4	NA
Species_Holdemania_filiformis.tsv.gz	rs77053869	4	110562960	A	G	2268	-0.273887	0.0617996	9.34e-06	TRUE	reported	FvXyq4	NA
Species_Holdemania_filiformis.tsv.gz	rs113638576	5	176756088	C	T	2268	-0.215824	0.0477445	6.17e-06	TRUE	reported	FvXyq4	NA
Species_Holdemania_unclassified.tsv.gz	rs28368536	1	82519686	G	C	2440	-0.221532	0.0478625	3.68e-06	TRUE	reported	iuTYlm	NA
Species_Holdemania_unclassified.tsv.gz	rs4868427	5	173992056	A	T	2440	0.156136	0.0322777	1.32e-06	TRUE	reported	iuTYlm	NA
Species_Holdemania_unclassified.tsv.gz	rs117158611	6	69985869	C	G	2440	0.29794	0.0666812	7.89e-06	TRUE	reported	iuTYlm	NA
Species_Holdemania_unclassified.tsv.gz	rs746810	6	96490089	T	C	2440	0.14337	0.0321356	8.14e-06	TRUE	reported	iuTYlm	NA
Species_Holdemania_unclassified.tsv.gz	rs10247831	7	11693688	A	G	2440	0.133172	0.0300588	9.41e-06	TRUE	reported	iuTYlm	NA
Species_Holdemania_unclassified.tsv.gz	rs67887362	7	43236240	A	C	2440	0.204196	0.046059	9.28e-06	TRUE	reported	iuTYlm	NA
Species_Holdemania_unclassified.tsv.gz	rs4922067	8	19464314	G	C	2440	0.165669	0.0355918	3.24e-06	TRUE	reported	iuTYlm	NA
Species_Holdemania_unclassified.tsv.gz	rs78014650	8	74447312	T	C	2440	0.169601	0.0379537	7.87e-06	TRUE	reported	iuTYlm	NA
Species_Holdemania_unclassified.tsv.gz	rs10123164	9	36824996	C	T	2440	0.137606	0.0300273	4.59e-06	TRUE	reported	iuTYlm	NA
Species_Holdemania_unclassified.tsv.gz	rs7169918	15	91839056	C	G	2440	0.142093	0.0310251	4.65e-06	TRUE	reported	iuTYlm	NA
Species_Holdemania_unclassified.tsv.gz	rs310007	16	81473711	T	C	2440	0.216045	0.0485407	8.55e-06	TRUE	reported	iuTYlm	NA
Species_Lachnospiraceae_bacterium_1_1_57FAA.tsv.gz	rs76321722	13	58304173	G	C	1293	-0.351432	0.0792027	9.12e-06	TRUE	reported	80igwJ	NA
Species_Lachnospiraceae_bacterium_1_1_57FAA.tsv.gz	rs74322752	16	1509314	T	G	1293	0.594017	0.132896	7.83e-06	TRUE	reported	80igwJ	NA
Species_Lachnospiraceae_bacterium_3_1_46FAA.tsv.gz	rs4494791	2	111587016	T	C	3096	-0.123821	0.0275844	7.16e-06	TRUE	reported	X7vGRi	NA
Species_Lachnospiraceae_bacterium_3_1_46FAA.tsv.gz	rs61945642	12	101946880	C	T	3096	0.220687	0.049466	8.14e-06	TRUE	reported	X7vGRi	NA
Species_Lachnospiraceae_bacterium_3_1_46FAA.tsv.gz	rs11058405	12	126443740	T	C	3096	0.166736	0.0351824	2.15e-06	TRUE	reported	X7vGRi	NA
Species_Lachnospiraceae_bacterium_3_1_46FAA.tsv.gz	rs7984826	13	71853050	A	G	3096	-0.11973	0.026677	7.19e-06	TRUE	reported	X7vGRi	NA
Species_Lachnospiraceae_bacterium_5_1_63FAA.tsv.gz	rs12047309	1	237628841	G	A	1090	-0.357667	0.0808214	9.63e-06	TRUE	reported	mnXWLs	NA
Species_Lachnospiraceae_bacterium_5_1_63FAA.tsv.gz	rs3935551	8	22980972	A	G	1090	-0.215591	0.0460894	2.9e-06	TRUE	reported	mnXWLs	NA
Species_Lachnospiraceae_bacterium_5_1_63FAA.tsv.gz	rs10785016	12	73709018	G	T	1090	-0.196819	0.0443093	8.92e-06	TRUE	reported	mnXWLs	NA
Species_Lachnospiraceae_bacterium_5_1_63FAA.tsv.gz	rs17661696	15	94877013	A	G	1090	-0.248778	0.0559368	8.69e-06	TRUE	reported	mnXWLs	NA
Species_Lachnospiraceae_bacterium_5_1_63FAA.tsv.gz	rs147524453	20	13579570	A	G	1090	0.312689	0.0690529	5.95e-06	TRUE	reported	mnXWLs	NA
Species_Lachnospiraceae_bacterium_7_1_58FAA.tsv.gz	rs116114211	2	80212694	A	G	7319	0.15199	0.0339721	7.68e-06	TRUE	reported	MGycQK	NA
Species_Lachnospiraceae_bacterium_7_1_58FAA.tsv.gz	rs6757314	2	167195035	C	T	7319	-0.12302	0.0230206	9.1e-08	TRUE	reported	MGycQK	NA
Species_Lachnospiraceae_bacterium_7_1_58FAA.tsv.gz	rs4691694	4	161589224	A	G	7319	0.148085	0.032866	6.61e-06	TRUE	reported	MGycQK	NA
Species_Lachnospiraceae_bacterium_7_1_58FAA.tsv.gz	rs28640142	6	506781	A	G	7319	-0.0882115	0.0167762	1.46e-07	TRUE	reported	MGycQK	NA
Species_Lachnospiraceae_bacterium_7_1_58FAA.tsv.gz	rs66476925	7	21611399	G	C	7319	-0.104325	0.0205402	3.79e-07	TRUE	reported	MGycQK	NA
Species_Lachnospiraceae_bacterium_7_1_58FAA.tsv.gz	rs2527213	7	158754493	C	A	7319	0.140356	0.031139	6.56e-06	TRUE	reported	MGycQK	NA
Species_Lachnospiraceae_bacterium_7_1_58FAA.tsv.gz	rs77141557	10	18641481	C	A	7319	0.117445	0.0243127	1.36e-06	TRUE	reported	MGycQK	NA
Species_Lachnospiraceae_bacterium_7_1_58FAA.tsv.gz	rs10773460	12	128485584	A	G	7319	0.0969704	0.0199372	1.15e-06	TRUE	reported	MGycQK	NA
Species_Lachnospiraceae_bacterium_7_1_58FAA.tsv.gz	rs4300413	18	45547811	C	A	7319	-0.0828953	0.0167474	7.43e-07	TRUE	reported	MGycQK	NA
Species_Lachnospiraceae_bacterium_7_1_58FAA.tsv.gz	rs139469000	19	8441137	C	T	7319	0.0853365	0.0185864	4.4e-06	TRUE	reported	MGycQK	NA
Species_Lachnospiraceae_bacterium_7_1_58FAA.tsv.gz	rs12977498	19	41682274	A	G	7319	0.0944185	0.0197285	1.7e-06	TRUE	reported	MGycQK	NA
Species_Lachnospiraceae_bacterium_8_1_57FAA.tsv.gz	rs752704	1	47011372	T	C	1902	-0.148743	0.0324489	4.56e-06	TRUE	reported	c3c5wE	NA
Species_Lachnospiraceae_bacterium_8_1_57FAA.tsv.gz	rs4970837	1	109822008	G	T	1902	-0.156474	0.0344	5.4e-06	TRUE	reported	c3c5wE	NA
Species_Lachnospiraceae_bacterium_8_1_57FAA.tsv.gz	rs11581135	1	203341531	C	A	1902	-0.161679	0.035444	5.08e-06	TRUE	reported	c3c5wE	NA
Species_Lachnospiraceae_bacterium_8_1_57FAA.tsv.gz	rs11127034	2	86648492	G	C	1902	0.152524	0.0337479	6.2e-06	TRUE	reported	c3c5wE	NA
Species_Lachnospiraceae_bacterium_8_1_57FAA.tsv.gz	rs140741191	6	34301848	T	C	1902	-0.347812	0.0759706	4.69e-06	TRUE	reported	c3c5wE	NA
Species_Lachnospiraceae_bacterium_8_1_57FAA.tsv.gz	rs16899159	6	67887156	C	A	1902	-0.149747	0.0337004	8.85e-06	TRUE	reported	c3c5wE	NA
Species_Lachnospiraceae_bacterium_8_1_57FAA.tsv.gz	rs78404253	7	12732484	G	A	1902	0.283489	0.0613913	3.88e-06	TRUE	reported	c3c5wE	NA
Species_Lachnospiraceae_bacterium_8_1_57FAA.tsv.gz	rs4559153	7	46213818	C	T	1902	0.175285	0.0370708	2.26e-06	TRUE	reported	c3c5wE	NA
Species_Lachnospiraceae_bacterium_8_1_57FAA.tsv.gz	rs3750889	8	132002334	C	T	1902	-0.158479	0.0325016	1.08e-06	TRUE	reported	c3c5wE	NA
Species_Lachnospiraceae_bacterium_8_1_57FAA.tsv.gz	rs61854800	10	70008028	C	T	1902	0.23618	0.0508065	3.34e-06	TRUE	reported	c3c5wE	NA
Species_Lachnospiraceae_bacterium_8_1_57FAA.tsv.gz	rs76588436	10	130572914	T	A	1902	0.309762	0.0681741	5.53e-06	TRUE	reported	c3c5wE	NA
Species_Lachnospiraceae_bacterium_8_1_57FAA.tsv.gz	rs61895387	11	102268603	A	T	1902	-0.31575	0.0669609	2.41e-06	TRUE	reported	c3c5wE	NA
Species_Lachnospiraceae_bacterium_8_1_57FAA.tsv.gz	rs11223731	11	134100499	G	A	1902	-0.18607	0.0374824	6.9e-07	TRUE	reported	c3c5wE	NA
Species_Lachnospiraceae_bacterium_8_1_57FAA.tsv.gz	rs1346173	12	108635460	G	A	1902	0.156595	0.034581	5.94e-06	TRUE	reported	c3c5wE	NA
Species_Lachnospiraceae_bacterium_8_1_57FAA.tsv.gz	rs28521978	14	33633609	G	A	1902	0.1631	0.0362663	6.88e-06	TRUE	reported	c3c5wE	NA
Species_Lachnospiraceae_bacterium_8_1_57FAA.tsv.gz	rs8089654	18	12734224	T	G	1902	0.228586	0.0498372	4.5e-06	TRUE	reported	c3c5wE	NA
Species_Lachnospiraceae_bacterium_8_1_57FAA.tsv.gz	rs12986007	19	49768214	G	T	1902	-0.296425	0.0653759	5.78e-06	TRUE	reported	c3c5wE	NA
Species_Lactobacillus_delbrueckii.tsv.gz	rs60200511	1	244935076	A	G	1240	0.319997	0.0682303	2.73e-06	TRUE	reported	3R2BeX	NA
Species_Lactobacillus_delbrueckii.tsv.gz	rs1458987	3	55103700	C	T	1240	-0.32208	0.071939	7.57e-06	TRUE	reported	3R2BeX	NA
Species_Lactobacillus_delbrueckii.tsv.gz	rs28635178	3	66026666	G	A	1240	0.408662	0.090122	5.77e-06	TRUE	reported	3R2BeX	NA
Species_Lactobacillus_delbrueckii.tsv.gz	rs12488234	3	112191202	T	G	1240	-0.318667	0.0708029	6.77e-06	TRUE	reported	3R2BeX	NA
Species_Lactobacillus_delbrueckii.tsv.gz	rs11734017	4	187526100	C	T	1240	0.20506	0.0446326	4.34e-06	TRUE	reported	3R2BeX	NA
Species_Lactobacillus_delbrueckii.tsv.gz	rs299199	5	118301430	G	A	1240	0.195759	0.0420816	3.29e-06	TRUE	reported	3R2BeX	NA
Species_Lactobacillus_delbrueckii.tsv.gz	rs35870858	7	48196153	G	C	1240	0.325695	0.0734979	9.36e-06	TRUE	reported	3R2BeX	NA
Species_Lactobacillus_delbrueckii.tsv.gz	rs4333664	9	6556948	C	T	1240	-0.17962	0.0401337	7.62e-06	TRUE	reported	3R2BeX	NA
Species_Lactobacillus_delbrueckii.tsv.gz	rs278731	9	76162393	C	T	1240	-0.407555	0.0920671	9.57e-06	TRUE	reported	3R2BeX	NA
Species_Lactobacillus_delbrueckii.tsv.gz	rs4433502	10	133569215	G	A	1240	0.199777	0.0436121	4.63e-06	TRUE	reported	3R2BeX	NA
Species_Lactobacillus_delbrueckii.tsv.gz	rs735027	11	95301453	A	G	1240	-0.216493	0.0452388	1.71e-06	TRUE	reported	3R2BeX	NA
Species_Lactobacillus_delbrueckii.tsv.gz	rs11113894	12	108841863	G	A	1240	0.393284	0.0886952	9.25e-06	TRUE	reported	3R2BeX	NA
Species_Lactobacillus_delbrueckii.tsv.gz	rs1118894	13	76658738	G	A	1240	0.274168	0.0590236	3.4e-06	TRUE	reported	3R2BeX	NA
Species_Lactobacillus_delbrueckii.tsv.gz	rs2332915	14	73182541	G	C	1240	-0.201062	0.0446853	6.81e-06	TRUE	reported	3R2BeX	NA
Species_Lactobacillus_delbrueckii.tsv.gz	rs4450413	16	62320487	C	G	1240	-0.188661	0.0418046	6.39e-06	TRUE	reported	3R2BeX	NA
Species_Lactobacillus_delbrueckii.tsv.gz	rs6517636	21	42257555	A	G	1240	0.252978	0.0555355	5.23e-06	TRUE	reported	3R2BeX	NA
Species_Odoribacter_splanchnicus.tsv.gz	rs13096936	3	42925008	A	G	5925	0.109896	0.0208761	1.41e-07	TRUE	reported	2fpvsh	NA
Species_Odoribacter_splanchnicus.tsv.gz	rs2383400	4	180655477	G	A	5925	0.0862234	0.0189004	5.07e-06	TRUE	reported	2fpvsh	NA
Species_Odoribacter_splanchnicus.tsv.gz	rs11111	5	37814102	T	C	5925	-0.103454	0.0234163	9.96e-06	TRUE	reported	2fpvsh	NA
Species_Odoribacter_splanchnicus.tsv.gz	rs76880769	6	68516989	G	A	5925	-0.187932	0.0419932	7.63e-06	TRUE	reported	2fpvsh	NA
Species_Odoribacter_splanchnicus.tsv.gz	rs6583351	7	186119	T	C	5925	0.0851714	0.0187403	5.5e-06	TRUE	reported	2fpvsh	NA
Species_Odoribacter_splanchnicus.tsv.gz	rs7011780	8	125596990	A	C	5925	0.130826	0.0292709	7.84e-06	TRUE	reported	2fpvsh	NA
Species_Odoribacter_splanchnicus.tsv.gz	rs7019674	9	81809148	T	C	5925	-0.0842361	0.0187999	7.44e-06	TRUE	reported	2fpvsh	NA
Species_Odoribacter_splanchnicus.tsv.gz	rs2470427	12	2075984	C	T	5925	0.0905437	0.0184222	8.88e-07	TRUE	reported	2fpvsh	NA
Species_Odoribacter_splanchnicus.tsv.gz	rs495710	15	46935830	C	T	5925	-0.0921548	0.0185091	6.4e-07	TRUE	reported	2fpvsh	NA
Species_Odoribacter_splanchnicus.tsv.gz	rs152172	16	66912905	C	T	5925	-0.0880651	0.0187815	2.75e-06	TRUE	reported	2fpvsh	NA
Species_Odoribacter_splanchnicus.tsv.gz	rs117633633	16	87943237	G	A	5925	0.191045	0.0422441	6.11e-06	TRUE	reported	2fpvsh	NA
Species_Odoribacter_splanchnicus.tsv.gz	rs74682567	17	37804675	A	G	5925	-0.201543	0.0417131	1.35e-06	TRUE	reported	2fpvsh	NA
Species_Odoribacter_splanchnicus.tsv.gz	rs73619447	20	61629312	C	T	5925	-0.172843	0.0389841	9.26e-06	TRUE	reported	2fpvsh	NA
Species_Odoribacter_splanchnicus.tsv.gz	rs5754282	22	33176834	A	C	5925	0.101205	0.0224536	6.57e-06	TRUE	reported	2fpvsh	NA
Species_Oscillibacter_unclassified.tsv.gz	rs56001939	2	54363878	T	C	7719	-0.0790706	0.0170397	3.48e-06	TRUE	reported	1gubuM	NA
Species_Oscillibacter_unclassified.tsv.gz	rs13119423	4	27850234	A	C	7719	-0.110209	0.0239763	4.3e-06	TRUE	reported	1gubuM	NA
Species_Oscillibacter_unclassified.tsv.gz	rs55682375	9	21808352	G	A	7719	-0.15804	0.0351935	7.1e-06	TRUE	reported	1gubuM	NA
Species_Oscillibacter_unclassified.tsv.gz	rs10769221	11	5806426	G	A	7719	0.140943	0.0272231	2.25e-07	TRUE	reported	1gubuM	NA
Species_Oscillibacter_unclassified.tsv.gz	rs12446334	16	81302009	A	G	7719	0.0930476	0.0200569	3.5e-06	TRUE	reported	1gubuM	NA
Species_Oscillibacter_unclassified.tsv.gz	rs7255582	19	35718076	C	T	7719	-0.0809638	0.0169151	1.7e-06	TRUE	reported	1gubuM	NA
Species_Oscillibacter_unclassified.tsv.gz	rs34865636	19	45793832	A	T	7719	-0.0825242	0.0176704	3.01e-06	TRUE	reported	1gubuM	NA
Species_Oscillibacter_unclassified.tsv.gz	rs11087270	20	18906606	A	T	7719	0.0886682	0.0185159	1.68e-06	TRUE	reported	1gubuM	NA
Species_Oxalobacter_formigenes.tsv.gz	rs12725104	1	65268226	A	G	2833	0.154648	0.0346941	8.29e-06	TRUE	reported	xx9wiE	NA
Species_Oxalobacter_formigenes.tsv.gz	rs1861231	2	10455625	G	A	2833	-0.153675	0.0307644	5.88e-07	TRUE	reported	xx9wiE	NA
Species_Oxalobacter_formigenes.tsv.gz	rs10865362	2	67933923	C	T	2833	-0.148284	0.0334266	9.16e-06	TRUE	reported	xx9wiE	NA
Species_Oxalobacter_formigenes.tsv.gz	rs35921003	8	83230206	A	C	2833	-0.221321	0.0498049	8.84e-06	TRUE	reported	xx9wiE	NA
Species_Oxalobacter_formigenes.tsv.gz	rs11068499	12	117892931	G	A	2833	-0.162446	0.0363579	7.9e-06	TRUE	reported	xx9wiE	NA
Species_Oxalobacter_formigenes.tsv.gz	rs4889373	16	81747602	A	G	2833	0.129894	0.0292585	9.02e-06	TRUE	reported	xx9wiE	NA
Species_Oxalobacter_formigenes.tsv.gz	rs17562516	17	48729781	T	A	2833	-0.138735	0.0292245	2.06e-06	TRUE	reported	xx9wiE	NA
Species_Oxalobacter_formigenes.tsv.gz	rs3745098	19	52855303	G	T	2833	0.128844	0.0273926	2.56e-06	TRUE	reported	xx9wiE	NA
Species_Oxalobacter_formigenes.tsv.gz	rs73918563	20	59220861	T	C	2833	-0.2743	0.0586406	2.9e-06	TRUE	reported	xx9wiE	NA
Species_Parabacteroides_distasonis.tsv.gz	rs6688656	1	166377590	T	G	6241	-0.0827272	0.0185553	8.26e-06	TRUE	reported	ProUrp	NA
Species_Parabacteroides_distasonis.tsv.gz	rs62227335	3	140418	C	T	6241	-0.216031	0.0401629	7.49e-08	TRUE	reported	ProUrp	NA
Species_Parabacteroides_distasonis.tsv.gz	rs2729003	3	2148393	G	A	6241	-0.0907052	0.020284	7.76e-06	TRUE	reported	ProUrp	NA
Species_Parabacteroides_distasonis.tsv.gz	rs3796338	3	3854531	A	G	6241	0.0850208	0.019113	8.65e-06	TRUE	reported	ProUrp	NA
Species_Parabacteroides_distasonis.tsv.gz	rs4618483	6	79909472	T	A	6241	0.0862656	0.0183788	2.68e-06	TRUE	reported	ProUrp	NA
Species_Parabacteroides_distasonis.tsv.gz	rs3735683	7	1025533	C	T	6241	0.10494	0.0220496	1.94e-06	TRUE	reported	ProUrp	NA
Species_Parabacteroides_distasonis.tsv.gz	rs3814989	7	18634822	T	C	6241	0.09487	0.0208954	5.62e-06	TRUE	reported	ProUrp	NA
Species_Parabacteroides_distasonis.tsv.gz	rs6970565	7	46173126	T	C	6241	-0.0869376	0.0192049	5.99e-06	TRUE	reported	ProUrp	NA
Species_Parabacteroides_distasonis.tsv.gz	rs7853135	9	105974249	T	C	6241	-0.0868403	0.0191875	6.01e-06	TRUE	reported	ProUrp	NA
Species_Parabacteroides_distasonis.tsv.gz	rs60248492	16	69943500	C	G	6241	-0.187154	0.0388118	1.42e-06	TRUE	reported	ProUrp	NA
Species_Parabacteroides_distasonis.tsv.gz	rs6603134	19	8106521	A	G	6241	-0.0823059	0.0183647	7.4e-06	TRUE	reported	ProUrp	NA
Species_Parabacteroides_goldsteinii.tsv.gz	rs12617695	2	2894009	C	T	1621	-0.2545	0.0570862	8.27e-06	TRUE	reported	oGWsGL	NA
Species_Parabacteroides_goldsteinii.tsv.gz	rs1357368	2	216625794	C	T	1621	0.219779	0.0430468	3.3e-07	TRUE	reported	oGWsGL	NA
Species_Parabacteroides_goldsteinii.tsv.gz	rs2898012	5	56719668	A	G	1621	0.181674	0.0397493	4.87e-06	TRUE	reported	oGWsGL	NA
Species_Parabacteroides_goldsteinii.tsv.gz	rs3973922	7	71112510	A	C	1621	0.174374	0.0387882	6.94e-06	TRUE	reported	oGWsGL	NA
Species_Parabacteroides_goldsteinii.tsv.gz	rs988862	8	114196676	T	A	1621	0.175621	0.0380297	3.87e-06	TRUE	reported	oGWsGL	NA
Species_Parabacteroides_goldsteinii.tsv.gz	rs8006060	14	52768125	A	G	1621	-0.242375	0.0533469	5.54e-06	TRUE	reported	oGWsGL	NA
Species_Parabacteroides_goldsteinii.tsv.gz	rs12879040	14	93123991	G	A	1621	-0.175377	0.0389933	6.87e-06	TRUE	reported	oGWsGL	NA
Species_Parabacteroides_johnsonii.tsv.gz	rs11806181	1	60975097	G	T	1480	-0.304541	0.0665955	4.81e-06	TRUE	reported	yu9y0e	NA
Species_Parabacteroides_johnsonii.tsv.gz	rs62163269	2	77881630	C	T	1480	-0.261356	0.050743	2.6e-07	TRUE	reported	yu9y0e	NA
Species_Parabacteroides_johnsonii.tsv.gz	rs11724182	4	4825522	C	T	1480	0.297944	0.0639105	3.13e-06	TRUE	reported	yu9y0e	NA
Species_Parabacteroides_johnsonii.tsv.gz	rs17693136	4	178513823	C	T	1480	0.211231	0.042932	8.65e-07	TRUE	reported	yu9y0e	NA
Species_Parabacteroides_johnsonii.tsv.gz	rs115075506	4	182949735	T	C	1480	0.368331	0.082404	7.83e-06	TRUE	reported	yu9y0e	NA
Species_Parabacteroides_johnsonii.tsv.gz	rs568692	5	4016609	T	C	1480	-0.170235	0.0366008	3.3e-06	TRUE	reported	yu9y0e	NA
Species_Parabacteroides_johnsonii.tsv.gz	rs598632	7	4166627	C	T	1480	-0.272144	0.0601463	6.05e-06	TRUE	reported	yu9y0e	NA
Species_Parabacteroides_johnsonii.tsv.gz	rs13265628	8	142353427	C	A	1480	-0.272076	0.0607095	7.41e-06	TRUE	reported	yu9y0e	NA
Species_Parabacteroides_johnsonii.tsv.gz	rs114845775	9	1809229	C	T	1480	-0.287556	0.0642764	7.69e-06	TRUE	reported	yu9y0e	NA
Species_Parabacteroides_johnsonii.tsv.gz	rs12101679	15	36249420	G	A	1480	-0.203089	0.0459139	9.72e-06	TRUE	reported	yu9y0e	NA
Species_Parabacteroides_merdae.tsv.gz	rs12116657	1	63034646	A	C	5923	-0.111275	0.0241536	4.09e-06	TRUE	reported	TOUwY3	NA
Species_Parabacteroides_merdae.tsv.gz	rs7631540	3	113830519	C	T	5923	0.0825402	0.0183823	7.12e-06	TRUE	reported	TOUwY3	NA
Species_Parabacteroides_merdae.tsv.gz	rs1508792	5	98109148	G	C	5923	-0.0876039	0.0183017	1.7e-06	TRUE	reported	TOUwY3	NA
Species_Parabacteroides_merdae.tsv.gz	rs702101	5	171276393	G	A	5923	0.089625	0.0198436	6.28e-06	TRUE	reported	TOUwY3	NA
Species_Parabacteroides_merdae.tsv.gz	rs66722558	6	132090239	G	T	5923	0.199748	0.0409473	1.07e-06	TRUE	reported	TOUwY3	NA
Species_Parabacteroides_merdae.tsv.gz	rs4237122	9	133313115	G	A	5923	0.141557	0.0307803	4.25e-06	TRUE	reported	TOUwY3	NA
Species_Parabacteroides_merdae.tsv.gz	rs10733815	10	67316008	G	A	5923	0.109025	0.0228223	1.78e-06	TRUE	reported	TOUwY3	NA
Species_Parabacteroides_merdae.tsv.gz	rs2005874	19	46810991	C	T	5923	0.171144	0.0335108	3.27e-07	TRUE	reported	TOUwY3	NA
Species_Parabacteroides_merdae.tsv.gz	rs148330790	22	24326693	G	A	5923	0.218192	0.0457119	1.81e-06	TRUE	reported	TOUwY3	NA
Species_Parabacteroides_unclassified.tsv.gz	rs10911039	1	182194093	A	G	3894	0.145854	0.0316024	3.93e-06	TRUE	reported	pQwoTi	NA
Species_Parabacteroides_unclassified.tsv.gz	rs1580572	3	67392138	A	T	3894	0.12447	0.0268435	3.54e-06	TRUE	reported	pQwoTi	NA
Species_Parabacteroides_unclassified.tsv.gz	rs12697058	5	67335548	T	C	3894	-0.111505	0.0249869	8.1e-06	TRUE	reported	pQwoTi	NA
Species_Parabacteroides_unclassified.tsv.gz	rs10281779	7	884704	A	G	3894	0.108871	0.0231235	2.5e-06	TRUE	reported	pQwoTi	NA
Species_Parabacteroides_unclassified.tsv.gz	rs2449506	8	98791018	T	C	3894	-0.150144	0.0318987	2.51e-06	TRUE	reported	pQwoTi	NA
Species_Parabacteroides_unclassified.tsv.gz	rs303729	9	14438751	C	G	3894	0.141678	0.0318804	8.83e-06	TRUE	reported	pQwoTi	NA
Species_Parabacteroides_unclassified.tsv.gz	rs12809872	12	130862390	C	T	3894	-0.166807	0.0317329	1.47e-07	TRUE	reported	pQwoTi	NA
Species_Parabacteroides_unclassified.tsv.gz	rs4943000	13	31631553	T	C	3894	0.108843	0.0235487	3.8e-06	TRUE	reported	pQwoTi	NA
Species_Paraprevotella_clara.tsv.gz	rs11678259	2	53508689	T	G	3562	0.117013	0.0262963	8.6e-06	TRUE	reported	Uh8F46	NA
Species_Paraprevotella_clara.tsv.gz	rs113022358	2	127208407	C	T	3562	0.200395	0.0452748	9.59e-06	TRUE	reported	Uh8F46	NA
Species_Paraprevotella_clara.tsv.gz	rs6748817	2	205258852	A	G	3562	0.15142	0.033392	5.77e-06	TRUE	reported	Uh8F46	NA
Species_Paraprevotella_clara.tsv.gz	rs13429913	2	228058913	C	T	3562	0.111297	0.0249482	8.15e-06	TRUE	reported	Uh8F46	NA
Species_Paraprevotella_clara.tsv.gz	rs4459949	4	161237172	A	G	3562	-0.16846	0.0323433	1.9e-07	TRUE	reported	Uh8F46	NA
Species_Paraprevotella_clara.tsv.gz	rs56353270	6	3651407	G	A	3562	-0.227444	0.0488069	3.16e-06	TRUE	reported	Uh8F46	NA
Species_Paraprevotella_clara.tsv.gz	rs9462447	6	12080585	A	C	3562	-0.15346	0.0344169	8.24e-06	TRUE	reported	Uh8F46	NA
Species_Paraprevotella_clara.tsv.gz	rs2027516	6	136131888	G	A	3562	0.119616	0.0257131	3.29e-06	TRUE	reported	Uh8F46	NA
Species_Paraprevotella_clara.tsv.gz	rs9397388	6	151626774	T	G	3562	-0.113861	0.0252374	6.43e-06	TRUE	reported	Uh8F46	NA
Species_Paraprevotella_clara.tsv.gz	rs12686124	9	109618233	A	G	3562	-0.213224	0.0464187	4.36e-06	TRUE	reported	Uh8F46	NA
Species_Paraprevotella_clara.tsv.gz	rs1305081	13	29254871	G	A	3562	0.182505	0.0361045	4.31e-07	TRUE	reported	Uh8F46	NA
Species_Paraprevotella_clara.tsv.gz	rs57091306	19	53549135	C	G	3562	0.170615	0.0374643	5.26e-06	TRUE	reported	Uh8F46	NA
Species_Paraprevotella_clara.tsv.gz	rs73415022	22	35855603	T	C	3562	0.174909	0.0351324	6.41e-07	TRUE	reported	Uh8F46	NA
Species_Paraprevotella_unclassified.tsv.gz	rs891501	2	10086506	G	T	3949	-0.156632	0.0329211	1.96e-06	TRUE	reported	q4s2T4	NA
Species_Paraprevotella_unclassified.tsv.gz	rs2884211	2	10592172	A	G	3949	0.207522	0.0458483	6e-06	TRUE	reported	q4s2T4	NA
Species_Paraprevotella_unclassified.tsv.gz	rs72810711	2	27356929	G	C	3949	0.114394	0.0255503	7.56e-06	TRUE	reported	q4s2T4	NA
Species_Paraprevotella_unclassified.tsv.gz	rs11938983	4	98267549	C	T	3949	0.108741	0.0246128	9.96e-06	TRUE	reported	q4s2T4	NA
Species_Paraprevotella_unclassified.tsv.gz	rs246783	5	75669542	A	G	3949	0.109297	0.0241709	6.13e-06	TRUE	reported	q4s2T4	NA
Species_Paraprevotella_unclassified.tsv.gz	rs6465823	7	101245403	G	T	3949	0.120795	0.0260739	3.61e-06	TRUE	reported	q4s2T4	NA
Species_Paraprevotella_unclassified.tsv.gz	rs7015972	8	18288003	G	A	3949	0.106861	0.0234094	5e-06	TRUE	reported	q4s2T4	NA
Species_Paraprevotella_unclassified.tsv.gz	rs10760885	9	105142673	T	A	3949	0.112149	0.0222536	4.67e-07	TRUE	reported	q4s2T4	NA
Species_Paraprevotella_unclassified.tsv.gz	rs1969724	10	102679088	T	A	3949	0.140115	0.0307585	5.23e-06	TRUE	reported	q4s2T4	NA
Species_Paraprevotella_unclassified.tsv.gz	rs4767918	12	121053044	T	C	3949	0.109243	0.0235722	3.58e-06	TRUE	reported	q4s2T4	NA
Species_Paraprevotella_unclassified.tsv.gz	rs12895134	14	94394345	G	A	3949	0.0995816	0.0224842	9.47e-06	TRUE	reported	q4s2T4	NA
Species_Paraprevotella_xylaniphila.tsv.gz	rs61801633	1	168806253	G	A	2588	-0.175102	0.0365445	1.66e-06	TRUE	reported	P6GB5f	NA
Species_Paraprevotella_xylaniphila.tsv.gz	rs113640907	1	245894994	T	C	2588	0.194644	0.0436384	8.18e-06	TRUE	reported	P6GB5f	NA
Species_Paraprevotella_xylaniphila.tsv.gz	rs3919827	4	67067806	G	T	2588	-0.138415	0.0313039	9.79e-06	TRUE	reported	P6GB5f	NA
Species_Paraprevotella_xylaniphila.tsv.gz	rs595638	4	127340666	C	T	2588	-0.17446	0.0377058	3.71e-06	TRUE	reported	P6GB5f	NA
Species_Paraprevotella_xylaniphila.tsv.gz	rs4709313	6	159803460	G	A	2588	0.182133	0.0397743	4.67e-06	TRUE	reported	P6GB5f	NA
Species_Paraprevotella_xylaniphila.tsv.gz	rs6970331	7	152227594	C	T	2588	0.127487	0.028503	7.72e-06	TRUE	reported	P6GB5f	NA
Species_Paraprevotella_xylaniphila.tsv.gz	rs9314321	8	26116276	T	C	2588	-0.267528	0.0584491	4.71e-06	TRUE	reported	P6GB5f	NA
Species_Paraprevotella_xylaniphila.tsv.gz	rs311865	14	59214448	G	A	2588	-0.152845	0.0318161	1.56e-06	TRUE	reported	P6GB5f	NA
Species_Paraprevotella_xylaniphila.tsv.gz	rs2005815	17	11186003	C	A	2588	-0.282918	0.0600299	2.44e-06	TRUE	reported	P6GB5f	NA
Species_Paraprevotella_xylaniphila.tsv.gz	rs6052686	20	4594466	C	T	2588	0.162031	0.0354396	4.83e-06	TRUE	reported	P6GB5f	NA
Species_Paraprevotella_xylaniphila.tsv.gz	rs62240505	22	23936314	T	G	2588	-0.211992	0.0473853	7.68e-06	TRUE	reported	P6GB5f	NA
Species_Parasutterella_excrementihominis.tsv.gz	rs10177566	2	5693299	C	T	4095	-0.114082	0.0253077	6.55e-06	TRUE	reported	redrTe	NA
Species_Parasutterella_excrementihominis.tsv.gz	rs34613239	2	144005379	G	A	4095	-0.152439	0.033024	3.91e-06	TRUE	reported	redrTe	NA
Species_Parasutterella_excrementihominis.tsv.gz	rs9847008	3	2063046	T	G	4095	-0.122061	0.0261533	3.05e-06	TRUE	reported	redrTe	NA
Species_Parasutterella_excrementihominis.tsv.gz	rs11715674	3	60879866	T	C	4095	-0.131686	0.0265653	7.16e-07	TRUE	reported	redrTe	NA
Species_Parasutterella_excrementihominis.tsv.gz	rs10036326	5	97764402	T	C	4095	0.243854	0.0524561	3.34e-06	TRUE	reported	redrTe	NA
Species_Parasutterella_excrementihominis.tsv.gz	rs10981640	9	115897803	C	A	4095	-0.13751	0.0293968	2.9e-06	TRUE	reported	redrTe	NA
Species_Parasutterella_excrementihominis.tsv.gz	rs11595913	10	103041525	T	C	4095	0.143846	0.0310632	3.64e-06	TRUE	reported	redrTe	NA
Species_Parasutterella_excrementihominis.tsv.gz	rs11067048	12	114766393	G	C	4095	0.106237	0.0229073	3.52e-06	TRUE	reported	redrTe	NA
Species_Parasutterella_excrementihominis.tsv.gz	rs56085972	12	131366686	C	T	4095	0.118396	0.0260311	5.41e-06	TRUE	reported	redrTe	NA
Species_Parasutterella_excrementihominis.tsv.gz	rs7320949	13	99788169	G	A	4095	0.104578	0.0236651	9.91e-06	TRUE	reported	redrTe	NA
Species_Parasutterella_excrementihominis.tsv.gz	rs62003625	15	32404937	C	T	4095	0.152732	0.0330824	3.9e-06	TRUE	reported	redrTe	NA
Species_Parasutterella_excrementihominis.tsv.gz	rs6026349	20	57125934	C	T	4095	0.11175	0.0236576	2.32e-06	TRUE	reported	redrTe	NA
Species_Phascolarctobacterium_succinatutens.tsv.gz	rs67541505	2	45885915	A	G	2201	0.177406	0.0398749	8.62e-06	TRUE	reported	b59CcU	NA
Species_Phascolarctobacterium_succinatutens.tsv.gz	rs74338790	4	112421997	A	G	2201	0.252493	0.0552387	4.86e-06	TRUE	reported	b59CcU	NA
Species_Phascolarctobacterium_succinatutens.tsv.gz	rs116643293	4	189181981	A	G	2201	-0.329891	0.068787	1.62e-06	TRUE	reported	b59CcU	NA
Species_Phascolarctobacterium_succinatutens.tsv.gz	rs2395296	6	32911814	A	G	2201	0.143303	0.0321743	8.43e-06	TRUE	reported	b59CcU	NA
Species_Phascolarctobacterium_succinatutens.tsv.gz	rs3798491	6	100890654	T	A	2201	-0.145465	0.0313046	3.37e-06	TRUE	reported	b59CcU	NA
Species_Phascolarctobacterium_succinatutens.tsv.gz	rs9389726	6	140158828	T	C	2201	-0.149627	0.0335651	8.28e-06	TRUE	reported	b59CcU	NA
Species_Phascolarctobacterium_succinatutens.tsv.gz	rs79825773	7	45140515	G	T	2201	0.307706	0.0692042	8.73e-06	TRUE	reported	b59CcU	NA
Species_Phascolarctobacterium_succinatutens.tsv.gz	rs12592302	15	58912586	A	T	2201	0.225138	0.0467972	1.5e-06	TRUE	reported	b59CcU	NA
Species_Phascolarctobacterium_succinatutens.tsv.gz	rs1355585	15	70586617	T	C	2201	-0.141485	0.0302699	2.95e-06	TRUE	reported	b59CcU	NA
Species_Phascolarctobacterium_succinatutens.tsv.gz	rs173961	16	52416513	G	A	2201	-0.204526	0.0415104	8.35e-07	TRUE	reported	b59CcU	NA
Species_Prevotella_copri.tsv.gz	rs6745806	2	139296037	A	G	5832	-0.167427	0.0376791	8.85e-06	TRUE	reported	wSR3ww	NA
Species_Prevotella_copri.tsv.gz	rs79216963	2	180583709	T	A	5832	-0.155553	0.0341678	5.3e-06	TRUE	reported	wSR3ww	NA
Species_Prevotella_copri.tsv.gz	rs12657476	5	150566196	C	T	5832	-0.0931547	0.019803	2.55e-06	TRUE	reported	wSR3ww	NA
Species_Prevotella_copri.tsv.gz	rs4503137	8	17991955	G	T	5832	0.0964986	0.0206581	2.99e-06	TRUE	reported	wSR3ww	NA
Species_Prevotella_copri.tsv.gz	rs73654027	9	94443717	G	C	5832	0.138723	0.029459	2.49e-06	TRUE	reported	wSR3ww	NA
Species_Prevotella_copri.tsv.gz	rs7088001	10	113295291	A	G	5832	0.121321	0.0269851	6.93e-06	TRUE	reported	wSR3ww	NA
Species_Prevotella_copri.tsv.gz	rs2421570	11	34052765	G	A	5832	-0.0884542	0.0198105	8.01e-06	TRUE	reported	wSR3ww	NA
Species_Prevotella_copri.tsv.gz	rs7930251	11	111155302	C	T	5832	-0.0870117	0.0193783	7.12e-06	TRUE	reported	wSR3ww	NA
Species_Prevotella_copri.tsv.gz	rs12870360	13	49405223	G	A	5832	-0.0847702	0.0191442	9.51e-06	TRUE	reported	wSR3ww	NA
Species_Prevotella_copri.tsv.gz	rs9517773	13	100217440	A	G	5832	-0.114611	0.025178	5.31e-06	TRUE	reported	wSR3ww	NA
Species_Prevotella_copri.tsv.gz	rs72799593	16	84948251	C	T	5832	0.157054	0.0339477	3.72e-06	TRUE	reported	wSR3ww	NA
Species_Prevotella_copri.tsv.gz	rs55749361	21	28158333	A	T	5832	-0.158693	0.0352357	6.68e-06	TRUE	reported	wSR3ww	NA
Species_Prevotella_copri.tsv.gz	rs2330438	22	23715418	T	A	5832	0.0949466	0.0200351	2.15e-06	TRUE	reported	wSR3ww	NA
Species_Prevotella_copri.tsv.gz	rs6005414	22	27783185	G	A	5832	0.0822546	0.0185732	9.48e-06	TRUE	reported	wSR3ww	NA
Species_Pseudoflavonifractor_capillosus.tsv.gz	rs4352232	2	88848180	C	G	3499	-0.128058	0.0266047	1.48e-06	TRUE	reported	7ly03k	NA
Species_Pseudoflavonifractor_capillosus.tsv.gz	rs6761789	2	145252729	T	G	3499	0.2182	0.0489312	8.22e-06	TRUE	reported	7ly03k	NA
Species_Pseudoflavonifractor_capillosus.tsv.gz	rs74412941	2	200913546	A	C	3499	-0.225163	0.0506251	8.68e-06	TRUE	reported	7ly03k	NA
Species_Pseudoflavonifractor_capillosus.tsv.gz	rs6778836	3	168587709	T	A	3499	-0.126056	0.0266972	2.34e-06	TRUE	reported	7ly03k	NA
Species_Pseudoflavonifractor_capillosus.tsv.gz	rs75202637	4	163822623	A	G	3499	0.263588	0.0579255	5.35e-06	TRUE	reported	7ly03k	NA
Species_Pseudoflavonifractor_capillosus.tsv.gz	rs1182140	7	2964863	A	G	3499	-0.140145	0.0309654	6.01e-06	TRUE	reported	7ly03k	NA
Species_Pseudoflavonifractor_capillosus.tsv.gz	rs7790846	7	50424061	A	G	3499	-0.121291	0.0266576	5.37e-06	TRUE	reported	7ly03k	NA
Species_Pseudoflavonifractor_capillosus.tsv.gz	rs10236678	7	134549927	G	A	3499	0.134283	0.0280654	1.71e-06	TRUE	reported	7ly03k	NA
Species_Pseudoflavonifractor_capillosus.tsv.gz	rs304603	8	70856209	G	A	3499	0.216294	0.0484685	8.1e-06	TRUE	reported	7ly03k	NA
Species_Pseudoflavonifractor_capillosus.tsv.gz	rs4424244	8	74434869	T	C	3499	0.121481	0.0253566	1.66e-06	TRUE	reported	7ly03k	NA
Species_Pseudoflavonifractor_capillosus.tsv.gz	rs7990301	13	34382060	C	T	3499	0.110327	0.0237438	3.38e-06	TRUE	reported	7ly03k	NA
Species_Pseudoflavonifractor_capillosus.tsv.gz	rs11074766	16	26304777	C	T	3499	0.130159	0.0284269	4.68e-06	TRUE	reported	7ly03k	NA
Species_Roseburia_hominis.tsv.gz	rs7590468	2	68959471	A	G	6801	-0.0891075	0.0184003	1.28e-06	TRUE	reported	tjgpGc	NA
Species_Roseburia_hominis.tsv.gz	rs35004779	3	177893936	C	T	6801	0.0807293	0.0175514	4.23e-06	TRUE	reported	tjgpGc	NA
Species_Roseburia_hominis.tsv.gz	rs7786467	7	1338707	C	A	6801	-0.0968338	0.0216192	7.5e-06	TRUE	reported	tjgpGc	NA
Species_Roseburia_hominis.tsv.gz	rs215996	12	2719297	G	C	6801	-0.11075	0.0240367	4.08e-06	TRUE	reported	tjgpGc	NA
Species_Roseburia_hominis.tsv.gz	rs2225380	14	83605637	A	C	6801	-0.0894148	0.0188625	2.13e-06	TRUE	reported	tjgpGc	NA
Species_Roseburia_hominis.tsv.gz	rs722241	16	13933400	T	G	6801	-0.103384	0.0220121	2.64e-06	TRUE	reported	tjgpGc	NA
Species_Roseburia_hominis.tsv.gz	rs854661	17	34354883	C	T	6801	0.0827355	0.0171553	1.42e-06	TRUE	reported	tjgpGc	NA
Species_Roseburia_intestinalis.tsv.gz	rs2087796	1	40290277	T	C	5323	0.109263	0.0234779	3.26e-06	TRUE	reported	3ga09z	NA
Species_Roseburia_intestinalis.tsv.gz	rs72697383	1	117273912	C	A	5323	0.13667	0.0279205	9.83e-07	TRUE	reported	3ga09z	NA
Species_Roseburia_intestinalis.tsv.gz	rs778342	2	233798155	G	A	5323	0.170187	0.036489	3.1e-06	TRUE	reported	3ga09z	NA
Species_Roseburia_intestinalis.tsv.gz	rs4834490	4	116389731	T	C	5323	-0.102556	0.0228527	7.2e-06	TRUE	reported	3ga09z	NA
Species_Roseburia_intestinalis.tsv.gz	rs76557325	5	76299200	A	G	5323	-0.166509	0.0373612	8.32e-06	TRUE	reported	3ga09z	NA
Species_Roseburia_intestinalis.tsv.gz	rs6871001	5	98674510	T	C	5323	0.0891786	0.0195236	4.93e-06	TRUE	reported	3ga09z	NA
Species_Roseburia_intestinalis.tsv.gz	rs7112918	11	1690969	T	C	5323	0.0890031	0.0198129	7.05e-06	TRUE	reported	3ga09z	NA
Species_Roseburia_intestinalis.tsv.gz	rs8006559	14	88053855	A	G	5323	-0.206063	0.0445341	3.71e-06	TRUE	reported	3ga09z	NA
Species_Roseburia_intestinalis.tsv.gz	rs12592099	15	31763818	G	C	5323	-0.0967904	0.0208836	3.57e-06	TRUE	reported	3ga09z	NA
Species_Roseburia_inulinivorans.tsv.gz	rs7630416	3	67305449	C	A	6411	0.0958709	0.0197414	1.2e-06	TRUE	reported	iFrgmF	NA
Species_Roseburia_inulinivorans.tsv.gz	rs2273934	10	112653664	A	G	6411	-0.167222	0.0367504	5.36e-06	TRUE	reported	iFrgmF	NA
Species_Roseburia_inulinivorans.tsv.gz	rs12418335	11	77517745	G	C	6411	-0.0832976	0.0183744	5.81e-06	TRUE	reported	iFrgmF	NA
Species_Roseburia_inulinivorans.tsv.gz	rs77776469	13	44700784	T	A	6411	-0.193856	0.038383	4.41e-07	TRUE	reported	iFrgmF	NA
Species_Roseburia_unclassified.tsv.gz	rs76776955	3	4084517	G	C	2951	-0.207417	0.0451065	4.26e-06	TRUE	reported	XuygeS	NA
Species_Roseburia_unclassified.tsv.gz	rs2121787	3	76667574	A	G	2951	0.228807	0.0510771	7.48e-06	TRUE	reported	XuygeS	NA
Species_Roseburia_unclassified.tsv.gz	rs17665612	4	31738007	C	G	2951	0.17422	0.0379599	4.44e-06	TRUE	reported	XuygeS	NA
Species_Roseburia_unclassified.tsv.gz	rs57978465	4	38659457	G	A	2951	0.223943	0.0505637	9.47e-06	TRUE	reported	XuygeS	NA
Species_Roseburia_unclassified.tsv.gz	rs13127387	4	136618495	G	A	2951	0.129909	0.0283014	4.43e-06	TRUE	reported	XuygeS	NA
Species_Roseburia_unclassified.tsv.gz	rs7720468	5	31061463	G	A	2951	-0.165604	0.0374082	9.56e-06	TRUE	reported	XuygeS	NA
Species_Roseburia_unclassified.tsv.gz	rs2568643	7	13765237	G	A	2951	0.131633	0.0289862	5.59e-06	TRUE	reported	XuygeS	NA
Species_Roseburia_unclassified.tsv.gz	rs894795	7	135562501	C	T	2951	0.118869	0.0265788	7.74e-06	TRUE	reported	XuygeS	NA
Species_Roseburia_unclassified.tsv.gz	rs4883997	13	75994692	C	G	2951	0.203883	0.0459584	9.15e-06	TRUE	reported	XuygeS	NA
Species_Roseburia_unclassified.tsv.gz	rs8013597	14	42477049	A	G	2951	0.152996	0.030965	7.78e-07	TRUE	reported	XuygeS	NA
Species_Roseburia_unclassified.tsv.gz	rs856250	14	97493057	A	G	2951	0.177245	0.0399176	8.98e-06	TRUE	reported	XuygeS	NA
Species_Roseburia_unclassified.tsv.gz	rs62006238	15	46098409	C	T	2951	0.274038	0.0534904	3.01e-07	TRUE	reported	XuygeS	NA
Species_Roseburia_unclassified.tsv.gz	rs7217715	17	30059363	G	A	2951	-0.138197	0.0309403	7.95e-06	TRUE	reported	XuygeS	NA
Species_Roseburia_unclassified.tsv.gz	rs7289868	22	45253872	G	T	2951	0.123249	0.0263401	2.88e-06	TRUE	reported	XuygeS	NA
Species_Rothia_mucilaginosa.tsv.gz	rs616801	1	95011698	G	A	1895	0.239717	0.0533128	6.91e-06	TRUE	reported	x6uPQi	NA
Species_Rothia_mucilaginosa.tsv.gz	rs1576176	1	98911950	A	C	1895	-0.168022	0.0380378	1e-05	TRUE	reported	x6uPQi	NA
Species_Rothia_mucilaginosa.tsv.gz	rs17049177	2	129915467	G	A	1895	-0.266492	0.0540994	8.39e-07	TRUE	reported	x6uPQi	NA
Species_Rothia_mucilaginosa.tsv.gz	rs888195	12	2834412	G	C	1895	0.161843	0.034311	2.39e-06	TRUE	reported	x6uPQi	NA
Species_Ruminococcaceae_bacterium_D16.tsv.gz	rs114446285	2	127826259	A	G	1562	-0.200679	0.0433453	3.66e-06	TRUE	reported	bE6SCX	NA
Species_Ruminococcaceae_bacterium_D16.tsv.gz	rs12621499	2	142324536	A	G	1562	0.174708	0.0391872	8.26e-06	TRUE	reported	bE6SCX	NA
Species_Ruminococcaceae_bacterium_D16.tsv.gz	rs570295	6	12732095	A	G	1562	0.191415	0.0365822	1.67e-07	TRUE	reported	bE6SCX	NA
Species_Ruminococcaceae_bacterium_D16.tsv.gz	rs3916427	9	113929557	T	C	1562	-0.16395	0.0356699	4.3e-06	TRUE	reported	bE6SCX	NA
Species_Ruminococcaceae_bacterium_D16.tsv.gz	rs9414689	9	140215415	C	G	1562	0.205329	0.0455314	6.49e-06	TRUE	reported	bE6SCX	NA
Species_Ruminococcaceae_bacterium_D16.tsv.gz	rs9508731	13	30981374	A	T	1562	-0.326536	0.0687295	2.02e-06	TRUE	reported	bE6SCX	NA
Species_Ruminococcaceae_bacterium_D16.tsv.gz	rs11626630	14	75207510	C	T	1562	0.240822	0.0530639	5.67e-06	TRUE	reported	bE6SCX	NA
Species_Ruminococcaceae_bacterium_D16.tsv.gz	rs4416113	18	42991796	G	A	1562	0.326474	0.069477	2.61e-06	TRUE	reported	bE6SCX	NA
Species_Ruminococcaceae_bacterium_D16.tsv.gz	rs4805013	19	28484840	A	T	1562	0.168258	0.036767	4.73e-06	TRUE	reported	bE6SCX	NA
Species_Ruminococcaceae_bacterium_D16.tsv.gz	rs4239490	19	51132056	T	C	1562	0.234442	0.0505963	3.59e-06	TRUE	reported	bE6SCX	NA
Species_Ruminococcus_bromii.tsv.gz	rs12041621	1	48554579	G	A	5087	-0.128203	0.026118	9.17e-07	TRUE	reported	PmLQco	NA
Species_Ruminococcus_bromii.tsv.gz	rs12131104	1	149889339	C	T	5087	0.132729	0.0298653	8.82e-06	TRUE	reported	PmLQco	NA
Species_Ruminococcus_bromii.tsv.gz	rs10864073	1	214011756	T	C	5087	-0.136479	0.0306823	8.66e-06	TRUE	reported	PmLQco	NA
Species_Ruminococcus_bromii.tsv.gz	rs34762184	3	50541769	G	A	5087	-0.128822	0.0285418	6.38e-06	TRUE	reported	PmLQco	NA
Species_Ruminococcus_bromii.tsv.gz	rs9865704	3	149080011	G	A	5087	-0.145045	0.0300178	1.35e-06	TRUE	reported	PmLQco	NA
Species_Ruminococcus_bromii.tsv.gz	rs4884323	13	59810492	T	G	5087	-0.0923593	0.0200047	3.9e-06	TRUE	reported	PmLQco	NA
Species_Ruminococcus_bromii.tsv.gz	rs1884673	20	38517535	C	T	5087	-0.149704	0.0301141	6.65e-07	TRUE	reported	PmLQco	NA
Species_Ruminococcus_lactaris.tsv.gz	rs7610129	3	195466973	G	C	4123	-0.269771	0.0531635	3.89e-07	TRUE	reported	TPAEAH	NA
Species_Ruminococcus_lactaris.tsv.gz	rs4245954	4	8868227	C	T	4123	0.143728	0.0301532	1.87e-06	TRUE	reported	TPAEAH	NA
Species_Ruminococcus_lactaris.tsv.gz	rs72698095	4	183252248	C	G	4123	-0.147336	0.0328679	7.37e-06	TRUE	reported	TPAEAH	NA
Species_Ruminococcus_lactaris.tsv.gz	rs7851638	9	13793758	A	G	4123	0.203009	0.0421875	1.49e-06	TRUE	reported	TPAEAH	NA
Species_Ruminococcus_lactaris.tsv.gz	rs1878735	9	109873993	C	A	4123	-0.138437	0.0296275	2.97e-06	TRUE	reported	TPAEAH	NA
Species_Ruminococcus_lactaris.tsv.gz	rs600038	9	136151806	T	C	4123	-0.123423	0.0273532	6.42e-06	TRUE	reported	TPAEAH	NA
Species_Ruminococcus_lactaris.tsv.gz	rs10858895	12	89914880	A	T	4123	0.118385	0.0255307	3.54e-06	TRUE	reported	TPAEAH	NA
Species_Ruminococcus_lactaris.tsv.gz	rs7148318	14	51325748	G	A	4123	-0.107625	0.0242863	9.36e-06	TRUE	reported	TPAEAH	NA
Species_Ruminococcus_obeum.tsv.gz	rs73098536	3	62161920	A	G	5807	0.148753	0.0333766	8.32e-06	TRUE	reported	notOTt	NA
Species_Ruminococcus_obeum.tsv.gz	rs36122201	3	118911215	T	C	5807	-0.105631	0.0198455	1.02e-07	TRUE	reported	notOTt	NA
Species_Ruminococcus_obeum.tsv.gz	rs6570332	6	139673089	C	T	5807	-0.0874929	0.0196528	8.51e-06	TRUE	reported	notOTt	NA
Species_Ruminococcus_obeum.tsv.gz	rs78539913	7	100758886	G	C	5807	-0.201795	0.044214	5.02e-06	TRUE	reported	notOTt	NA
Species_Ruminococcus_obeum.tsv.gz	rs7793841	7	108932001	G	A	5807	-0.0933565	0.019343	1.39e-06	TRUE	reported	notOTt	NA
Species_Ruminococcus_obeum.tsv.gz	rs28802725	8	57680098	T	C	5807	-0.0921239	0.0200213	4.2e-06	TRUE	reported	notOTt	NA
Species_Ruminococcus_obeum.tsv.gz	rs17773250	9	18005232	T	C	5807	-0.185004	0.0370825	6.07e-07	TRUE	reported	notOTt	NA
Species_Ruminococcus_obeum.tsv.gz	rs1005544	11	32008642	C	G	5807	0.161728	0.0296976	5.16e-08	TRUE	reported	notOTt	NA
Species_Ruminococcus_obeum.tsv.gz	rs12581302	12	13348246	T	G	5807	-0.0966547	0.0217815	9.1e-06	TRUE	reported	notOTt	NA
Species_Ruminococcus_obeum.tsv.gz	rs4761660	12	95153387	G	T	5807	-0.179485	0.0377167	1.95e-06	TRUE	reported	notOTt	NA
Species_Ruminococcus_obeum.tsv.gz	rs140443231	14	90818939	C	T	5807	0.182799	0.0401808	5.38e-06	TRUE	reported	notOTt	NA
Species_Ruminococcus_obeum.tsv.gz	rs11072031	15	68758506	C	T	5807	-0.148901	0.0319625	3.18e-06	TRUE	reported	notOTt	NA
Species_Ruminococcus_obeum.tsv.gz	rs4445887	16	84374241	C	T	5807	0.0933017	0.0195838	1.9e-06	TRUE	reported	notOTt	NA
Species_Ruminococcus_obeum.tsv.gz	rs708686	19	5840619	C	T	5807	-0.100234	0.020876	1.58e-06	TRUE	reported	notOTt	NA
Species_Ruminococcus_torques.tsv.gz	rs11161562	1	85710312	C	G	4390	-0.113617	0.0243498	3.07e-06	TRUE	reported	FHPw7e	NA
Species_Ruminococcus_torques.tsv.gz	rs13109150	4	24054917	C	T	4390	0.103254	0.0228214	6.06e-06	TRUE	reported	FHPw7e	NA
Species_Ruminococcus_torques.tsv.gz	rs4457100	5	173534877	A	G	4390	0.124402	0.0268351	3.56e-06	TRUE	reported	FHPw7e	NA
Species_Ruminococcus_torques.tsv.gz	rs61213519	8	84262265	A	T	4390	-0.189805	0.0411906	4.07e-06	TRUE	reported	FHPw7e	NA
Species_Ruminococcus_torques.tsv.gz	rs17696544	8	138933940	A	G	4390	-0.161229	0.0334158	1.4e-06	TRUE	reported	FHPw7e	NA
Species_Ruminococcus_torques.tsv.gz	rs2229594	9	104124664	C	T	4390	0.124754	0.0277787	7.09e-06	TRUE	reported	FHPw7e	NA
Species_Ruminococcus_torques.tsv.gz	rs10832975	11	18743180	C	G	4390	-0.112605	0.0220272	3.19e-07	TRUE	reported	FHPw7e	NA
Species_Ruminococcus_torques.tsv.gz	rs775133	20	16019700	C	G	4390	-0.100685	0.0219054	4.3e-06	TRUE	reported	FHPw7e	NA
Species_Streptococcus_parasanguinis.tsv.gz	rs117329402	7	17799597	G	T	1592	-0.354823	0.07614	3.16e-06	TRUE	reported	TOBYm9	NA
Species_Streptococcus_parasanguinis.tsv.gz	rs6481791	10	19492259	T	C	1592	-0.238809	0.0503807	2.14e-06	TRUE	reported	TOBYm9	NA
Species_Streptococcus_parasanguinis.tsv.gz	rs1893286	18	6668640	T	G	1592	-0.208354	0.0455351	4.75e-06	TRUE	reported	TOBYm9	NA
Species_Streptococcus_salivarius.tsv.gz	rs1810052	9	33231531	G	A	1696	-0.270338	0.0597894	6.14e-06	TRUE	reported	VAktl1	NA
Species_Streptococcus_thermophilus.tsv.gz	rs7524171	1	3279324	A	G	2054	0.137994	0.0308824	7.88e-06	TRUE	reported	WO5HSR	NA
Species_Streptococcus_thermophilus.tsv.gz	rs74654613	2	48683323	T	C	2054	-0.215225	0.0433164	6.74e-07	TRUE	reported	WO5HSR	NA
Species_Streptococcus_thermophilus.tsv.gz	rs13086575	3	61955356	G	T	2054	0.188513	0.0416983	6.16e-06	TRUE	reported	WO5HSR	NA
Species_Streptococcus_thermophilus.tsv.gz	rs6900225	6	9314807	G	A	2054	0.171261	0.0374141	4.71e-06	TRUE	reported	WO5HSR	NA
Species_Subdoligranulum_unclassified.tsv.gz	rs12622085	2	170162682	A	G	7738	0.0817846	0.0184818	9.64e-06	TRUE	reported	4aOPnQ	NA
Species_Subdoligranulum_unclassified.tsv.gz	rs1850270	3	1661391	C	T	7738	-0.0957917	0.0213093	6.95e-06	TRUE	reported	4aOPnQ	NA
Species_Subdoligranulum_unclassified.tsv.gz	rs123043	4	16823900	C	A	7738	-0.0768331	0.0173477	9.47e-06	TRUE	reported	4aOPnQ	NA
Species_Subdoligranulum_unclassified.tsv.gz	rs6830068	4	73711914	G	T	7738	0.0894719	0.0199309	7.15e-06	TRUE	reported	4aOPnQ	NA
Species_Subdoligranulum_unclassified.tsv.gz	rs11726764	4	107710360	C	A	7738	0.148769	0.0330195	6.62e-06	TRUE	reported	4aOPnQ	NA
Species_Subdoligranulum_unclassified.tsv.gz	rs4721723	7	18760347	C	G	7738	0.143047	0.030629	3.01e-06	TRUE	reported	4aOPnQ	NA
Species_Subdoligranulum_unclassified.tsv.gz	rs7000832	8	81956395	C	A	7738	0.0840306	0.0173243	1.23e-06	TRUE	reported	4aOPnQ	NA
Species_Subdoligranulum_unclassified.tsv.gz	rs7104786	11	2306168	C	T	7738	0.0940162	0.0186676	4.75e-07	TRUE	reported	4aOPnQ	NA
Species_Subdoligranulum_unclassified.tsv.gz	rs10836532	11	4745154	G	T	7738	-0.0808891	0.0174398	3.51e-06	TRUE	reported	4aOPnQ	NA
Species_Subdoligranulum_unclassified.tsv.gz	rs2105601	11	87666565	T	C	7738	0.158954	0.0350541	5.77e-06	TRUE	reported	4aOPnQ	NA
Species_Subdoligranulum_unclassified.tsv.gz	rs73044678	12	10874415	G	A	7738	-0.170185	0.0370502	4.36e-06	TRUE	reported	4aOPnQ	NA
Species_Subdoligranulum_unclassified.tsv.gz	rs2317917	13	112770689	T	G	7738	0.08051	0.0172368	3e-06	TRUE	reported	4aOPnQ	NA
Species_Subdoligranulum_unclassified.tsv.gz	rs225280	17	33976296	C	T	7738	-0.0972736	0.0208953	3.24e-06	TRUE	reported	4aOPnQ	NA
Species_Subdoligranulum_unclassified.tsv.gz	rs4816989	21	26181265	A	G	7738	-0.0789203	0.0171547	4.21e-06	TRUE	reported	4aOPnQ	NA
Species_Sutterella_wadsworthensis.tsv.gz	rs61790480	3	170532111	G	T	5552	0.165737	0.0362025	4.69e-06	TRUE	reported	a0FV2i	NA
Species_Sutterella_wadsworthensis.tsv.gz	rs6478652	9	126987143	G	T	5552	-0.105694	0.0229013	3.93e-06	TRUE	reported	a0FV2i	NA
Species_Sutterella_wadsworthensis.tsv.gz	rs1421280	13	72726920	C	T	5552	-0.106525	0.0234422	5.52e-06	TRUE	reported	a0FV2i	NA
Species_Sutterella_wadsworthensis.tsv.gz	rs7179502	15	101478959	G	A	5552	0.101697	0.0218773	3.34e-06	TRUE	reported	a0FV2i	NA
Species_Veillonella_unclassified.tsv.gz	rs11102545	1	113349408	A	G	2499	0.145432	0.0316205	4.24e-06	TRUE	reported	jCoYn2	NA
Species_Veillonella_unclassified.tsv.gz	rs72743290	1	205234393	C	T	2499	0.241471	0.0518674	3.23e-06	TRUE	reported	jCoYn2	NA
Species_Veillonella_unclassified.tsv.gz	rs3000812	1	227588556	A	G	2499	0.154688	0.0337761	4.65e-06	TRUE	reported	jCoYn2	NA
Species_Veillonella_unclassified.tsv.gz	rs6548355	3	164260603	A	G	2499	0.135331	0.0304946	9.09e-06	TRUE	reported	jCoYn2	NA
Species_Veillonella_unclassified.tsv.gz	rs6601127	5	179977388	G	T	2499	-0.136437	0.0295882	4e-06	TRUE	reported	jCoYn2	NA
Species_Veillonella_unclassified.tsv.gz	rs325705	11	6264866	G	A	2499	-0.140013	0.0314163	8.32e-06	TRUE	reported	jCoYn2	NA
Species_Veillonella_unclassified.tsv.gz	rs8017450	14	62520084	G	T	2499	0.262172	0.058491	7.39e-06	TRUE	reported	jCoYn2	NA
Species_Veillonella_unclassified.tsv.gz	rs9797071	16	75251973	T	A	2499	0.135881	0.029619	4.48e-06	TRUE	reported	jCoYn2	NA
Species_Veillonella_unclassified.tsv.gz	rs62111248	19	29525312	G	A	2499	0.231829	0.0502065	3.88e-06	TRUE	reported	jCoYn2	NA
Species_Veillonella_unclassified.tsv.gz	rs12978412	19	47945391	C	T	2499	0.140571	0.0307592	4.88e-06	TRUE	reported	jCoYn2	NA
Species_Veillonella_unclassified.tsv.gz	rs7274039	20	50714876	C	T	2499	-0.265598	0.0562249	2.31e-06	TRUE	reported	jCoYn2	NA
