# Supplementary material for: The causality between gut microbiome and chronic regional pain: a Mendelian randomization analysis
Source: Front Microbiol. 2024 Feb 29;15:1329521. doi: 10.3389/fmicb.2024.1329521 (PMC10938595; doi:10.3389/fmicb.2024.1329521)
Supplement: Supplementary file 5 [file Table_5.XLSX]

## Sheet: Supplementary table 4
Table S5: The Instrumental variables of eight subtypes of chronic pain
exposure	id.exposure	SNP	chr.exposure	pos.exposure	beta.exposure	se.exposure	samplesize.exposure	pval.exposure	effect_allele.exposure	other_allele.exposure	eaf.exposure
Back pain for 3+ months || id:ukb-b-8463	ukb-b-8463	rs142015271	1	61346309	0.0393844	0.00848241	117404	3.40001e-06	G	C	0.014439
Back pain for 3+ months || id:ukb-b-8463	ukb-b-8463	rs632166	1	41995681	0.00902348	0.00190711	117404	2.19999e-06	C	T	0.478964
Back pain for 3+ months || id:ukb-b-8463	ukb-b-8463	rs80140055	1	190277915	0.0266422	0.00552983	117404	1.5e-06	C	T	0.032491
Back pain for 3+ months || id:ukb-b-8463	ukb-b-8463	rs72746953	1	225192877	0.0223421	0.00432315	117404	2.39999e-07	T	C	0.05371
Back pain for 3+ months || id:ukb-b-8463	ukb-b-8463	rs72961848	2	118482463	-0.0125639	0.00272842	117404	4.09996e-06	T	C	0.143909
Back pain for 3+ months || id:ukb-b-8463	ukb-b-8463	rs10518532	4	129381169	0.0392151	0.00703358	117404	2.5e-08	G	C	0.019347
Back pain for 3+ months || id:ukb-b-8463	ukb-b-8463	rs79700578	8	119859562	0.0226765	0.00478811	117404	2.19999e-06	C	T	0.043551
Back pain for 3+ months || id:ukb-b-8463	ukb-b-8463	rs9297611	8	121069971	-0.0369167	0.00770314	117404	1.6e-06	T	A	0.015615
Back pain for 3+ months || id:ukb-b-8463	ukb-b-8463	rs4979513	9	110628548	-0.0300446	0.00619648	117404	1.2e-06	T	C	0.025346
Back pain for 3+ months || id:ukb-b-8463	ukb-b-8463	rs694093	11	117377135	-0.0101258	0.00202352	117404	5.60003e-07	G	T	0.659209
Back pain for 3+ months || id:ukb-b-8463	ukb-b-8463	rs12442154	15	67241569	-0.0103845	0.0022504	117404	3.89996e-06	G	A	0.236286
Back pain for 3+ months || id:ukb-b-8463	ukb-b-8463	rs78328176	18	75009972	-0.0202637	0.00423721	117404	1.7e-06	A	T	0.057756
Back pain for 3+ months || id:ukb-a-346	ukb-a-346	rs72689714	1	44999313	0.0260009	0.00543337	84489	1.70927e-06	A	G	0.0457712
Back pain for 3+ months || id:ukb-a-346	ukb-a-346	rs150432419	1	98621928	0.0482252	0.00906126	84489	1.02823e-07	T	C	0.015949
Back pain for 3+ months || id:ukb-a-346	ukb-a-346	rs72746953	1	225192877	0.0239877	0.00510059	84489	2.5685e-06	T	C	0.0550135
Back pain for 3+ months || id:ukb-a-346	ukb-a-346	rs7640661	3	72973732	-0.0158221	0.00343919	84489	4.22046e-06	A	G	0.124502
Back pain for 3+ months || id:ukb-a-346	ukb-a-346	rs7643316	3	81146297	0.0119312	0.00252719	84489	2.34898e-06	G	T	0.274495
Back pain for 3+ months || id:ukb-a-346	ukb-a-346	rs10518532	4	129381169	0.0401967	0.00828583	84489	1.22897e-06	G	C	0.0192068
Back pain for 3+ months || id:ukb-a-346	ukb-a-346	rs114128897	4	185926605	-0.0157254	0.0034252	84489	4.4156e-06	A	G	0.130632
Back pain for 3+ months || id:ukb-a-346	ukb-a-346	rs11728233	4	158534647	0.0528203	0.0115136	84489	4.48952e-06	T	A	0.00999262
Back pain for 3+ months || id:ukb-a-346	ukb-a-346	rs112913382	9	122794641	0.0379292	0.00829609	84489	4.83927e-06	G	A	0.0206317
Back pain for 3+ months || id:ukb-a-346	ukb-a-346	rs77809599	11	97302782	-0.0195168	0.00403616	84489	1.33064e-06	C	T	0.0867381
Back pain for 3+ months || id:ukb-a-346	ukb-a-346	rs35408366	12	57520767	-0.0266811	0.00548817	84489	1.16665e-06	T	G	0.0436523
Back pain for 3+ months || id:ukb-a-346	ukb-a-346	rs3908461	13	78770857	0.0105405	0.00227614	84489	3.64712e-06	C	T	0.433126
Stomach/abdominal pain for 3+ months || id:ukb-b-19097	ukb-b-19097	rs72822393	2	104801697	-0.0505889	0.0102626	38911	8.19993e-07	T	C	0.031321
Stomach/abdominal pain for 3+ months || id:ukb-b-19097	ukb-b-19097	rs1437316	2	139826907	-0.0175552	0.00383833	38911	4.79999e-06	C	T	0.31278
Stomach/abdominal pain for 3+ months || id:ukb-b-19097	ukb-b-19097	rs78986576	4	77491598	0.0675676	0.014413	38911	2.80001e-06	T	C	0.01722
Stomach/abdominal pain for 3+ months || id:ukb-b-19097	ukb-b-19097	rs116509576	5	24829795	0.0434425	0.00944424	38911	4.20001e-06	T	C	0.040371
Stomach/abdominal pain for 3+ months || id:ukb-b-19097	ukb-b-19097	rs11996942	8	21674875	-0.0633101	0.0135398	38911	2.90001e-06	T	C	0.017553
Stomach/abdominal pain for 3+ months || id:ukb-b-19097	ukb-b-19097	rs6484804	11	11337945	0.0187534	0.00381173	38911	8.70001e-07	G	A	0.335309
Stomach/abdominal pain for 3+ months || id:ukb-b-19097	ukb-b-19097	rs11064642	12	244019	0.0196124	0.00429361	38911	4.90004e-06	T	C	0.233947
Stomach/abdominal pain for 3+ months || id:ukb-b-19097	ukb-b-19097	rs112133463	15	99120809	0.0284407	0.00620205	38911	4.49997e-06	A	G	0.090664
Stomach/abdominal pain for 3+ months || id:ukb-b-19097	ukb-b-19097	rs113549007	19	5168141	-0.0334767	0.00634856	38911	1.29999e-07	T	C	0.086484
Knee pain for 3+ months || id:ukb-b-8906	ukb-b-8906	rs67230931	2	57714037	0.0096931	0.00201251	97889	1.5e-06	G	A	0.310284
Knee pain for 3+ months || id:ukb-b-8906	ukb-b-8906	rs17043146	2	114019182	-0.0304279	0.00637931	97889	1.79999e-06	A	G	0.021611
Knee pain for 3+ months || id:ukb-b-8906	ukb-b-8906	rs75984500	4	15671383	0.0170363	0.00368472	97889	3.79997e-06	T	C	0.069967
Knee pain for 3+ months || id:ukb-b-8906	ukb-b-8906	rs10230736	7	150496104	-0.010649	0.00232544	97889	4.70002e-06	A	G	0.201531
Knee pain for 3+ months || id:ukb-b-8906	ukb-b-8906	rs116893232	7	113665542	0.0324041	0.006862	97889	2.30001e-06	T	C	0.018541
Knee pain for 3+ months || id:ukb-b-8906	ukb-b-8906	rs4725042	7	7927630	0.00885903	0.00191387	97889	3.69999e-06	C	A	0.433793
Knee pain for 3+ months || id:ukb-b-8906	ukb-b-8906	rs147463499	9	34990871	-0.0419128	0.00892782	97889	2.69998e-06	T	C	0.011249
Knee pain for 3+ months || id:ukb-b-8906	ukb-b-8906	rs9923097	16	10755201	0.00926979	0.00199049	97889	3.2e-06	A	C	0.344135
Knee pain for 3+ months || id:ukb-b-8906	ukb-b-8906	rs6016596	20	40300232	-0.00884272	0.0018906	97889	2.90001e-06	G	A	0.404892
Knee pain for 3+ months || id:ukb-a-353	ukb-a-353	rs113126178	2	47585998	-0.0427253	0.00798708	70992	8.85707e-08	G	A	0.0184579
Knee pain for 3+ months || id:ukb-a-353	ukb-a-353	rs144965846	2	113042614	0.0207064	0.00420719	70992	8.60003e-07	T	A	0.0708276
Knee pain for 3+ months || id:ukb-a-353	ukb-a-353	rs10230736	7	150496104	-0.0135593	0.0027264	70992	6.59705e-07	A	G	0.200978
Knee pain for 3+ months || id:ukb-a-353	ukb-a-353	rs143274699	9	78203843	-0.0510622	0.0108733	70992	2.6565e-06	A	G	0.0108601
Knee pain for 3+ months || id:ukb-a-353	ukb-a-353	rs116897095	12	28182099	-0.0375008	0.00793096	70992	2.26731e-06	C	T	0.0186878
Knee pain for 3+ months || id:ukb-a-353	ukb-a-353	rs7166231	15	46665632	0.0408511	0.00838525	70992	1.10836e-06	A	G	0.982878
Knee pain for 3+ months || id:ukb-a-353	ukb-a-353	rs9923097	16	10755201	0.0109437	0.00232525	70992	2.52534e-06	A	C	0.34367
Knee pain for 3+ months || id:ukb-a-353	ukb-a-353	rs112437424	16	86238646	-0.0158639	0.00343384	70992	3.8468e-06	A	G	0.127321
Knee pain for 3+ months || id:ukb-a-353	ukb-a-353	rs2866705	20	40330362	-0.0101557	0.00220135	70992	3.96817e-06	C	T	0.434072
Knee pain for 3+ months || id:ukb-a-353	ukb-a-353	rs11553142	22	50750481	0.0249562	0.00510398	70992	1.01288e-06	T	C	0.0514001
General pain for 3+ months || id:ukb-d-2956	ukb-d-2956	rs76012020	1	26686671	0.0907675	0.019812	5473	4.72107e-06	A	C	0.034521
General pain for 3+ months || id:ukb-d-2956	ukb-d-2956	rs142768042	1	154608755	-0.0963354	0.0205182	5473	2.72973e-06	T	C	0.0322173
General pain for 3+ months || id:ukb-d-2956	ukb-d-2956	rs61618137	2	233904423	0.034351	0.0072309	5473	2.08037e-06	A	G	0.596675
General pain for 3+ months || id:ukb-d-2956	ukb-d-2956	rs77031769	3	29749465	-0.0667405	0.0144892	5473	4.19402e-06	A	G	0.064133
General pain for 3+ months || id:ukb-d-2956	ukb-d-2956	rs78910787	3	105347224	-0.118676	0.0259557	5473	4.93185e-06	A	G	0.0192764
General pain for 3+ months || id:ukb-d-2956	ukb-d-2956	rs73093196	3	72372480	-0.0386385	0.00825808	5473	2.95434e-06	A	G	0.253989
General pain for 3+ months || id:ukb-d-2956	ukb-d-2956	rs149399506	7	665556	-0.0604943	0.0132025	5473	4.7075e-06	T	A	0.0876248
General pain for 3+ months || id:ukb-d-2956	ukb-d-2956	rs144831574	7	146988619	-0.167706	0.035363	5473	2.16576e-06	A	C	0.0107931
General pain for 3+ months || id:ukb-d-2956	ukb-d-2956	rs113612951	9	16129445	-0.150367	0.026687	5473	1.84404e-08	A	G	0.0198239
General pain for 3+ months || id:ukb-d-2956	ukb-d-2956	rs78872895	9	137598469	-0.150651	0.032147	5473	2.84925e-06	G	A	0.0145481
General pain for 3+ months || id:ukb-d-2956	ukb-d-2956	rs7911827	10	130217720	0.038661	0.007665	5473	4.71097e-07	C	T	0.31089
General pain for 3+ months || id:ukb-d-2956	ukb-d-2956	rs76079408	15	98177420	-0.0978804	0.0205293	5473	1.91056e-06	G	A	0.032605
General pain for 3+ months || id:ukb-d-2956	ukb-d-2956	rs117756787	15	39088851	-0.0954418	0.0204731	5473	3.20915e-06	C	T	0.034583
General pain for 3+ months || id:ukb-d-2956	ukb-d-2956	rs8090332	18	2211104	-0.03821	0.0081769	5473	3.0411e-06	A	C	0.248521
General pain for 3+ months || id:ukb-d-2956	ukb-d-2956	rs2017561	19	3504139	-0.0594787	0.0111645	5473	1.03591e-07	A	G	0.114401
General pain for 3+ months || id:ukb-d-2956	ukb-d-2956	rs192517272	20	1099087	-0.148838	0.0325391	5473	4.88776e-06	A	C	0.0124343
Neck/shoulder pain for 3+ months || id:ukb-a-341	ukb-a-341	rs6676110	1	205662977	0.013699	0.0027962	75651	9.64584e-07	A	G	0.236995
Neck/shoulder pain for 3+ months || id:ukb-a-341	ukb-a-341	rs10908835	1	154356481	0.0113646	0.0024274	75651	2.84846e-06	G	A	0.395815
Neck/shoulder pain for 3+ months || id:ukb-a-341	ukb-a-341	rs12035067	1	79541190	0.0121595	0.00250527	75651	1.2149e-06	A	G	0.338801
Neck/shoulder pain for 3+ months || id:ukb-a-341	ukb-a-341	rs145899967	2	122854892	-0.0368885	0.0079776	75651	3.77008e-06	G	A	0.0238257
Neck/shoulder pain for 3+ months || id:ukb-a-341	ukb-a-341	rs78501975	3	185928354	-0.0405192	0.00867901	75651	3.03718e-06	A	T	0.0217351
Neck/shoulder pain for 3+ months || id:ukb-a-341	ukb-a-341	rs181630799	3	122406944	-0.0210469	0.00446208	75651	2.39983e-06	T	G	0.076268
Neck/shoulder pain for 3+ months || id:ukb-a-341	ukb-a-341	rs150688760	5	1214263	-0.0504491	0.0107106	75651	2.47936e-06	T	C	0.013495
Neck/shoulder pain for 3+ months || id:ukb-a-341	ukb-a-341	rs12685059	9	77549830	0.0484906	0.00893026	75651	5.65497e-08	C	A	0.0183823
Neck/shoulder pain for 3+ months || id:ukb-a-341	ukb-a-341	rs117928410	9	110560139	-0.074839	0.0159723	75651	2.79705e-06	C	T	0.0059668
Neck/shoulder pain for 3+ months || id:ukb-a-341	ukb-a-341	rs150519319	15	84098079	-0.0469327	0.00952039	75651	8.25296e-07	T	C	0.015952
Neck/shoulder pain for 3+ months || id:ukb-b-16118	ukb-b-16118	rs147774732	1	31054493	0.0122517	0.00264939	105396	3.79997e-06	G	A	0.175562
Neck/shoulder pain for 3+ months || id:ukb-b-16118	ukb-b-16118	rs2715933	2	160877502	-0.011965	0.00248727	105396	1.5e-06	T	C	0.792509
Neck/shoulder pain for 3+ months || id:ukb-b-16118	ukb-b-16118	rs181630799	3	122406944	-0.0187881	0.00379489	105396	7.39997e-07	T	G	0.075721
Neck/shoulder pain for 3+ months || id:ukb-b-16118	ukb-b-16118	rs2946405	4	23925233	-0.0110085	0.00227644	105396	1.29999e-06	G	A	0.722289
Neck/shoulder pain for 3+ months || id:ukb-b-16118	ukb-b-16118	rs186516588	5	94312024	-0.0667219	0.0146095	105396	4.90004e-06	A	G	0.005073
Neck/shoulder pain for 3+ months || id:ukb-b-16118	ukb-b-16118	rs77608563	5	157581578	0.0207376	0.00442287	105396	2.69998e-06	G	A	0.054581
Neck/shoulder pain for 3+ months || id:ukb-b-16118	ukb-b-16118	rs2409805	8	11542996	-0.0114559	0.00212461	105396	7.00003e-08	C	T	0.658498
Neck/shoulder pain for 3+ months || id:ukb-b-16118	ukb-b-16118	rs111285820	9	27991498	-0.0279183	0.00606855	105396	4.20001e-06	T	C	0.029881
Neck/shoulder pain for 3+ months || id:ukb-b-16118	ukb-b-16118	rs35901445	9	77615935	0.0351519	0.00685862	105396	2.99999e-07	A	G	0.02177
Neck/shoulder pain for 3+ months || id:ukb-b-16118	ukb-b-16118	rs117686932	10	5436486	0.0323837	0.006979	105396	3.50002e-06	T	C	0.024034
Neck/shoulder pain for 3+ months || id:ukb-b-16118	ukb-b-16118	rs112512634	16	69532492	0.0164032	0.00357188	105396	4.39997e-06	T	C	0.08629
Neck/shoulder pain for 3+ months || id:ukb-b-16118	ukb-b-16118	rs232477	21	22699418	-0.0197151	0.00429155	105396	4.30002e-06	T	C	0.058948
Neck/shoulder pain for 3+ months || id:ukb-b-16118	ukb-b-16118	rs855793	22	37449608	0.0134086	0.00292463	105396	4.49997e-06	C	T	0.862192
Hip pain for 3+ months || id:ukb-b-133	ukb-b-133	rs7544109	1	48001930	0.013231	0.00286959	51516	4e-06	T	A	0.306215
Hip pain for 3+ months || id:ukb-b-133	ukb-b-133	rs75675792	1	18460205	-0.0433963	0.00934613	51516	3.40001e-06	A	G	0.020174
Hip pain for 3+ months || id:ukb-b-133	ukb-b-133	rs13091058	3	60734277	0.0124196	0.00259876	51516	1.79999e-06	T	G	0.463171
Hip pain for 3+ months || id:ukb-b-133	ukb-b-133	rs111784604	5	144608294	-0.044414	0.00938682	51516	2.19999e-06	T	C	0.020289
Hip pain for 3+ months || id:ukb-b-133	ukb-b-133	rs11985744	8	248265	-0.0129197	0.0027378	51516	2.39999e-06	G	A	0.400308
Hip pain for 3+ months || id:ukb-b-133	ukb-b-133	rs16901629	8	127672507	-0.0166967	0.0035767	51516	2.99999e-06	A	G	0.157679
Hip pain for 3+ months || id:ukb-b-133	ukb-b-133	rs3939062	10	120742511	0.0146486	0.00320524	51516	4.90004e-06	G	A	0.795072
Hip pain for 3+ months || id:ukb-b-133	ukb-b-133	rs522382	10	8244447	0.0142904	0.00289164	51516	7.69999e-07	A	G	0.725744
Hip pain for 3+ months || id:ukb-b-133	ukb-b-133	rs73150780	12	81027185	-0.0371391	0.00811117	51516	4.70002e-06	G	T	0.026138
Hip pain for 3+ months || id:ukb-b-133	ukb-b-133	rs62044256	16	81305131	-0.0363919	0.00795824	51516	4.79999e-06	T	C	0.027632
Hip pain for 3+ months || id:ukb-b-133	ukb-b-133	rs707511	20	46795039	0.0143022	0.00299772	51516	1.79999e-06	C	T	0.751162
Facial pains for 3+ months || id:ukb-d-4067	ukb-d-4067	rs115502739	2	205419925	0.0960956	0.0207545	6510	3.72615e-06	A	G	0.0471865
Facial pains for 3+ months || id:ukb-d-4067	ukb-d-4067	rs2176946	2	67711090	-0.0495272	0.00990264	6510	5.84104e-07	T	A	0.271939
Facial pains for 3+ months || id:ukb-d-4067	ukb-d-4067	rs79442504	5	159836345	0.104457	0.02156	6510	1.29599e-06	C	A	0.0440667
Facial pains for 3+ months || id:ukb-d-4067	ukb-d-4067	rs141187825	8	37138117	-0.16968	0.0329888	6510	2.77492e-07	G	A	0.0188193
Facial pains for 3+ months || id:ukb-d-4067	ukb-d-4067	rs1693681	10	123463320	-0.0479795	0.0100472	6510	1.83278e-06	G	T	0.261717
Facial pains for 3+ months || id:ukb-d-4067	ukb-d-4067	rs111998126	12	72065346	0.0794425	0.0172688	6510	4.29833e-06	T	G	0.0706961
Facial pains for 3+ months || id:ukb-d-4067	ukb-d-4067	rs35058626	12	71474521	-0.134891	0.0292015	6510	3.92473e-06	G	A	0.0228111
Facial pains for 3+ months || id:ukb-d-4067	ukb-d-4067	rs11867280	17	12480934	0.108042	0.0236405	6510	4.96295e-06	T	C	0.0356068
Facial pains for 3+ months || id:ukb-d-4067	ukb-d-4067	rs117042423	19	47999511	0.19156	0.0385577	6510	6.93314e-07	T	C	0.0137159
