# Supplementary material for: The causality between gut microbiome and chronic regional pain: a Mendelian randomization analysis
Source: Front Microbiol. 2024 Feb 29;15:1329521. doi: 10.3389/fmicb.2024.1329521 (PMC10938595; doi:10.3389/fmicb.2024.1329521)
Supplement: Supplementary file 6 [file Table_6.XLSX]

## Sheet: 菌群联盟IVW-or
Table S6: The result of forward MR analysis (IVW) between gut microbiome (MC) and chronic pain
Exposure	Outcome	id.outcome	Method	nSNP	β	SE	OR(95%CI)	P value
Class Coriobacteriia	Back Pain	ukb-b-8463	Inverse variance weighted	18	0.0198026	0.00929757	1.02 (1.00-1.04)	0.022
Class Gammaproteobacteria	Back Pain	ukb-b-8463	Inverse variance weighted	7	-0.0304592	0.0133181	0.97 (0.94-0.99)	0.014
Family Coriobacteriaceae	Back Pain	ukb-b-8463	Inverse variance weighted	18	0.0198026	0.00929757	1.02 (1.00-1.04)	0.022
Genus Eubacteriumeligensgroup	Back Pain	ukb-b-8463	Inverse variance weighted	7	0.0295588	0.0130144	1.03 (1.00-1.06)	0.027
Genus Familyxiiiucg001	Back Pain	ukb-b-8463	Inverse variance weighted	8	0.0295588	0.013068	1.03 (1.00-1.06)	0.026
Genus Lachnospiraceaefcs020Group	Back Pain	ukb-b-8463	Inverse variance weighted	13	0.0198026	0.008576	1.02 (1.00-1.04)	0.025
Genus Ruminococcus1	Back Pain	ukb-b-8463	Inverse variance weighted	10	0.0295588	0.0108577	1.03 (1.00-1.05)	0.019
Order Coriobacteriales	Back Pain	ukb-b-8463	Inverse variance weighted	18	0.0198026	0.00929757	1.02 (1.00-1.04)	0.022
Genus Eubacteriumeligensgroup	Back Pain	ukb-a-346	Inverse variance weighted	7	0.0295588	0.0153195	1.03 (1.00-1.06)	0.047
Genus Coprococcus2	Back Pain	ukb-a-346	Inverse variance weighted	9	-0.0202027	0.0123823	0.98 (0.95-1.00)	0.042
Genus Familyxiiiucg001	Back Pain	ukb-a-346	Inverse variance weighted	8	0.0392207	0.014122	1.04 (1.01-1.07)	0.0047
Genus Intestinimonas	Back Pain	ukb-a-346	Inverse variance weighted	17	-0.0202027	0.0082462	0.98 (0.97-1.00)	0.049
Genus Peptococcus	Back Pain	ukb-a-346	Inverse variance weighted	14	-0.0100503	0.00681325	0.99 (0.97-1.00)	0.032
Genus Streptococcus	Back Pain	ukb-a-346	Inverse variance weighted	17	0.0295588	0.0111144	1.03 (1.00-1.05)	0.018
Class Coriobacteriia	Stomach or Abdomina Pain	ukb-b-19097	Inverse variance weighted	18	0.0392207	0.0173351	1.04 (1.01-1.08)	0.02
Family Coriobacteriaceae	Stomach or Abdomina Pain	ukb-b-19097	Inverse variance weighted	18	0.0392207	0.0173351	1.04 (1.01-1.08)	0.02
Genus Anaerotruncus	Stomach or Abdomina Pain	ukb-b-19097	Inverse variance weighted	13	0.0582689	0.023309	1.06 (1.01-1.11)	0.014
Genus Flavonifractor	Stomach or Abdomina Pain	ukb-b-19097	Inverse variance weighted	5	-0.0618754	0.0240059	0.94 (0.90-0.99)	0.01
Genus Tyzzerella3	Stomach or Abdomina Pain	ukb-b-19097	Inverse variance weighted	13	0.0198026	0.0104008	1.02 (1.00-1.04)	0.03
Order Coriobacteriales	Stomach or Abdomina Pain	ukb-b-19097	Inverse variance weighted	18	0.0392207	0.0173351	1.04 (1.01-1.08)	0.02
Family Actinomycetaceae	Neck or Shoulder pain	ukb-b-16118	Inverse variance weighted	5	-0.0202027	0.0110866	0.98 (0.95-1.00)	0.027
Family Unknownfamily ID:1000001214	Neck or Shoulder pain	ukb-b-16118	Inverse variance weighted	9	0.0198026	0.00738412	1.02 (1.00-1.03)	0.039
Genus Eubacteriumnodatumgroup	Neck or Shoulder pain	ukb-b-16118	Inverse variance weighted	11	0.00995033	0.00526906	1.01 (1.00-1.02)	0.026
Genus Actinomyces	Neck or Shoulder pain	ukb-b-16118	Inverse variance weighted	7	-0.0202027	0.00979147	0.98 (0.96-1.00)	0.045
Genus Lachnospiraceaeucg010	Neck or Shoulder pain	ukb-b-16118	Inverse variance weighted	10	-0.0202027	0.0101644	0.98 (0.96-1.00)	0.049
Genus Methanobrevibacter	Neck or Shoulder pain	ukb-b-16118	Inverse variance weighted	6	0.0198026	0.0081415	1.02 (1.00-1.04)	0.015
Genus Unknowngenus ID:1000001215	Neck or Shoulder pain	ukb-b-16118	Inverse variance weighted	9	0.0198026	0.00738412	1.02 (1.00-1.03)	0.039
Order Actinomycetales	Neck or Shoulder pain	ukb-b-16118	Inverse variance weighted	5	-0.0202027	0.0111013	0.98 (0.95-1.00)	0.027
Order Gastranaerophilales	Neck or Shoulder pain	ukb-b-16118	Inverse variance weighted	9	0.0198026	0.00738412	1.02 (1.00-1.03)	0.039
Phylum Bacteroidetes	Neck or Shoulder pain	ukb-b-16118	Inverse variance weighted	12	0.0198026	0.0105829	1.02 (1.00-1.05)	0.022
Family Actinomycetaceae	Neck or Shoulder pain	ukb-a-341	Inverse variance weighted	5	-0.040822	0.0131125	0.96 (0.94-0.99)	0.004
Family Unknownfamily ID:1000001214	Neck or Shoulder pain	ukb-a-341	Inverse variance weighted	9	0.0198026	0.00872236	1.02 (1.00-1.04)	0.026
Genus Eubacteriumnodatumgroup	Neck or Shoulder pain	ukb-a-341	Inverse variance weighted	11	0.00995033	0.00622702	1.01 (1.00-1.03)	0.027
Genus Actinomyces	Neck or Shoulder pain	ukb-a-341	Inverse variance weighted	7	-0.0304592	0.011117	0.97 (0.95-0.99)	0.0076
Genus Methanobrevibacter	Neck or Shoulder pain	ukb-a-341	Inverse variance weighted	6	0.0198026	0.00879748	1.02 (1.01-1.04)	0.0085
Genus Oscillibacter	Neck or Shoulder pain	ukb-a-341	Inverse variance weighted	14	-0.0202027	0.00868094	0.98 (0.96-1.00)	0.02
Genus Unknowngenus ID:1000001215	Neck or Shoulder pain	ukb-a-341	Inverse variance weighted	9	0.0198026	0.00872236	1.02 (1.00-1.04)	0.026
Order Actinomycetales	Neck or Shoulder pain	ukb-a-341	Inverse variance weighted	5	-0.040822	0.0131299	0.96 (0.94-0.99)	0.004
Order Gastranaerophilales	Neck or Shoulder pain	ukb-a-341	Inverse variance weighted	9	0.0198026	0.00872236	1.02 (1.00-1.04)	0.026
Genus Eubacteriumruminantiumgroup	General Pain	ukb-d-2956	Inverse variance weighted	18	-0.040822	0.0221091	0.96 (0.92- 1.00)	0.042
Genus Anaerotruncus	General Pain	ukb-d-2956	Inverse variance weighted	13	-0.0833816	0.0387042	0.92 (0.85- 0.99)	0.03
Genus Parabacteroides	General Pain	ukb-d-2956	Inverse variance weighted	6	-0.198451	0.0514091	0.82 (0.74- 0.91)	0.00013
Genus Senegalimassilia	General Pain	ukb-d-2956	Inverse variance weighted	5	-0.0943107	0.0394235	0.91 (0.85- 0.99)	0.023
Class Bacteroidia	Facial Pain	ukb-d-4067	Inverse variance weighted	14	-0.105361	0.052497	0.90 (0.81-1.00)	0.041
Family Ruminococcaceae	Facial Pain	ukb-d-4067	Inverse variance weighted	10	-0.127833	0.0477631	0.88 (0.80-0.96)	0.0063
Genus Butyricicoccus	Facial Pain	ukb-d-4067	Inverse variance weighted	8	0.122218	0.0466193	1.13 (1.03-1.24)	0.0078
Genus Odoribacter	Facial Pain	ukb-d-4067	Inverse variance weighted	7	0.173953	0.060255	1.19 (1.06-1.34)	0.0035
Genus Ruminococcaceaeucg003	Facial Pain	ukb-d-4067	Inverse variance weighted	12	-0.105361	0.0444968	0.90 (0.82-0.98)	0.013
Genus Tyzzerella3	Facial Pain	ukb-d-4067	Inverse variance weighted	12	0.0582689	0.0266071	1.06 (1.01-1.12)	0.021
Order Bacteroidales	Facial Pain	ukb-d-4067	Inverse variance weighted	14	-0.105361	0.052497	0.90 (0.81-1.00)	0.041
Phylum Verrucomicrobia	Facial Pain	ukb-d-4067	Inverse variance weighted	12	-0.0943107	0.0402659	0.91 (0.84-0.99)	0.025
Phylum Bacteroidetes	Headache	ukb-b-13092	Inverse variance weighted	4	-0.0512933	0.0236825	0.95 (0.91-1.00)	0.031
Family Clostridialesvadinbb60Group	Headache	ukb-a-354	Inverse variance weighted	15	-0.0202027	0.0105988	0.98 (0.96-1.00)	0.047
Genus Candidatussoleaferrea	Headache	ukb-a-354	Inverse variance weighted	9	-0.0202027	0.0109839	0.98 (0.96-1.00)	0.03
Genus Familyxiiiucg001	Headache	ukb-a-354	Inverse variance weighted	8	-0.040822	0.0155636	0.96 (0.94-0.99)	0.022
Genus Haemophilus	Headache	ukb-a-354	Inverse variance weighted	9	0.0392207	0.0109504	1.04 (1.01-1.06)	0.0014
Genus Lachnospira	Headache	ukb-a-354	Inverse variance weighted	6	-0.040822	0.0218708	0.96 (0.92-1.00)	0.049
Genus Phascolarctobacterium	Headache	ukb-a-354	Inverse variance weighted	11	-0.0304592	0.0149137	0.97 (0.94-1.00)	0.025
Genus Turicibacter	Headache	ukb-a-354	Inverse variance weighted	10	-0.040822	0.0122473	0.96 (0.94-0.99)	0.0018
Genus Unknowngenus ID:1000000073	Headache	ukb-a-354	Inverse variance weighted	15	-0.0202027	0.0105988	0.98 (0.96-1.00)	0.047
Genus Unknowngenus ID:2001	Headache	ukb-a-354	Inverse variance weighted	10	0.0295588	0.0127327	1.03 (1.00-1.05)	0.043
Class Gammaproteobacteria	Hip Pain	ukb-b-133	Inverse variance weighted	7	-0.040822	0.0180064	0.96 (0.92-0.99)	0.013
Class Mollicutes	Hip Pain	ukb-b-133	Inverse variance weighted	12	-0.0202027	0.0117005	0.98 (0.95-1.00)	0.042
Family Porphyromonadaceae	Hip Pain	ukb-b-133	Inverse variance weighted	10	0.0487902	0.0168789	1.05 (1.02-1.09)	0.0037
Genus Adlercreutzia	Hip Pain	ukb-b-133	Inverse variance weighted	8	0.0295588	0.0128282	1.03 (1.01-1.06)	0.015
Genus Eisenbergiella	Hip Pain	ukb-b-133	Inverse variance weighted	11	-0.0202027	0.00906213	0.98 (0.96-1.00)	0.015
Genus Enterorhabdus	Hip Pain	ukb-b-133	Inverse variance weighted	7	-0.0304592	0.0125862	0.97 (0.95-1.00)	0.036
Genus Roseburia	Hip Pain	ukb-b-133	Inverse variance weighted	14	0.0392207	0.0133422	1.04 (1.01-1.06)	0.0063
Genus Ruminococcaceaeucg003	Hip Pain	ukb-b-133	Inverse variance weighted	12	-0.0304592	0.0130685	0.97 (0.95-1.00)	0.025
Phylum Tenericutes	Hip Pain	ukb-b-133	Inverse variance weighted	12	-0.0202027	0.0117005	0.98 (0.95-1.00)	0.042
Family Christensenellaceae	Knee Pain	ukb-b-8906	Inverse variance weighted	11	0.0198026	0.00974923	1.02 (1.01-1.04)	0.013
Family Rhodospirillaceae	Knee Pain	ukb-b-8906	Inverse variance weighted	15	0.0198026	0.00673546	1.02 (1.00-1.03)	0.0082
Genus Blautia	Knee Pain	ukb-b-8906	Inverse variance weighted	13	-0.0304592	0.0101633	0.97 (0.95-0.99)	0.0037
Genus Lachnospira	Knee Pain	ukb-b-8906	Inverse variance weighted	6	-0.0304592	0.01487	0.97 (0.94-1.00)	0.023
Genus Parabacteroides	Knee Pain	ukb-b-8906	Inverse variance weighted	6	-0.0304592	0.0134953	0.97 (0.94-0.99)	0.011
Genus Unknowngenus	Knee Pain	ukb-b-8906	Inverse variance weighted	13	0.0198026	0.00717004	1.02 (1.00-1.03)	0.019
Order Rhodospirillales	Knee Pain	ukb-b-8906	Inverse variance weighted	14	0.0198026	0.00698751	1.02 (1.01-1.03)	0.0044
Family Rhodospirillaceae	Knee Pain	ukb-a-353	Inverse variance weighted	15	0.0198026	0.00788957	1.02 (1.00-1.03)	0.025
Genus Escherichia Shigella	Knee Pain	ukb-a-353	Inverse variance weighted	10	-0.0202027	0.0109676	0.98 (0.96-1.00)	0.025
Genus Parabacteroides	Knee Pain	ukb-a-353	Inverse variance weighted	6	-0.040822	0.0162166	0.96 (0.93-0.99)	0.022
Genus Rikenellaceaerc9Gutgroup	Knee Pain	ukb-a-353	Inverse variance weighted	11	-0.0100503	0.00582923	0.99 (0.98-1.00)	0.021
Genus Unknowngenus ID:2755	Knee Pain	ukb-a-353	Inverse variance weighted	13	0.0198026	0.00839271	1.02 (1.00-1.04)	0.03
Order Rhodospirillales	Knee Pain	ukb-a-353	Inverse variance weighted	14	0.0198026	0.00818251	1.02 (1.00-1.04)	0.015
