# Supplementary material for: The causality between gut microbiome and chronic regional pain: a Mendelian randomization analysis
Source: Front Microbiol. 2024 Feb 29;15:1329521. doi: 10.3389/fmicb.2024.1329521 (PMC10938595; doi:10.3389/fmicb.2024.1329521)
Supplement: Supplementary file 7 [file Table_7.XLSX]

## Sheet: 荷兰IVW-or
Table S7: The result of five MR analysis (IVW) between gut microbiome (DMP) and chronic pain
Exposure	Outcome	id.outcome	Method	β	SE	nSNP	OR（95%CI）	P value
Class Bacteroidia	Back Pain	ukb-b-8463	Inverse variance weighted	0.0240474	0.00660244	13	1.02 (1.01-1.04)	0.00027
Class Clostridia	Back Pain	ukb-b-8463	Inverse variance weighted	-0.0213904	0.00994162	6	0.98 (0.96-1.00)	0.031
Genus Oscillibacter	Back Pain	ukb-b-8463	Inverse variance weighted	0.0183365	0.00932484	7	1.02 (1.00-1.04)	0.049
Order Bacteroidales	Back Pain	ukb-b-8463	Inverse variance weighted	0.0240463	0.00660233	13	1.02 (1.01-1.04)	0.00027
Order Clostridiales	Back Pain	ukb-b-8463	Inverse variance weighted	-0.0213907	0.00994199	6	0.98 (0.96-1.00)	0.031
Phylum Bacteroidetes	Back Pain	ukb-b-8463	Inverse variance weighted	0.0240475	0.0066046	13	1.02 (1.01-1.04)	0.00027
Phylum Firmicutes	Back Pain	ukb-b-8463	Inverse variance weighted	-0.0216018	0.00985677	6	0.98 (0.96-1.00)	0.028
Species Lachnospiraceae bacterium 7.1.58FAA	Back Pain	ukb-b-8463	Inverse variance weighted	0.0151102	0.00751807	10	1.02 (1.00-1.03)	0.044
Species Parabacteroides johnsonii	Back Pain	ukb-b-8463	Inverse variance weighted	-0.00752206	0.00352304	10	0.99 (0.99-1.00)	0.033
Class Bacteroidia	Back Pain	ukb-a-346	Inverse variance weighted	0.0273299	0.00792844	13	1.03 (1.01-1.04)	0.00057
Family Bacteroidaceae	Back Pain	ukb-a-346	Inverse variance weighted	0.0176889	0.00832168	13	1.02 (1.00-1.03)	0.034
Order Bacteroidales	Back Pain	ukb-a-346	Inverse variance weighted	0.0273305	0.00792799	13	1.03 (1.01-1.04)	0.00057
Phylum Bacteroidetes	Back Pain	ukb-a-346	Inverse variance weighted	0.0273294	0.00793364	13	1.03 (1.01-1.04)	0.00057
Phylum Firmicutes	Back Pain	ukb-a-346	Inverse variance weighted	-0.0271037	0.0129832	6	0.97 (0.95-1.00)	0.037
Species Ruminococcus callidus	Back Pain	ukb-a-346	Inverse variance weighted	0.0211972	0.00793572	5	1.02 (1.01-1.04)	0.0076
Class Betaproteobacteria	Stomach or Abdomina Pain	ukb-b-19097	Inverse variance weighted	-0.0343367	0.0144403	13	0.97 (0.94-0.99)	0.017
Family Lactobacillaceae	Stomach or Abdomina Pain	ukb-b-19097	Inverse variance weighted	0.0171849	0.00697019	10	1.02 (1.00-1.03)	0.014
Family Streptococcaceae	Stomach or Abdomina Pain	ukb-b-19097	Inverse variance weighted	0.0229152	0.00833639	14	1.02 (1.01-1.04)	0.006
Genus actobacillus	Stomach or Abdomina Pain	ukb-b-19097	Inverse variance weighted	0.0158757	0.00777	8	1.02 (1.00-1.03)	0.041
Genus Oxalobacter	Stomach or Abdomina Pain	ukb-b-19097	Inverse variance weighted	0.0184842	0.00927158	10	1.02 (1.00-1.04)	0.046
Genus Parabacteroides	Stomach or Abdomina Pain	ukb-b-19097	Inverse variance weighted	-0.0315663	0.0136288	11	0.97 (0.94-1.00)	0.021
Genus Ruminococcaceae noname	Stomach or Abdomina Pain	ukb-b-19097	Inverse variance weighted	-0.014467	0.00737798	8	0.99 (0.97-1.00)	0.05
Order Burkholderiales	Stomach or Abdomina Pain	ukb-b-19097	Inverse variance weighted	-0.033199	0.0142071	13	0.97 (0.94-0.99)	0.019
Species Butyrivibrio crossotus	Stomach or Abdomina Pain	ukb-b-19097	Inverse variance weighted	0.0167678	0.00711503	8	1.02 (1.00-1.03)	0.018
Species Ruminococcaceae bacterium D16	Stomach or Abdomina Pain	ukb-b-19097	Inverse variance weighted	-0.0170654	0.00787878	7	0.98 (0.97-1.00)	0.03
Family Burkholderiales noname	Neck or Shoulder pain	ukb-b-16118	Inverse variance weighted	0.0108508	0.0052925	11	1.01 (1.00-1.02)	0.04
Family Enterobacteriaceae	Neck or Shoulder pain	ukb-b-16118	Inverse variance weighted	-0.023878	0.00976702	5	0.98 (0.96-1.00)	0.014
Genus Burkholderiales noname	Neck or Shoulder pain	ukb-b-16118	Inverse variance weighted	0.0108641	0.00529363	11	1.01 (1.00-1.02)	0.04
Genus Clostridium	Neck or Shoulder pain	ukb-b-16118	Inverse variance weighted	-0.0165468	0.00633832	8	0.98 (0.97-1.00)	0.009
Order Enterobacteriales	Neck or Shoulder pain	ukb-b-16118	Inverse variance weighted	-0.0238812	0.00976779	5	0.98 (0.96-1.00)	0.014
Species Burkholderiales bacterium 1.1.47	Neck or Shoulder pain	ukb-b-16118	Inverse variance weighted	0.0108801	0.00529076	11	1.01 (1.00-1.02)	0.04
Species Roseburia unclassified	Neck or Shoulder pain	ukb-b-16118	Inverse variance weighted	-0.0107955	0.00498848	11	0.99 (0.98-1.00)	0.03
Family Enterobacteriaceae	Neck or Shoulder pain	ukb-a-341	Inverse variance weighted	-0.0279472	0.0115587	5	0.97 (0.95-0.99)	0.016
Order Enterobacteriales	Neck or Shoulder pain	ukb-a-341	Inverse variance weighted	-0.0279519	0.0115597	5	0.97 (0.95-0.99)	0.016
Species Bacteroides cellulosilyticus	Neck or Shoulder pain	ukb-a-341	Inverse variance weighted	-0.0143035	0.00605719	12	0.99 (0.97-1.00)	0.018
Species Parabacteroides goldsteinii	Neck or Shoulder pain	ukb-a-341	Inverse variance weighted	-0.0151941	0.00587823	6	0.98 (0.97-1.00)	0.0097
Species Roseburia unclassified	Neck or Shoulder pain	ukb-a-341	Inverse variance weighted	-0.0148612	0.00579466	11	0.99 (0.97-1.00)	0.01
Species Alistipes onderdonkii	General Pain	ukb-d-2956	Inverse variance weighted	-0.078576	0.0341616	7	0.92 (0.86- 0.99)	0.021
Species Parabacteroides johnsonii	General Pain	ukb-d-2956	Inverse variance weighted	-0.0327702	0.0128318	10	0.97 (0.94- 0.99)	0.011
Species Ruminococcus callidus	General Pain	ukb-d-2956	Inverse variance weighted	-0.0667475	0.0250408	5	0.94 (0.89- 0.98)	0.0077
Family Clostridiaceae	Facial Pain	ukb-d-4067	Inverse variance weighted	-0.0604032	0.027835	8	0.94 (0.89-0.99)	0.03
Genus Clostridium	Facial Pain	ukb-d-4067	Inverse variance weighted	-0.0548604	0.0278184	8	0.95 (0.90-1.00)	0.049
Species Alistipes onderdonkii	Facial Pain	ukb-d-4067	Inverse variance weighted	0.0865535	0.0427687	7	1.09 (1.00-1.19)	0.043
Species Bacteroides caccae	Headache	ukb-b-13092	Inverse variance weighted	-0.023772	0.00933319	8	0.98 (0.96-0.99)	0.011
Species Butyrivibrio crossotus	Headache	ukb-b-13092	Inverse variance weighted	-0.00990148	0.00461787	8	0.99 (0.98-1.00)	0.032
Species Paraprevotella clara	Headache	ukb-b-13092	Inverse variance weighted	-0.0147572	0.0069354	12	0.99 (0.97-1.00)	0.033
Family Bifidobacteriaceae	Headache	ukb-a-354	Inverse variance weighted	-0.020035	0.00895382	12	0.98 (0.96-1.00)	0.025
Genus Bifidobacterium	Headache	ukb-a-354	Inverse variance weighted	-0.0257763	0.00940927	11	0.97 (0.96-0.99)	0.0062
Genus Ruminococcaceae noname	Headache	ukb-a-354	Inverse variance weighted	-0.0148069	0.00565617	8	0.99 (0.97-1.00)	0.0088
Order Bifidobacteriales	Headache	ukb-a-354	Inverse variance weighted	-0.0200341	0.00895405	12	0.98 (0.96-1.00)	0.025
Species Butyrivibrio crossotus	Headache	ukb-a-354	Inverse variance weighted	-0.0139063	0.00689168	8	0.99 (0.97-1.00)	0.044
Species Paraprevotella clara	Headache	ukb-a-354	Inverse variance weighted	-0.025266	0.00756721	12	0.98 (0.96-0.99)	0.00084
Species Ruminococcaceae bacterium D16	Headache	ukb-a-354	Inverse variance weighted	-0.0149419	0.00604001	7	0.99 (0.97-1.00)	0.013
Class Negativicutes	Hip Pain	ukb-b-133	Inverse variance weighted	0.0261553	0.0129091	7	1.03 (1.00-1.05)	0.043
Genus Subdoligranulum	Hip Pain	ukb-b-133	Inverse variance weighted	0.0228029	0.00896562	14	1.02 (1.01-1.04)	0.011
Order Selenomonadales	Hip Pain	ukb-b-133	Inverse variance weighted	0.0261552	0.0129094	7	1.03 (1.00-1.05)	0.043
Species Bifidobacterium longum	Hip Pain	ukb-b-133	Inverse variance weighted	-0.0210338	0.0102037	9	0.98 (0.96-1.00)	0.039
Species Paraprevotella xylaniphila	Hip Pain	ukb-b-133	Inverse variance weighted	0.0159151	0.00693291	11	1.02 (1.00-1.03)	0.022
Species Subdoligranulum unclassified	Hip Pain	ukb-b-133	Inverse variance weighted	0.0231218	0.00943371	13	1.02 (1.00-1.04)	0.014
Species Bacteroides massiliensis	Knee Pain	ukb-b-8906	Inverse variance weighted	-0.0145642	0.00717423	5	0.99 (0.97-1.00)	0.042
Family Streptococcaceae	Knee Pain	ukb-a-353	Inverse variance weighted	-0.0140441	0.00509616	14	0.99 (0.98-1.00)	0.0059
