# Supplementary material for: The causality between gut microbiome and chronic regional pain: a Mendelian randomization analysis
Source: Front Microbiol. 2024 Feb 29;15:1329521. doi: 10.3389/fmicb.2024.1329521 (PMC10938595; doi:10.3389/fmicb.2024.1329521)
Supplement: Supplementary file 8 [file Table_8.XLSX]

## Sheet: 反向or联盟ivw
Table S8: The results of reverse MR analysis (IVW) between gut microbiome (MC) and chronic pain
Exposure	Outcome	GWAS ID	Method	β	SE	nSNPs	OR(95%CI)	P value
Back pain	Genus Eubacteriumhalliigroup ID:11338	ukb-b-8463	Inverse variance weighted	-1.32859	0.566903	5	0.26(0.09-0.80)	0.019
Back pain	Genus Marvinbryantia ID:2005	ukb-b-8463	Inverse variance weighted	-1.31663	0.664281	5	0.27(0.07-0.99)	0.047
Back pain	Genus Prevotella7 ID:11182	ukb-b-8463	Inverse variance weighted	3.12632	1.31773	4	22.79(1.72-301.59)	0.018
Back pain	Genus Romboutsia ID:11347	ukb-b-8463	Inverse variance weighted	1.31382	0.612094	5	3.72(1.12-12.35)	0.032
Back pain	Genus Unknowngenus ID:959	ukb-b-8463	Inverse variance weighted	3.39222	1.12765	4	29.73(3.26-271.08)	0.0026
Back pain	Genus Eubacteriumventriosumgroup ID:11341	ukb-a-346	Inverse variance weighted	1.48276	0.448178	7	4.41(1.83-10.60)	0.00094
Back pain	Genus Holdemanella ID:11393	ukb-a-346	Inverse variance weighted	1.6443	0.658315	6	5.18(1.42-18.81)	0.012
Stomach or Abdominal pain	Genus Bifidobacterium ID:436	ukb-b-19097	Inverse variance weighted	0.617704	0.302691	5	1.85(1.02-3.36)	0.041
Stomach or Abdominal pain	Genus Coprococcus2 ID:11302	ukb-b-19097	Inverse variance weighted	-0.740212	0.34299	5	0.48(0.24-0.93)	0.031
Stomach or Abdominal pain	Genus Odoribacter ID:952	ukb-b-19097	Inverse variance weighted	0.714785	0.302742	5	2.04(1.13-3.70)	0.018
Knee pain	Class Clostridia ID:1859	ukb-b-8906	Inverse variance weighted	-1.13453	0.481108	7	0.32(0.13-0.83)	0.018
Knee pain	Family Ruminococcaceae ID:2050	ukb-b-8906	Inverse variance weighted	-1.06857	0.481276	7	0.34(0.13-0.88)	0.026
Knee pain	Genus Holdemanella ID:11393	ukb-b-8906	Inverse variance weighted	-1.55926	0.777651	6	0.21(0.05-0.97)	0.045
Knee pain	Genus Odoribacter ID:952	ukb-b-8906	Inverse variance weighted	-1.13344	0.563649	6	0.32(0.11-0.97)	0.044
Knee pain	Genus Ruminococcus1 ID:11373	ukb-b-8906	Inverse variance weighted	-1.12318	0.530415	6	0.33(0.12-0.92)	0.034
Knee pain	Order Clostridiales ID:1863	ukb-b-8906	Inverse variance weighted	-1.12178	0.481107	7	0.33(0.13-0.84)	0.02
Knee pain	Phylum Firmicutes ID:1672	ukb-b-8906	Inverse variance weighted	-1.05271	0.483944	7	0.35(0.14-0.90)	0.03
Knee pain	Family Lachnospiraceae ID:1987	ukb-a-353	Inverse variance weighted	1.10769	0.47862	5	3.03(1.18-7.74)	0.021
Knee pain	Family Peptostreptococcaceae ID:2042	ukb-a-353	Inverse variance weighted	-1.46278	0.599274	5	0.23(0.07-0.75)	0.015
Knee pain	Family Ruminococcaceae ID:2050	ukb-a-353	Inverse variance weighted	-1.28928	0.478698	5	0.28(0.11-0.70)	0.0071
Knee pain	Genus Anaerotruncus ID:2054	ukb-a-353	Inverse variance weighted	-1.14578	0.522936	5	0.32(0.11-0.89)	0.028
Knee pain	Genus Clostridiumsensustricto1 ID:1873	ukb-a-353	Inverse variance weighted	-1.07774	0.545408	5	0.34(0.12-0.99)	0.048
Knee pain	Genus Coprococcus1 ID:11301	ukb-a-353	Inverse variance weighted	-1.0906	0.498374	5	0.34(0.13-0.89)	0.029
Knee pain	Genus Familyxiiiad3011Group ID:11293	ukb-a-353	Inverse variance weighted	-1.40892	0.66854	5	0.24(0.07-0.91)	0.035
Knee pain	Genus Howardella ID:2000	ukb-a-353	Inverse variance weighted	-4.8586	1.12768	4	0.01(0.00-0.07)	1.6e-05
Knee pain	Genus Ruminiclostridium5 ID:11355	ukb-a-353	Inverse variance weighted	-1.42819	0.489516	5	0.24(0.09-0.63)	0.0035
Knee pain	Genus Ruminococcaceaeucg004 ID:11362	ukb-a-353	Inverse variance weighted	-1.61676	0.667626	5	0.20(0.05-0.73)	0.015
Knee pain	Genus Unknowngenus ID:2001	ukb-a-353	Inverse variance weighted	1.50878	0.651644	5	4.52(1.26-16.22)	0.021
General Pain	Class Methanobacteria ID:119	ukb-d-2956	Inverse variance weighted	0.771346	0.309489	5	2.16(1.18-3.97)	0.013
General Pain	Family Methanobacteriaceae ID:121	ukb-d-2956	Inverse variance weighted	0.771346	0.309489	5	2.16(1.18-3.97)	0.013
General Pain	Family Ruminococcaceae ID:2050	ukb-d-2956	Inverse variance weighted	0.312022	0.136506	5	1.37(1.05-1.79)	0.022
General Pain	Genus Intestinibacter ID:11345	ukb-d-2956	Inverse variance weighted	0.38109	0.166513	5	1.46(1.06-2.03)	0.022
General Pain	Genus Lachnoclostridium ID:11308	ukb-d-2956	Inverse variance weighted	-0.33636	0.148135	5	0.71(0.53-0.96)	0.023
General Pain	Genus Methanobrevibacter ID:123	ukb-d-2956	Inverse variance weighted	0.71711	0.31292	5	2.05(1.11-3.78)	0.022
General Pain	Genus Paraprevotella ID:962	ukb-d-2956	Inverse variance weighted	-0.501663	0.220052	5	0.61(0.39-0.93)	0.023
General Pain	Genus Ruminococcaceaeucg005 ID:11363	ukb-d-2956	Inverse variance weighted	0.343872	0.1452	5	1.41(1.06-1.87)	0.018
General Pain	Genus Turicibacter ID:2162	ukb-d-2956	Inverse variance weighted	0.473991	0.194549	5	1.61(1.10-2.35)	0.015
General Pain	Order Methanobacteriales ID:120	ukb-d-2956	Inverse variance weighted	0.771346	0.309489	5	2.16(1.18-3.97)	0.013
General Pain	Phylum Euryarchaeota ID:55	ukb-d-2956	Inverse variance weighted	0.813413	0.307969	5	2.26(1.23-4.12)	0.0083
General Pain	Phylum Proteobacteria ID:2375	ukb-d-2956	Inverse variance weighted	0.275372	0.136818	5	1.32(1.01-1.72)	0.044
Neck or Shoulder pain	Family Clostridialesvadinbb60Group ID:11286	ukb-b-16118	Inverse variance weighted	-1.32689	0.49512	9	0.27(0.10-0.70)	0.0074
Neck or Shoulder pain	Family Peptococcaceae ID:2024	ukb-b-16118	Inverse variance weighted	-1.14929	0.488959	9	0.32(0.12-0.83)	0.019
Neck or Shoulder pain	Family Ruminococcaceae ID:2050	ukb-b-16118	Inverse variance weighted	0.74475	0.377225	9	2.11(1.01-4.41)	0.048
Neck or Shoulder pain	Genus Eubacteriumoxidoreducensgroup ID:11339	ukb-b-16118	Inverse variance weighted	1.64322	0.723863	9	5.17(1.25-21.37)	0.023
Neck or Shoulder pain	Genus Butyrivibrio ID:1993	ukb-b-16118	Inverse variance weighted	2.31716	0.892269	8	10.15(1.77-58.32)	0.0094
Neck or Shoulder pain	Genus Fusicatenibacter ID:11305	ukb-b-16118	Inverse variance weighted	0.813129	0.386716	9	2.25(1.06-4.81)	0.035
Neck or Shoulder pain	Genus Lachnospiraceaeucg001 ID:11321	ukb-b-16118	Inverse variance weighted	1.01829	0.5012	9	2.77(1.04-7.39)	0.042
Neck or Shoulder pain	Genus Unknowngenus ID:1000000073	ukb-b-16118	Inverse variance weighted	-1.32689	0.49512	9	0.27(0.10-0.70)	0.0074
Neck or Shoulder pain	Family Oxalobacteraceae ID:2966	ukb-a-341	Inverse variance weighted	-1.75334	0.875963	4	0.17(0.03-0.96)	0.045
Neck or Shoulder pain	Family Porphyromonadaceae ID:943	ukb-a-341	Inverse variance weighted	-1.27494	0.647722	4	0.28(0.08-0.99)	0.049
Neck or Shoulder pain	Genus Eubacteriumbrachygroup ID:11296	ukb-a-341	Inverse variance weighted	2.45742	0.991576	4	11.67(1.67-81.53)	0.013
Neck or Shoulder pain	Genus Bifidobacterium ID:436	ukb-a-341	Inverse variance weighted	1.03359	0.520846	4	2.81(1.01-7.80)	0.047
Neck or Shoulder pain	Genus Haemophilus ID:3698	ukb-a-341	Inverse variance weighted	-1.39453	0.664262	4	0.25(0.07-0.91)	0.036
Neck or Shoulder pain	Genus Lachnospiraceaenk4A136Group ID:11319	ukb-a-341	Inverse variance weighted	-1.24751	0.481913	4	0.29(0.11-0.74)	0.0096
Neck or Shoulder pain	Genus Oxalobacter ID:2978	ukb-a-341	Inverse variance weighted	-2.19765	0.92315	4	0.11(0.02-0.68)	0.017
Neck or Shoulder pain	Genus Parabacteroides ID:954	ukb-a-341	Inverse variance weighted	-1.18747	0.525322	4	0.30(0.11-0.85)	0.024
Hip pain	Family Bacteroidaless24 7Group ID:11173	ukb-b-133	Inverse variance weighted	-1.11611	0.526985	6	0.33(0.12-0.92)	0.034
Hip pain	Genus Olsenella ID:822	ukb-b-133	Inverse variance weighted	2.15833	0.927754	6	8.66(1.40-53.34)	0.02
Hip pain	Genus Subdoligranulum ID:2070	ukb-b-133	Inverse variance weighted	0.814173	0.354388	6	2.26(1.13-4.52)	0.022
Hip pain	Genus Unknowngenus ID:1000005479	ukb-b-133	Inverse variance weighted	-1.11611	0.526985	6	0.33(0.12-0.92)	0.034
Headache	Genus Holdemanella ID:11393	ukb-b-13092	Inverse variance weighted	-0.522564	0.241134	15	0.59(0.37-0.95)	0.03
Headache	Genus Lactobacillus ID:1837	ukb-b-13092	Inverse variance weighted	0.564834	0.238639	15	1.76(1.10-2.81)	0.018
Headache	Genus Senegalimassilia ID:11160	ukb-a-354	Inverse variance weighted	-0.487829	0.240201	18	0.61(0.38-0.98)	0.042
Headache	Genus Unknowngenus ID:1000000073	ukb-a-354	Inverse variance weighted	0.690829	0.294389	18	2.00(1.12-3.55)	0.019
Headache	Genus Holdemanella	ukb-a-354	Inverse variance weighted	0.902871	0.280384	18	2.47(1.42-4.27)	0.0013
Headache	Genus Lactobacillus	ukb-a-354	Inverse variance weighted	0.654917	0.296487	18	1.92(1.08-3.44)	0.027
Headache	Genus Senegalimassilia	ukb-a-354	Inverse variance weighted	0.618551	0.301334	18	1.86(1.03-3.35)	0.04
Headache	Genus Unknowngenus ID:1000000073	ukb-a-354	Inverse variance weighted	-0.487829	0.240201	18	0.61(0.38-0.98)	0.042
