# Supplementary material for: The causality between gut microbiome and chronic regional pain: a Mendelian randomization analysis
Source: Front Microbiol. 2024 Feb 29;15:1329521. doi: 10.3389/fmicb.2024.1329521 (PMC10938595; doi:10.3389/fmicb.2024.1329521)
Supplement: Supplementary file 9 [file Table_9.XLSX]

## Sheet: Sheet 1
Table S9: The results of reserve MR analysis (IVW) between gut microbiome (DMP) and chronic pain
Exposure	id.exposure	Outcome	Method	β	SE	nSNP	OR(95%CI)	P value
Back pain	ukb-b-8463	Family Burkholderiales noname	Inverse variance weighted	-3.27944	1.22129	5	0.04(0.00-0.41)	0.0072
Back pain	ukb-b-8463	Genus Burkholderiales noname	Inverse variance weighted	-3.27607	1.22158	5	0.04(0.00-0.41)	0.0073
Back pain	ukb-b-8463	Genus Parasutterella	Inverse variance weighted	-2.90068	1.09327	5	0.05(0.01-0.47)	0.008
Back pain	ukb-b-8463	Species Alistipes finegoldii	Inverse variance weighted	-1.73642	0.843783	5	0.18(0.03-0.92)	0.04
Back pain	ukb-b-8463	Species Burkholderiales bacterium 1.1.47	Inverse variance weighted	-3.30077	1.2216	5	0.04(0.00-0.40)	0.0069
Back pain	ukb-b-8463	Species Dorea longicatena	Inverse variance weighted	-1.82192	0.918675	5	0.16(0.03-0.98)	0.047
Back pain	ukb-b-8463	Species Parasutterella excrementihominis	Inverse variance weighted	-2.88435	1.09332	5	0.06(0.01-0.48)	0.0083
Back pain	ukb-a-346	Species Eubacterium siraeum	Inverse variance weighted	-1.62963	0.720553	6	0.20(0.05-0.80)	0.024
Stomach or Abdominal pain	ukb-b-19097	Genus Blautia	Inverse variance weighted	1.01863	0.502031	4	2.77(1.04-7.41)	0.042
Stomach or Abdominal pain	ukb-b-19097	Species Bacteroides finegoldii	Inverse variance weighted	-2.02598	0.974721	4	0.13(0.02-0.89)	0.038
Stomach or Abdominal pain	ukb-b-19097	Species Burkholderiales bacterium 1.1.47	Inverse variance weighted	-1.48416	0.746355	4	0.23(0.05-0.98)	0.047
Stomach or Abdominal pain	ukb-b-19097	Species Eubacterium siraeum	Inverse variance weighted	1.49	0.544402	4	4.44(1.53-12.90)	0.0062
Stomach or Abdominal pain	ukb-b-19097	Species Paraprevotella xylaniphila	Inverse variance weighted	2.65934	0.818206	4	14.29(2.87-71.02)	0.0012
Knee pain	ukb-b-8906	Class Deltaproteobacteria	Inverse variance weighted	1.69248	0.816474	6	5.43(1.10-26.92)	0.038
Knee pain	ukb-b-8906	Family Burkholderiales noname	Inverse variance weighted	-3.44366	1.19297	6	0.03(0.00-0.33)	0.0039
Knee pain	ukb-b-8906	Family Desulfovibrionaceae	Inverse variance weighted	1.69158	0.816472	6	5.43(1.10-26.89)	0.038
Knee pain	ukb-b-8906	Genus Burkholderiales noname	Inverse variance weighted	-3.45048	1.19348	6	0.03(0.00-0.33)	0.0038
Knee pain	ukb-b-8906	Order Desulfovibrionales	Inverse variance weighted	1.69244	0.816473	6	5.43(1.10-26.92)	0.038
Knee pain	ukb-b-8906	Species Alistipes putredinis	Inverse variance weighted	-2.74157	1.0524	6	0.06(0.01-0.51)	0.0092
Knee pain	ukb-b-8906	Species Burkholderiales bacterium 1.1.47	Inverse variance weighted	-3.47037	1.1935	6	0.03(0.00-0.32)	0.0036
Knee pain	ukb-b-8906	Species Eubacterium hallii	Inverse variance weighted	3.43376	1.62291	6	30.99(1.29-745.96)	0.034
Knee pain	ukb-b-8906	Species Eubacterium siraeum	Inverse variance weighted	2.73053	0.998178	6	15.34(2.17-108.52)	0.0062
Knee pain	ukb-a-353	Class Bacteroidia	Inverse variance weighted	-1.53818	0.699176	5	0.21(0.05-0.85)	0.028
Knee pain	ukb-a-353	Family Coriobacteriaceae	Inverse variance weighted	2.20134	0.751622	5	9.04(2.07-39.43)	0.0034
Knee pain	ukb-a-353	Genus Collinsella	Inverse variance weighted	1.45463	0.723221	5	4.28(1.04-17.67)	0.044
Knee pain	ukb-a-353	Genus Gordonibacter	Inverse variance weighted	4.61443	1.83454	5	100.93(2.77-3678.03)	0.012
Knee pain	ukb-a-353	Order Bacteroidales	Inverse variance weighted	-1.53888	0.699175	5	0.21(0.05-0.84)	0.028
Knee pain	ukb-a-353	Order Coriobacteriales	Inverse variance weighted	2.20067	0.751972	5	9.03(2.07-39.43)	0.0034
Knee pain	ukb-a-353	Phylum Bacteroidetes	Inverse variance weighted	-1.54159	0.699175	5	0.21(0.05-0.84)	0.027
Knee pain	ukb-a-353	Species Bacteroides cellulosilyticus	Inverse variance weighted	-2.44458	1.11414	5	0.09(0.01-0.77)	0.028
Knee pain	ukb-a-353	Species Eubacterium siraeum	Inverse variance weighted	2.325	0.982157	5	10.23(1.49-70.11)	0.018
Knee pain	ukb-a-353	Species Gordonibacter pamelaeae	Inverse variance weighted	4.63832	1.83556	5	103.37(2.83-3774.46)	0.012
General Pain	ukb-d-2956	Family Acidaminococcaceae	Inverse variance weighted	-1.08486	0.351408	5	0.34(0.17-0.67)	0.002
General Pain	ukb-d-2956	Genus Barnesiella	Inverse variance weighted	0.452734	0.224797	5	1.57(1.01-2.44)	0.044
General Pain	ukb-d-2956	Genus Sutterellaceae unclassified	Inverse variance weighted	-0.805814	0.400942	5	0.45(0.20-0.98)	0.044
General Pain	ukb-d-2956	Species Bacteroides clarus	Inverse variance weighted	1.06106	0.444113	5	2.89(1.21-6.90)	0.017
General Pain	ukb-d-2956	Species Barnesiella intestinihominis	Inverse variance weighted	0.446898	0.224794	5	1.56(1.01-2.43)	0.047
Neck or Shoulder pain	ukb-b-16118	Species Eubacterium ventriosum	Inverse variance weighted	1.87696	0.956823	9	6.53(1.00-42.62)	0.05
Neck or Shoulder pain	ukb-a-341	Genus Holdemania	Inverse variance weighted	2.23623	1.13294	4	9.36(1.02-86.21)	0.048
Neck or Shoulder pain	ukb-a-341	Species Holdemania filiformis	Inverse variance weighted	3.31215	1.3582	4	27.44(1.92-393.16)	0.015
Hip pain	ukb-b-133	Class Bacilli	Inverse variance weighted	-1.59363	0.802005	5	0.20(0.04-0.98)	0.047
Hip pain	ukb-b-133	Class Bacteroidia	Inverse variance weighted	1.51445	0.682003	5	4.55(1.19-17.31)	0.026
Hip pain	ukb-b-133	Genus Dialister	Inverse variance weighted	2.00762	0.933469	5	7.45(1.19-46.40)	0.031
Hip pain	ukb-b-133	Order Bacteroidales	Inverse variance weighted	1.5143	0.682113	5	4.55(1.19-17.31)	0.026
Hip pain	ukb-b-133	Phylum Bacteroidetes	Inverse variance weighted	1.51357	0.6822	5	4.54(1.19-17.30)	0.027
Hip pain	ukb-b-133	Species Bacteroides faecis	Inverse variance weighted	-2.81953	1.35712	5	0.06(0.00-0.85)	0.038
Hip pain	ukb-b-133	Species Eubacterium siraeum	Inverse variance weighted	-2.023	0.678058	5	0.13(0.04-0.50)	0.0028
Facial pain	ukb-d-4067	Genus Butyrivibrio	Inverse variance weighted	1.33981	0.485499	4	3.82(1.47-9.89)	0.0058
Facial pain	ukb-d-4067	Species Butyrivibrio crossotus	Inverse variance weighted	1.41818	0.474841	4	4.13(1.63-10.47)	0.0028
Headache	ukb-b-13092	Class Gammaproteobacteria	Inverse variance weighted	-0.976395	0.494094	13	0.38(0.14-0.99)	0.048
Headache	ukb-b-13092	Species Bacteroides caccae	Inverse variance weighted	0.879275	0.393344	15	2.41(1.11-5.21)	0.025
Headache	ukb-b-13092	Species Bifidobacterium longum	Inverse variance weighted	-0.810964	0.401353	15	0.44(0.20-0.98)	0.043
Headache	ukb-b-13092	Species Coprococcus sp ART55 1	Inverse variance weighted	-2.44163	0.943401	14	0.09(0.01-0.55)	0.0097
Headache	ukb-b-13092	Species Odoribacter splanchnicus	Inverse variance weighted	0.941918	0.384223	15	2.56(1.21-5.45)	0.014
Headache	ukb-a-354	Family Porphyromonadaceae	Inverse variance weighted	0.655933	0.29027	17	1.93(1.09-3.40)	0.024
Headache	ukb-a-354	Genus Dorea	Inverse variance weighted	0.600091	0.299788	17	1.82(1.01-3.28)	0.045
Headache	ukb-a-354	Genus Parabacteroides	Inverse variance weighted	0.652728	0.331607	17	1.92(1.00-3.68)	0.049
Headache	ukb-a-354	Species Eubacterium eligens	Inverse variance weighted	0.811124	0.317676	18	2.25(1.21-4.19)	0.011
Headache	ukb-a-354	Species Ruminococcus lactaris	Inverse variance weighted	0.971352	0.447258	18	2.64(1.10-6.35)	0.03
