# Supplementary material for: The causality between gut microbiome and chronic regional pain: a Mendelian randomization analysis
Source: Front Microbiol. 2024 Feb 29;15:1329521. doi: 10.3389/fmicb.2024.1329521 (PMC10938595; doi:10.3389/fmicb.2024.1329521)
Supplement: Supplementary file 10 [file Table_10.XLSX]

## Sheet: Sheet1
Table S10: The results of pleiotropy and heterogeneity in MR analysis (MC)
Exposure	Outcome	id.outcome	MR egger intercept test	MR PRESSO Global test	Q statistic	Cochran's Q test	R2	F value
Class Coriobacteriia	Back Pain	ukb-b-8463	0.738118	0.822	11.5525	0.826446	0.0306497	26.6034
Class Gammaproteobacteria	Back Pain	ukb-b-8463	0.620927	0.593	5.04401	0.538181	0.0136267	24.5815
Family Coriobacteriaceae	Back Pain	ukb-b-8463	0.738118	0.822	11.5525	0.826446	0.0306497	26.6034
Genus Eubacteriumeligensgroup	Back Pain	ukb-b-8463	0.715915	0.987	1.0117	0.985165	0.0197877	29.8084
Genus Familyxiiiucg 001	Back Pain	ukb-b-8463	0.431098	0.22	10.0809	0.184033	0.0198943	25.8599
Genus Lachnospiraceaefcs020Group	Back Pain	ukb-b-8463	0.439741	0.988	4.38048	0.975552	0.033714	28.2283
Genus Ruminococcus 1	Back Pain	ukb-b-8463	0.986755	0.912	4.35308	0.886676	0.0216426	26.2154
Order Coriobacteriales	Back Pain	ukb-b-8463	0.738118	0.822	11.5525	0.826446	0.0306497	26.6034
Genus Eubacteriumeligensgroup	Back Pain	ukb-a-346	0.641114	0.936	2.00848	0.918917	0.0197877	29.8084
Genus Coprococcus2	Back Pain	ukb-a-346	0.472002	0.463	7.93426	0.439918	0.0223577	21.8647
Genus Familyxiiiucg001	Back Pain	ukb-a-346	0.483114	0.35	8.4566	0.294057	0.0198943	25.8599
Genus Intestinimonas	Back Pain	ukb-a-346	0.903692	0.623	13.2956	0.651033	0.0501989	31.8936
Genus Peptococcus	Back Pain	ukb-a-346	0.456295	0.719	9.86211	0.70517	0.0750978	25.4322
Genus Streptococcus	Back Pain	ukb-a-346	0.737699	0.297	18.8091	0.278687	0.0266926	23.6242
Class Coriobacteriia	Stomach or Abdomina Pain	ukb-b-19097	0.878459	0.674	13.979	0.668588	0.0306497	26.6034
Family Coriobacteriaceae	Stomach or Abdomina Pain	ukb-b-19097	0.878459	0.674	13.979	0.668588	0.0306497	26.6034
Genus Anaerotruncus	Stomach or Abdomina Pain	ukb-b-19097	0.757469	0.131	18.1993	0.10977	0.0233589	24.7382
Genus Flavonifractor	Stomach or Abdomina Pain	ukb-b-19097	0.844481	0.732	2.24082	0.691563	0.019237	23.5263
Genus Tyzzerella3	Stomach or Abdomina Pain	ukb-b-19097	0.61486	0.998	3.09894	0.994804	0.0648971	26.6748
Order Coriobacteriales	Stomach or Abdomina Pain	ukb-b-19097	0.878459	0.674	13.979	0.668588	0.0306497	26.6034
Family Actinomycetaceae	Neck or Shoulder pain	ukb-b-16118	0.290787	0.561	3.34457	0.501902	0.017114	26.8284
Family Unknownfamily ID:1000001214	Neck or Shoulder pain	ukb-b-16118	0.322258	0.758	5.023	0.755115	0.0492452	25.3152
Genus Eubacteriumnodatumgroup	Neck or Shoulder pain	ukb-b-16118	0.532772	0.675	7.69482	0.658619	0.0723421	23.2745
Genus Actinomyces	Neck or Shoulder pain	ukb-b-16118	0.626616	0.386	6.52812	0.366695	0.0263918	25.2741
Genus Lachnospiraceaeucg010	Neck or Shoulder pain	ukb-b-16118	0.365382	0.958	3.26597	0.95281	0.0235193	26.5405
Genus Methanobrevibacter	Neck or Shoulder pain	ukb-b-16118	0.747879	0.337	6.01773	0.304497	0.0475693	22.3317
Genus Unknowngenus ID:1000001215	Neck or Shoulder pain	ukb-b-16118	0.322258	0.758	5.023	0.755115	0.0492452	25.3152
Order Actinomycetales	Neck or Shoulder pain	ukb-b-16118	0.291404	0.559	3.3477	0.501411	0.0170693	26.7606
Order Gastranaerophilales	Neck or Shoulder pain	ukb-b-16118	0.322258	0.758	5.023	0.755115	0.0492452	25.3152
Phylum Bacteroidetes	Neck or Shoulder pain	ukb-b-16118	0.139518	0.442	9.64703	0.562388	0.0285126	38.4058
Family Actinomycetaceae	Neck or Shoulder pain	ukb-a-341	0.472024	0.717	2.50174	0.644325	0.017114	26.8284
Family Unknownfamily ID:1000001214	Neck or Shoulder pain	ukb-a-341	0.450036	0.46	7.96669	0.436731	0.0492452	25.3152
Genus Eubacterium nodatum group	Neck or Shoulder pain	ukb-a-341	0.576579	0.759	6.74664	0.749127	0.0723421	23.2745
Genus Actinomyces	Neck or Shoulder pain	ukb-a-341	0.571082	0.628	4.82384	0.566597	0.0263918	25.2741
Genus Methanobrevibacter	Neck or Shoulder pain	ukb-a-341	0.493087	0.565	3.98736	0.551237	0.0475693	22.3317
Genus Oscillibacter	Neck or Shoulder pain	ukb-a-341	0.675727	0.971	5.75486	0.954621	0.0454588	24.966
Genus Unknowngenus ID:1000001215	Neck or Shoulder pain	ukb-a-341	0.450036	0.46	7.96669	0.436731	0.0492452	25.3152
Order Actinomycetales	Neck or Shoulder pain	ukb-a-341	0.472487	0.717	2.50328	0.644049	0.0170693	26.7606
Order Gastranaerophilales	Neck or Shoulder pain	ukb-a-341	0.450036	0.46	7.96669	0.436731	0.0492452	25.3152
Genus Eubacterium ruminantium group	General Pain	ukb-d-2956	0.226717	0.929	9.58601	0.920068	0.0575524	24.8093
Genus Anaerotruncus	General Pain	ukb-d-2956	0.988304	0.382	12.8112	0.38291	0.0233589	24.7382
Genus Parabacteroides	General Pain	ukb-d-2956	0.513329	0.855	2.43157	0.786763	0.0186667	32.8753
Genus Senegalimassilia	General Pain	ukb-d-2956	0.379493	0.496	3.9485	0.413021	0.0256395	22.742
Class Bacteroidia	Facial Pain	ukb-d-4067	0.24786	0.184	18.0019	0.157448	0.0307916	36.3706
Family Ruminococcaceae	Facial Pain	ukb-d-4067	0.584657	0.987	2.48171	0.981371	0.0223626	34.925
Genus Butyricicoccus	Facial Pain	ukb-d-4067	0.650117	0.673	5.46296	0.603655	0.02045	39.7241
Genus Odoribacter	Facial Pain	ukb-d-4067	0.987896	0.645	4.45576	0.615247	0.0143041	23.683
Genus Ruminococcaceaeucg 003	Facial Pain	ukb-d-4067	0.877182	0.816	7.18093	0.784248	0.0243051	25.6169
Genus Tyzzerella3	Facial Pain	ukb-d-4067	0.9861	0.731	7.93677	0.718957	0.0596045	26.2403
Order Bacteroidales	Facial Pain	ukb-d-4067	0.24786	0.184	18.0019	0.157448	0.0307916	36.3706
Phylum Verrucomicrobia	Facial Pain	ukb-d-4067	0.415861	0.468	11.2017	0.426522	0.0278844	29.5639
Phylum Bacteroidetes	Headache	ukb-b-13092	0.847953	0.607	2.29956	0.512605	0.00589157	27.1581
Family Clostridialesvadinbb 60 Group	Headache	ukb-a-354	0.431569	0.905	7.71933	0.90343	0.0410685	26.437
Genus Candidatussoleaferrea	Headache	ukb-a-354	0.880717	0.885	3.76712	0.877499	0.0514533	23.7513
Genus Family XIII UCG 001	Headache	ukb-a-354	0.735383	0.67	4.92667	0.668912	0.0198943	25.8599
Genus Haemophilus	Headache	ukb-a-354	0.384965	0.737	5.61111	0.690701	0.0458408	31.2417
Genus Lachnospira	Headache	ukb-a-354	0.963544	0.996	0.366751	0.996196	0.00926192	22.0251
Genus Phascolarctobacterium	Headache	ukb-a-354	0.412094	0.219	13.3533	0.204584	0.0272254	23.8969
Genus Turicibacter	Headache	ukb-a-354	0.497814	0.646	7.51365	0.5838	0.035289	23.3432
Genus Unknowngenus ID:1000000073	Headache	ukb-a-354	0.431569	0.905	7.71933	0.90343	0.0410685	26.437
Genus Unknowngenus ID:2001	Headache	ukb-a-354	0.559341	0.498	8.71567	0.463924	0.0275397	26.0463
Class Gammaproteobacteria	Hip Pain	ukb-b-133	0.468973	0.977	1.23197	0.975276	0.0136267	24.5815
Class Mollicutes	Hip Pain	ukb-b-133	0.874176	1	2.20427	0.99764	0.0260221	25.3347
Family Porphyromonadaceae	Hip Pain	ukb-b-133	0.645734	0.515	8.75085	0.460584	0.0146317	22.2921
Genus Adlercreutzia	Hip Pain	ukb-b-133	0.743301	0.936	2.46132	0.929982	0.0311253	22.0326
Genus Eisenbergiella	Hip Pain	ukb-b-133	0.991502	0.715	7.39266	0.687928	0.0455976	22.1761
Genus Enterorhabdus	Hip Pain	ukb-b-133	0.349222	0.324	6.57293	0.362152	0.0356777	27.7964
Genus Roseburia	Hip Pain	ukb-b-133	0.450026	0.656	11.0375	0.607679	0.0254724	25.8986
Genus Ruminococcaceae UCG 003	Hip Pain	ukb-b-133	0.320595	0.692	8.04709	0.709079	0.0243051	25.6169
Phylum Tenericutes	Hip Pain	ukb-b-133	0.874176	1	2.20427	0.99764	0.0260221	25.3347
Family Christensenellaceae	Knee Pain	ukb-b-8906	0.793224	0.924	4.69293	0.910725	0.0270993	39.0747
Family Rhodospirillaceae	Knee Pain	ukb-b-8906	0.781946	0.834	9.35601	0.807591	0.0433601	22.6174
Genus Blautia	Knee Pain	ukb-b-8906	0.333205	0.307	14.8953	0.24721	0.0222021	31.897
Genus Lachnospira	Knee Pain	ukb-b-8906	0.468995	0.982	0.753817	0.979885	0.00926192	22.0251
Genus Parabacteroides	Knee Pain	ukb-b-8906	0.293343	0.538	4.52217	0.476923	0.0186667	32.8753
Genus Unknowngenus	Knee Pain	ukb-b-8906	0.624573	0.775	8.5935	0.737202	0.0393085	23.0253
Order Rhodospirillales	Knee Pain	ukb-b-8906	0.601665	0.947	6.29431	0.934782	0.038143	22.7015
Family Rhodospirillaceae	Knee Pain	ukb-a-353	0.820259	0.754	10.4935	0.72529	0.0433601	22.6174
Genus Escherichia Shigella	Knee Pain	ukb-a-353	0.844673	0.556	8.51624	0.483071	0.0294345	24.2334
Genus Parabacteroides	Knee Pain	ukb-a-353	0.45688	0.452	5.29293	0.381187	0.0186667	32.8753
Genus Rikenellaceaerc 9 Gut group	Knee Pain	ukb-a-353	0.965146	0.944	4.0936	0.943026	0.0828508	23.0702
Genus Unknowngenus	Knee Pain	ukb-a-353	0.904719	0.702	9.30266	0.676885	0.0393085	23.0253
Order Rhodospirillales	Knee Pain	ukb-a-353	0.675761	0.875	7.67673	0.864004	0.038143	22.7015
