# Supplementary material for: The causality between gut microbiome and chronic regional pain: a Mendelian randomization analysis
Source: Front Microbiol. 2024 Feb 29;15:1329521. doi: 10.3389/fmicb.2024.1329521 (PMC10938595; doi:10.3389/fmicb.2024.1329521)
Supplement: Supplementary file 11 [file Table_11.XLSX]

## Sheet: 反向联盟(ivw显著)
Table S11: The results of pleiotropy and heterogeneity in reverse MR analysis (MC)
Exposure	Outcome	id.exposure	MR egger intercept test	MR PRESSO Global test	Q statistic	Cochran's Q test	R2	F value
Back pain	Genus Eubacteriumhalliigroup	ukb-b-8463	0.505662	0.863	1.40702	0.842975	0.00145271	24.3986
Back pain	Genus Marvinbryantia	ukb-b-8463	0.939981	0.745	1.9043	0.753356	0.00118801	23.2724
Back pain	Genus Prevotella 7	ukb-b-8463	0.736096	0.952	0.437067	0.932483	0.000765804	22.4934
Back pain	Genus Romboutsia	ukb-b-8463	0.811395	0.687	2.32176	0.676811	0.00118801	23.2724
Back pain	Genus Unknowngenus	ukb-b-8463	0.821079	0.871	0.849003	0.837714	0.000960568	22.5754
Back pain	Genus Eubacteriumventriosumgroup	ukb-a-346	0.467398	0.752	3.52548	0.740576	0.0018267	22.0863
Back pain	Genus Holdemanella	ukb-a-346	0.699463	0.993	0.449502	0.993856	0.00155573	21.9394
Stomach or Abdominal pain	Genus Bifidobacterium	ukb-b-19097	0.996502	0.918	0.950671	0.917181	0.00294915	23.0152
Stomach or Abdominal pain	Genus Coprococcus 2	ukb-b-19097	0.995904	0.543	3.6786	0.451246	0.00294915	23.0152
Stomach or Abdominal pain	Genus Odoribacter	ukb-b-19097	0.675263	0.662	2.73764	0.602644	0.00294915	23.0152
Knee pain	Class Clostridia	ukb-b-8906	0.463926	0.699	4.28561	0.638086	0.00156557	21.9257
Knee pain	Family Ruminococcaceae	ukb-b-8906	0.698201	0.516	5.70789	0.456694	0.00156557	21.9257
Knee pain	Genus Holdemanella	ukb-b-8906	0.33708	0.647	3.45753	0.629824	0.00133321	21.7786
Knee pain	Genus Odoribacter	ukb-b-8906	0.790287	0.633	3.52774	0.619194	0.00133321	21.7786
Knee pain	Genus Ruminococcus 1	ukb-b-8906	0.975439	0.932	1.44743	0.919056	0.00133321	21.7786
Knee pain	Order Clostridiales	ukb-b-8906	0.456278	0.693	4.34677	0.629858	0.00156557	21.9257
Knee pain	Phylum Firmicutes	ukb-b-8906	0.362348	0.476	6.07275	0.41509	0.00156557	21.9257
Knee pain	Family Lachnospiraceae	ukb-a-353	0.339933	0.699	2.69612	0.609894	0.00193821	22.9752
Knee pain	Family Peptostreptococcaceae	ukb-a-353	0.826683	0.325	5.51731	0.238212	0.00193821	22.9752
Knee pain	Family Ruminococcaceae	ukb-a-353	0.588026	0.896	1.0583	0.900831	0.00193821	22.9752
Knee pain	Genus Anaerotruncus	ukb-a-353	0.314994	0.461	4.31761	0.364725	0.00193821	22.9752
Knee pain	Genus Clostridiumsensustricto 1	ukb-a-353	0.990401	0.551	3.31322	0.506841	0.00193821	22.9752
Knee pain	Genus Coprococcus 1	ukb-a-353	0.762438	0.86	1.32353	0.857371	0.00193821	22.9752
Knee pain	Genus Familyxiiiad3011 Group	ukb-a-353	0.110182	0.3	6.05737	0.194905	0.00193821	22.9752
Knee pain	Genus Howardella	ukb-a-353	0.797731	0.649	2.10004	0.551904	0.00160156	22.7741
Knee pain	Genus Ruminiclostridium 5	ukb-a-353	0.550815	0.604	3.04727	0.549947	0.00193821	22.9752
Knee pain	Genus Ruminococcaceae ucg 004	ukb-a-353	0.53292	0.885	1.26519	0.867253	0.00193821	22.9752
Knee pain	Genus Unknowngenus ID:2001	ukb-a-353	0.660351	0.684	2.29227	0.682177	0.00193821	22.9752
General Pain	Class Methanobacteria	ukb-d-2956	0.785261	0.516	3.67792	0.451346	0.0216056	24.1453
General Pain	Family Methanobacteriaceae	ukb-d-2956	0.785261	0.516	3.67792	0.451346	0.0216056	24.1453
General Pain	Family Ruminococcaceae	ukb-d-2956	0.731693	0.928	0.872399	0.928487	0.0254271	23.7684
General Pain	Genus Intestinibacter	ukb-d-2956	0.581731	0.692	2.41912	0.659175	0.0254271	23.7684
General Pain	Genus Lachnoclostridium	ukb-d-2956	0.76959	0.409	4.60657	0.330098	0.0254271	23.7684
General Pain	Genus Methanobrevibacter	ukb-d-2956	0.51651	0.542	3.44051	0.486982	0.0216056	24.1453
General Pain	Genus Paraprevotella	ukb-d-2956	0.247705	0.577	3.34148	0.502387	0.0254271	23.7684
General Pain	Genus Ruminococcaceae UCG 005	ukb-d-2956	0.909649	0.61	3.02497	0.553656	0.0254271	23.7684
General Pain	Genus Turicibacter	ukb-d-2956	0.986626	0.513	3.61117	0.461177	0.0254271	23.7684
General Pain	Order Methanobacteriales	ukb-d-2956	0.785261	0.516	3.67792	0.451346	0.0216056	24.1453
General Pain	Phylum Euryarchaeota	ukb-d-2956	0.81958	0.449	4.15981	0.38481	0.0216056	24.1453
General Pain	Phylum Proteobacteria	ukb-d-2956	0.862818	0.991	0.23615	0.993554	0.0254271	23.7684
Neck or Shoulder pain	Family Clostridialesvadinbb60 Group	ukb-b-16118	0.489699	0.598	6.85526	0.552326	0.00196068	23.0038
Neck or Shoulder pain	Family Peptococcaceae	ukb-b-16118	0.637442	0.465	8.03039	0.430507	0.00196068	23.0038
Neck or Shoulder pain	Family Ruminococcaceae	ukb-b-16118	0.80903	0.886	3.67461	0.885224	0.00196068	23.0038
Neck or Shoulder pain	Genus Eubacteriumoxidoreducensgroup	ukb-b-16118	0.918596	0.406	8.49871	0.386329	0.00196068	23.0038
Neck or Shoulder pain	Genus Butyrivibrio	ukb-b-16118	0.688653	0.854	3.50735	0.834446	0.00175214	23.1221
Neck or Shoulder pain	Genus Fusicatenibacter	ukb-b-16118	0.828422	0.501	7.69875	0.463437	0.00196068	23.0038
Neck or Shoulder pain	Genus Lachnospiraceaeucg001	ukb-b-16118	0.879315	0.636	6.27152	0.616847	0.00196068	23.0038
Neck or Shoulder pain	Genus Unknowngenus ID:1000000073	ukb-b-16118	0.489699	0.598	6.85526	0.552326	0.00196068	23.0038
Neck or Shoulder pain	Family Oxalobacteraceae	ukb-a-341	0.68765	0.881	0.701197	0.872922	0.0166898	23.2022
Neck or Shoulder pain	Family Porphyromonadaceae	ukb-a-341	0.956188	0.232	5.66206	0.129261	0.0166898	23.2022
Neck or Shoulder pain	Genus Eubacteriumbrachy group	ukb-a-341	0.696333	0.933	0.497267	0.919491	0.0166898	23.2022
Neck or Shoulder pain	Genus Bifidobacterium	ukb-a-341	0.86216	0.588	2.20261	0.531435	0.0166898	23.2022
Neck or Shoulder pain	Genus Haemophilus	ukb-a-341	0.583653	0.696	1.47731	0.687516	0.0166898	23.2022
Neck or Shoulder pain	Genus Lachnospiraceaenk4A136 Group	ukb-a-341	0.457026	0.77	1.27492	0.735098	0.0166898	23.2022
Neck or Shoulder pain	Genus Oxalobacter	ukb-a-341	0.733344	0.662	1.81463	0.611757	0.0166898	23.2022
Neck or Shoulder pain	Genus Parabacteroides	ukb-a-341	0.967062	0.406	3.57342	0.311364	0.0166898	23.2022
Hip pain	Family Bacteroidaless24 7Group	ukb-b-133	0.284259	0.865	1.97903	0.852038	0.00303137	22.3735
Hip pain	Genus Olsenella	ukb-b-133	0.400031	0.234	7.37061	0.194504	0.00303137	22.3735
Hip pain	Genus Subdoligranulum	ukb-b-133	0.714316	0.789	2.44418	0.784878	0.00303137	22.3735
Hip pain	Genus Unknowngenus ID:1000005479	ukb-b-133	0.284259	0.865	1.97903	0.852038	0.00303137	22.3735
Headache	Family Prevotellaceae	ukb-b-13092	0.89269	0.639	12.0688	0.600774	0.00619186	25.2278
Headache	Genus Eubacteriumventriosum group	ukb-b-13092	0.674092	0.948	6.92275	0.937649	0.00619186	25.2278
Headache	Family Clostridialesvadinbb60 Group	ukb-a-354	0.365331	0.923	9.77943	0.912604	0.00839464	25.2278
Headache	Family Lactobacillaceae	ukb-a-354	0.914593	0.776	12.5771	0.764007	0.00839464	25.2278
Headache	Genus Holdemanella	ukb-a-354	0.755387	0.958	8.37605	0.957831	0.00839464	25.2278
Headache	Genus Lactobacillus	ukb-a-354	0.733527	0.898	10.3288	0.88926	0.00839464	25.2278
Headache	Genus Senegalimassilia	ukb-a-354	0.196299	0.427	17.8815	0.396355	0.00839464	25.2278
Headache	Genus Unknowngenus ID:1000000073	ukb-a-354	0.365331	0.923	9.77943	0.912604	0.00839464	25.2278
