# Supplementary material for: The causality between gut microbiome and chronic regional pain: a Mendelian randomization analysis
Source: Front Microbiol. 2024 Feb 29;15:1329521. doi: 10.3389/fmicb.2024.1329521 (PMC10938595; doi:10.3389/fmicb.2024.1329521)
Supplement: Supplementary file 12 [file Table_12.XLSX]

## Sheet: 宽松总体(ivw显著)
Table S12: The results of pleiotropy and heterogeneity in MR analysis (DMP)
Exposure	Outcome	id.outcome	MR egger intercept test	MR-PRESSO Global test	Q statistic	Cochran's Q test	R2	F value
Class Bacteroidia	Back Pain	ukb-b-8463	0.235548	0.584	10.8706	0.540037	0.037401	23.0824
Class Clostridia	Back Pain	ukb-b-8463	0.269278	0.573	3.98484	0.551601	0.019683	22.1721
Genus Oscillibacter	Back Pain	ukb-b-8463	0.734907	0.725	3.53607	0.739165	0.0256028	22.5065
Order Bacteroidales	Back Pain	ukb-b-8463	0.235526	0.584	10.8713	0.539976	0.0374026	23.0834
Order Clostridiales	Back Pain	ukb-b-8463	0.269383	0.573	3.98507	0.551568	0.0196819	22.1708
Phylum Bacteroidetes	Back Pain	ukb-b-8463	0.236259	0.584	10.8792	0.539296	0.0373792	23.0684
Phylum Firmicutes	Back Pain	ukb-b-8463	0.442194	0.46	4.64463	0.460769	0.0173523	22.7533
Species Lachnospiraceae bacterium 7.1.58FAA	Back Pain	ukb-b-8463	0.980092	0.834	5.00864	0.833555	0.0351518	24.2011
Species Parabacteroides johnsonii	Back Pain	ukb-b-8463	0.426348	0.433	9.27045	0.412694	0.143257	24.5633
Class Bacteroidia	Back Pain	ukb-a-346	0.549148	0.445	12.3839	0.41536	0.037401	23.0824
Family Bacteroidaceae	Back Pain	ukb-a-346	0.3436	0.614	10.1248	0.605015	0.0404358	21.6683
Order Bacteroidales	Back Pain	ukb-a-346	0.548624	0.446	12.3829	0.415437	0.0374026	23.0834
Phylum Bacteroidetes	Back Pain	ukb-a-346	0.550982	0.445	12.3922	0.414718	0.0373792	23.0684
Phylum Firmicutes	Back Pain	ukb-a-346	0.498198	0.308	6.21203	0.286131	0.0173523	22.7533
Species Ruminococcus callidus	Back Pain	ukb-a-346	0.549134	0.847	1.54253	0.819081	0.0382257	22.44
Class Betaproteobacteria	Stomach or Abdomina Pain	ukb-b-19097	0.79836	0.264	14.92	0.245843	0.0395342	22.2595
Family Lactobacillaceae	Stomach or Abdomina Pain	ukb-b-19097	0.753075	0.99	2.4496	0.982208	0.157676	24.3494
Family Streptococcaceae	Stomach or Abdomina Pain	ukb-b-19097	0.20883	0.661	10.736	0.632919	0.0933364	23.5538
Genus actobacillus	Stomach or Abdomina Pain	ukb-b-19097	0.84634	0.963	2.01889	0.958788	0.14664	24.1862
Genus Oxalobacter	Stomach or Abdomina Pain	ukb-b-19097	0.876664	0.918	4.20183	0.897633	0.0807047	22.5141
Genus Parabacteroides	Stomach or Abdomina Pain	ukb-b-19097	0.945005	0.541	9.16023	0.516968	0.0387436	21.4366
Genus Ruminococcaceae noname	Stomach or Abdomina Pain	ukb-b-19097	0.447421	0.777	4.402	0.732484	0.137757	24.7797
Order Burkholderiales	Stomach or Abdomina Pain	ukb-b-19097	0.747387	0.289	14.4962	0.270148	0.042148	22.2067
Species Butyrivibrio crossotus	Stomach or Abdomina Pain	ukb-b-19097	0.886296	0.488	7.00166	0.428707	0.181302	26.1129
Species Ruminococcaceae bacterium D16	Stomach or Abdomina Pain	ukb-b-19097	0.63392	0.771	3.5203	0.741267	0.137513	24.7287
Family Burkholderiales noname	Neck or Shoulder pain	ukb-b-16118	0.128056	0.409	10.8239	0.371405	0.0861741	23.8362
Family Enterobacteriaceae	Neck or Shoulder pain	ukb-b-16118	0.503681	0.706	2.21772	0.695787	0.0187925	22.0521
Genus Burkholderiales noname	Neck or Shoulder pain	ukb-b-16118	0.126463	0.409	10.8174	0.371924	0.0860935	23.7901
Genus Clostridium	Neck or Shoulder pain	ukb-b-16118	0.95522	0.857	3.65047	0.81904	0.0519298	22.9687
Order Enterobacteriales	Neck or Shoulder pain	ukb-b-16118	0.503357	0.706	2.21704	0.695911	0.0187901	22.0492
Species Burkholderiales bacterium 1.1.47	Neck or Shoulder pain	ukb-b-16118	0.12401	0.412	10.8044	0.372958	0.0861259	23.7999
Species Roseburia unclassified	Neck or Shoulder pain	ukb-b-16118	0.699282	0.453	10.2509	0.418768	0.09928	23.1153
Family Enterobacteriaceae	Neck or Shoulder pain	ukb-a-341	0.306889	0.47	3.88062	0.422403	0.0187925	22.0521
Order Enterobacteriales	Neck or Shoulder pain	ukb-a-341	0.306604	0.47	3.8796	0.422545	0.0187901	22.0492
Species Bacteroides cellulosilyticus	Neck or Shoulder pain	ukb-a-341	0.677142	0.637	8.85063	0.635678	0.076583	22.405
Species Parabacteroides goldsteinii	Neck or Shoulder pain	ukb-a-341	0.724232	0.74	2.95336	0.707176	0.0908602	23.0292
Species Roseburia unclassified	Neck or Shoulder pain	ukb-a-341	0.580956	0.558	9.22804	0.510607	0.09928	23.1153
Species Alistipes onderdonkii	General Pain	ukb-d-2956	0.221808	0.885	2.50283	0.868151	0.0200893	21.6287
Species Parabacteroides johnsonii	General Pain	ukb-d-2956	0.403236	0.934	3.73854	0.927763	0.143257	24.5633
Species Ruminococcus callidus	General Pain	ukb-d-2956	0.812448	0.496	3.95869	0.411625	0.0382257	22.44
Family Clostridiaceae	Facial Pain	ukb-d-4067	0.578448	0.706	4.86753	0.676126	0.0463246	23.2491
Genus Clostridium	Facial Pain	ukb-d-4067	0.577641	0.605	5.64836	0.581355	0.0519298	22.9687
Species Alistipes onderdonkii	Facial Pain	ukb-d-4067	0.37741	0.673	4.22322	0.646497	0.0200893	21.6287
Species Bacteroides caccae	Headache	ukb-b-13092	0.307383	0.651	5.43534	0.606994	0.0335401	21.8327
Species Butyrivibrio crossotus	Headache	ukb-b-13092	0.941109	0.546	6.32426	0.502438	0.181302	26.1129
Species Paraprevotella clara	Headache	ukb-b-13092	0.46559	0.235	14.9914	0.18289	0.0788937	23.3761
Family Bifidobacteriaceae	Headache	ukb-a-354	0.498735	0.949	4.80541	0.940223	0.0476057	27.8303
Genus Bifidobacterium	Headache	ukb-a-354	0.980629	0.877	5.60354	0.847401	0.0414424	28.4245
Genus Ruminococcaceae noname	Headache	ukb-a-354	0.349578	0.785	4.39043	0.733869	0.137757	24.7797
Order Bifidobacteriales	Headache	ukb-a-354	0.498746	0.949	4.80609	0.940193	0.0476045	27.8296
Species Butyrivibrio crossotus	Headache	ukb-a-354	0.958809	0.171	11.2186	0.129363	0.181302	26.1129
Species Paraprevotella clara	Headache	ukb-a-354	0.188042	0.369	12.8335	0.304347	0.0788937	23.3761
Species Ruminococcaceae bacterium D16	Headache	ukb-a-354	0.332999	0.676	4.3856	0.624644	0.137513	24.7287
Class Negativicutes	Hip Pain	ukb-b-133	0.0582405	0.324	7.34546	0.290077	0.0243474	23.1226
Genus Subdoligranulum	Hip Pain	ukb-b-133	0.71219	0.633	11.2213	0.592284	0.0413922	22.2288
Order Selenomonadales	Hip Pain	ukb-b-133	0.0582342	0.324	7.34561	0.290064	0.0243469	23.122
Species Bifidobacterium longum	Hip Pain	ukb-b-133	0.56803	0.689	5.6895	0.681966	0.0433131	23.1107
Species Paraprevotella xylaniphila	Hip Pain	ukb-b-133	0.472249	0.258	13.1455	0.215649	0.0888969	22.8493
Species Subdoligranulum unclassified	Hip Pain	ukb-b-133	0.746414	0.51	11.3152	0.502116	0.0384548	22.0617
Species Bacteroides massiliensis	Knee Pain	ukb-b-8906	0.466863	0.719	2.32216	0.676738	0.0440161	22.4886
Family Streptococcaceae	Knee Pain	ukb-a-353	0.554287	0.6	11.5625	0.563804	0.0933364	23.5538
