# Supplementary material for: The causality between gut microbiome and chronic regional pain: a Mendelian randomization analysis
Source: Front Microbiol. 2024 Feb 29;15:1329521. doi: 10.3389/fmicb.2024.1329521 (PMC10938595; doi:10.3389/fmicb.2024.1329521)
Supplement: Supplementary file 13 [file Table_13.XLSX]

## Sheet: 反向荷兰(ivw显著)
Table S13: The results of pleiotropy and heterogeneity in reverse MR analysis (DMP)
Exposure	id.exposure	Outcome	MR egger intercept test	MR PRESSO Global test	Q statistic	Cochran's Q test	R2	F value
Back pain	ukb-b-8463	Family Burkholderiales noname	0.962415	0.791	1.95784	0.743512	0.00118801	23.2724
Back pain	ukb-b-8463	Genus Burkholderiales noname	0.957517	0.791	1.95347	0.744317	0.00118801	23.2724
Back pain	ukb-b-8463	Genus Parasutterella	0.931067	0.573	3.33364	0.50362	0.00118801	23.2724
Back pain	ukb-b-8463	Species Alistipes finegoldii	0.967676	0.554	3.50415	0.477247	0.00118801	23.2724
Back pain	ukb-b-8463	Species Burkholderiales bacterium 1.1.47	0.964345	0.784	1.99682	0.736344	0.00118801	23.2724
Back pain	ukb-b-8463	Species Dorea longicatena	0.949888	0.756	2.11616	0.714403	0.00118801	23.2724
Back pain	ukb-b-8463	Species Parasutterella excrementihominis	0.920448	0.571	3.33168	0.503929	0.00118801	23.2724
Back pain	ukb-a-346	Species Eubacterium siraeum	0.183457	0.543	4.33553	0.502186	0.00155573	21.9394
Stomach or Abdominal pain	ukb-b-19097	Genus Blautia	0.935249	0.848	0.939137	0.815974	0.00241322	23.529
Stomach or Abdominal pain	ukb-b-19097	Species Bacteroides finegoldii	0.85224	0.97	0.252972	0.968616	0.00241322	23.529
Stomach or Abdominal pain	ukb-b-19097	Species Burkholderiales bacterium 1.1.47	0.450461	0.491	3.10764	0.375325	0.00241322	23.529
Stomach or Abdominal pain	ukb-b-19097	Species Eubacterium siraeum	0.917651	0.981	0.217236	0.97476	0.00241322	23.529
Stomach or Abdominal pain	ukb-b-19097	Species Paraprevotella xylaniphila	0.584109	0.899	0.675802	0.87888	0.00241322	23.529
Knee pain	ukb-b-8906	Class Deltaproteobacteria	0.72746	0.844	2.13976	0.829488	0.00133321	21.7786
Knee pain	ukb-b-8906	Family Burkholderiales noname	0.947774	0.831	2.28309	0.808747	0.00133321	21.7786
Knee pain	ukb-b-8906	Family Desulfovibrionaceae	0.730049	0.844	2.137	0.829883	0.00133321	21.7786
Knee pain	ukb-b-8906	Genus Burkholderiales noname	0.94989	0.828	2.30428	0.805638	0.00133321	21.7786
Knee pain	ukb-b-8906	Order Desulfovibrionales	0.727681	0.844	2.13909	0.829583	0.00133321	21.7786
Knee pain	ukb-b-8906	Species Alistipes putredinis	0.946529	0.175	8.89496	0.113328	0.00133321	21.7786
Knee pain	ukb-b-8906	Species Burkholderiales bacterium 1.1.47	0.947308	0.83	2.2856	0.80838	0.00133321	21.7786
Knee pain	ukb-b-8906	Species Eubacterium hallii	0.919835	0.122	10.239	0.068741	0.00133321	21.7786
Knee pain	ukb-b-8906	Species Eubacterium siraeum	0.858583	0.339	6.15444	0.29148	0.00133321	21.7786
Knee pain	ukb-a-353	Class Bacteroidia	0.487561	0.709	2.19478	0.699986	0.00193821	22.9752
Knee pain	ukb-a-353	Family Coriobacteriaceae	0.450525	0.405	4.59146	0.33184	0.00193821	22.9752
Knee pain	ukb-a-353	Genus Collinsella	0.303854	0.525	3.39806	0.493546	0.00193821	22.9752
Knee pain	ukb-a-353	Genus Gordonibacter	0.78069	0.656	2.70414	0.60849	0.00193821	22.9752
Knee pain	ukb-a-353	Order Bacteroidales	0.48749	0.709	2.19339	0.70024	0.00193821	22.9752
Knee pain	ukb-a-353	Order Coriobacteriales	0.450267	0.405	4.59576	0.331343	0.00193821	22.9752
Knee pain	ukb-a-353	Phylum Bacteroidetes	0.485734	0.708	2.20303	0.698475	0.00193821	22.9752
Knee pain	ukb-a-353	Species Bacteroides cellulosilyticus	0.972788	0.418	4.71515	0.317793	0.00193821	22.9752
Knee pain	ukb-a-353	Species Eubacterium siraeum	0.99783	0.29	6.0079	0.198559	0.00193821	22.9752
Knee pain	ukb-a-353	Species Gordonibacter pamelaeae	0.80288	0.663	2.63556	0.620538	0.00193821	22.9752
General Pain	ukb-d-2956	Family Acidaminococcaceae	0.767426	0.55	3.69749	0.448492	0.0254271	23.7684
General Pain	ukb-d-2956	Genus Barnesiella	0.707271	0.511	3.67071	0.452401	0.0254271	23.7684
General Pain	ukb-d-2956	Genus Sutterellaceae unclassified	0.876151	0.318	5.70431	0.222346	0.0254271	23.7684
General Pain	ukb-d-2956	Species Bacteroides clarus	0.913831	0.707	2.44862	0.653859	0.0254271	23.7684
General Pain	ukb-d-2956	Species Barnesiella intestinihominis	0.684868	0.51	3.67842	0.451273	0.0254271	23.7684
Neck or Shoulder pain	ukb-b-16118	Species Eubacterium ventriosum	0.329422	0.585	6.82704	0.555403	0.00196068	23.0038
Neck or Shoulder pain	ukb-a-341	Genus Holdemania	0.974231	0.556	2.44647	0.485042	0.0166898	23.2022
Neck or Shoulder pain	ukb-a-341	Species Holdemania filiformis	0.986637	0.987	0.12287	0.988958	0.0166898	23.2022
Hip pain	ukb-b-133	Class Bacilli	0.32369	0.849	1.48342	0.829574	0.00258822	22.2771
Hip pain	ukb-b-133	Class Bacteroidia	0.198772	0.316	5.29343	0.258492	0.00258822	22.2771
Hip pain	ukb-b-133	Genus Dialister	0.98624	0.964	0.627378	0.959973	0.00258822	22.2771
Hip pain	ukb-b-133	Order Bacteroidales	0.198648	0.315	5.29516	0.25833	0.00258822	22.2771
Hip pain	ukb-b-133	Phylum Bacteroidetes	0.198864	0.315	5.29652	0.258203	0.00258822	22.2771
Hip pain	ukb-b-133	Species Bacteroides faecis	0.602133	0.506	3.6423	0.456574	0.00258822	22.2771
Hip pain	ukb-b-133	Species Eubacterium siraeum	0.998822	0.774	1.9568	0.743704	0.00258822	22.2771
Facial pain	ukb-d-4067	Genus Butyrivibrio	0.309234	0.374	3.84772	0.278384	0.0174339	23.0804
Facial pain	ukb-d-4067	Species Butyrivibrio crossotus	0.323276	0.397	3.65938	0.300672	0.0174339	23.0804
Headache	ukb-b-13092	Class Gammaproteobacteria	0.892194	0.203	16.2831	0.178612	0.00509026	25.9368
Headache	ukb-b-13092	Species Bacteroides caccae	0.701701	0.779	9.57745	0.792379	0.00622977	28.6009
Headache	ukb-b-13092	Species Bifidobacterium longum	0.719597	0.278	16.8548	0.263996	0.00622977	28.6009
Headache	ukb-b-13092	Species Coprococcus sp ART55.1	0.665635	0.615	11.0815	0.603994	0.00588323	28.4219
Headache	ukb-b-13092	Species Odoribacter splanchnicus	0.501081	0.908	7.96548	0.891117	0.00622977	28.6009
Headache	ukb-a-354	Family Porphyromonadaceae	0.205556	0.486	15.571	0.483283	0.00806184	25.3732
Headache	ukb-a-354	Genus Dorea	0.818227	0.734	12.3821	0.717286	0.00806184	25.3732
Headache	ukb-a-354	Genus Parabacteroides	0.297021	0.215	20.1055	0.215506	0.00806184	25.3732
Headache	ukb-a-354	Species Eubacterium eligens	0.826118	0.422	18.1873	0.377116	0.00839464	25.2278
Headache	ukb-a-354	Species Ruminococcus lactaris	0.902912	0.144	22.7866	0.156327	0.00839464	25.2278
